# Supplementary material for: Analysis of Gene Order Conservation in Eukaryotes Identifies Transcriptionally and Functionally Linked Genes
Source: PLoS One. 2010 May 14;5(5):e10654. doi: 10.1371/journal.pone.0010654 (PMC2871058; doi:10.1371/journal.pone.0010654)
Supplement: Table S2 — Pairs of adjacent genes. Gene pairs are grouped according to relative gene orientation and according the basis of classification (OrthoMCL or Pfam). To each gene pair is attributed information about evolutionary conservation, score based on GO similarity, GO terms, functional description of proteins, and the species where the pair was identified. Only gene pairs with evolutionary conservation larger than 0.3 are shown. (8.28 MB XLS) [file pone.0010654.s004.xls]

## Sheet: Divergent - OrthoMCL
Table S2: All identified pairs of adjacent genes
A) Pairs of divergently transcribed genes. Genes clustered with OrthoMCL
No. of Organisms	No. of gene pairs	Gene pair (OrthoMCL cluster IDs)	Evolutionary conservation	GS2 score	Description of Gene A	Description of Gene B	Gene Ontology				(No. of sequences) Organisms
							Gene A		Gene B
9	9	698-912	1.13106	0.8	||40S ribosomal protein S16||40S ribosomal protein S16 (RP61R)||	||60S ribosomal protein L13||60S ribosomal protein L13 (BBC1 protein homolog)||60S ribosomal protein L13-A||	|GO:0003735|GO:0000003|GO:0000022|GO:0000723|GO:0002119|GO:0006412|GO:0009792|GO:0018996|GO:0040007|GO:0005811|	|structural constituent of ribosome|embryonic development ending in birth or egg hatching|growth|larval development (sensu Nematoda)|mitotic spindle elongation|molting cycle, collagen and cuticulin-based cuticle|reproduction|telomere maintenance|translation|lipid particle|	|GO:0003735|GO:0000022|GO:0006412|GO:0005811|	|structural constituent of ribosome|mitotic spindle elongation|translation|lipid particle|	(1)Batden (1)Crypar (1)Enccun (1)Lodelo (1)Plafal (1)Saccer (1)Schpom (1)Thepar (1)Toxgon
24	68	119-125	0.95286	0.63	||Histone H2B||Histone H2B 1/2/3/4/6 (H2B I) (H2B II) (H2B III) (H2B IV) (H2B VI)||Histone H2B type 1-J (H2B.r) (H2B/r) (H2B.1)||Histone H2B type 1-M (H2B.e) (H2B/e)||Histone H2B-alpha (H2B.1)||Histone H2B.2||Probable histone H2B 4||	||Histone H2A||Histone H2A type 1-D (H2A.3) (H2A/g)||Histone H2A type 1-J (H2A/e)||Histone H2A type 2-C (H2A-GL101) (H2A/q)||Histone H2A-alpha (H2A.1)||Histone H2A.1||Histone H2A.2||	|GO:0003677|GO:0002119|GO:0006333|GO:0006334|GO:0009792|GO:0040010|GO:0040011|GO:0040035|GO:0000786|GO:0000788|	|DNA binding|chromatin assembly or disassembly|embryonic development ending in birth or egg hatching|hermaphrodite genitalia development|larval development (sensu Nematoda)|locomotion|nucleosome assembly|positive regulation of growth rate|nuclear nucleosome|nucleosome|	|GO:0003677|GO:0006281|GO:0006333|GO:0006334|GO:0006975|GO:0042770|GO:0045816|GO:0000786|GO:0000788|	|DNA binding|DNA damage induced protein phosphorylation|DNA damage response, signal transduction|DNA repair|chromatin assembly or disassembly|negative regulation of global transcription from RNA polymerase II promoter|nucleosome assembly|nuclear nucleosome|nucleosome|	(8)Aedaeg (2)Anogam (1)Aspnid (1)Aspter (2)Batden (1)Botcin (1)Clalus (1)Cocimm (1)Cryneo (3)Dappul (20)Dromel (1)Gasacu (1)Gibzea (1)Hiscap (3)Homsap (1)Maggri (8)Nemvec (2)Picgui (4)Rhiory (2)Saccer (1)Schpom (1)Sclscl (1)Stanod (1)Uncree
8	24	47-47	0.75345	0.84	||ATP-binding cassette sub-family A member 1 (ATP-binding cassetteDE transporter 1) (ATP-binding cassette 1) (ABC-1) (Cholesterol effluxDE regulatory protein)||ATP-binding cassette sub-family A member 12 (ATP-binding cassetteDE transporter 12) (ATP-binding cassette 12)||ATP-binding cassette sub-family A member 2 (ATP-binding cassetteDE transporter 2) (ATP-binding cassette 2)||ATP-binding cassette…	||ATP-binding cassette sub-family A member 12 (ATP-binding cassetteDE transporter 12) (ATP-binding cassette 12)||ATP-binding cassette sub-family A member 2 (ATP-binding cassetteDE transporter 2) (ATP-binding cassette 2)||ATP-binding cassette sub-family A member 3 (ATP-binding cassetteDE transporter 3) (ATP-binding cassette 3) (ABC-C transporter)||ATP-binding cassette sub-family A member 5||ATP-bi…	|GO:0004012|GO:0005524|GO:0005543|GO:0005548|GO:0008509|GO:0015485|GO:0016887|GO:0017127|GO:0030226|GO:0030349|GO:0031267|GO:0042626|GO:0006357|GO:0006629|GO:0006649|GO:0006810|GO:0006869|GO:0007040|GO:0007186|GO:0007603|GO:0008203|GO:0016197|GO:0019725|GO:0030819|GO:0032367|GO:0032383|GO:0032488|GO:0033344|GO:0042493|GO:0042632|GO:0043691|GO:0045494|GO:0048545|GO:0050702|GO:0060155|GO:0000139|GO…	|ATP binding|ATPase activity|ATPase activity, coupled to transmembrane movement of substances|anion transmembrane transporter activity|apolipoprotein receptor activity|cholesterol binding|cholesterol transporter activity|phospholipid binding|phospholipid transporter activity|phospholipid-translocating ATPase activity|small GTPase binding|syntaxin-13 binding|Cdc42 protein signal transduction|G-pro…	|GO:0005524|GO:0016887|GO:0042626|GO:0006357|GO:0006810|GO:0006869|GO:0019725|GO:0032383|GO:0042493|GO:0042632|GO:0048545|GO:0000139|GO:0005624|GO:0005765|GO:0005815|GO:0005886|GO:0010008|GO:0016021|GO:0016023|GO:0031902|GO:0042599|	|ATP binding|ATPase activity|ATPase activity, coupled to transmembrane movement of substances|cellular homeostasis|cholesterol homeostasis|lipid transport|regulation of intracellular cholesterol transport|regulation of transcription from RNA polymerase II promoter|response to drug|response to steroid hormone stimulus|transport|Golgi membrane|cytoplasmic membrane-bound vesicle|endosome membrane|in…	(3)Aratha (1)Batden (2)Dicdis (1)Musmus (2)Naegru (1)Orysat (1)Phyinf (13)Trivag
19	21	551-911	0.64053	0	||60S ribosomal protein L21-A||60S ribosomal protein L21-B||	||40S ribosomal protein S9-A||40S ribosomal protein S9-B||	|GO:0003735|GO:0006412|	|structural constituent of ribosome|translation|	|	|	(1)Aspnid (1)Aspter (1)Batden (1)Botcin (1)Chaglo (1)Cocimm (1)Copcin (1)Cryneo (1)Fusoxy (1)Fusver (1)Gibzea (1)Hiscap (1)Maggri (1)Neucra (1)Pucgra (3)Rhiory (1)Sclscl (1)Stanod (1)Uncree
12	14	3044-3589	0.60187	0.75	||Probable pyridoxine biosynthesis PDX1-like protein||Probable pyridoxine biosynthesis protein SNZ2 (PDX1 homolog 2)||Probable pyridoxine biosynthesis protein SNZ3 (PDX1 homolog 3)||Pyridoxal biosynthesis lyase pdxS (EC 4.-.-.-)||Pyridoxine biosynthesis protein SNZ1 (PDX1 homolog 1) (p35)||	||Glutamine amidotransferase subunit pdxT (EC 2.6.-.-) (GlutamineDE amidotransferase glutaminase subunit pdxT)||Probable glutamine amidotransferase SNO1 (EC 2.6.-.-)||Probable glutamine amidotransferase SNO2 (EC 2.6.-.-)||Probable glutamine amidotransferase SNO3 (EC 2.6.-.-)||Pyridoxal biosynthesis protein PDX2 (EC 2.6.-.-) (Probable glutamineDE amidotransferase) (AtPDX2) (Protein EMBRYO DEFECTIV…	|GO:0008614|GO:0008615|GO:0009228|GO:0042823|	|pyridoxal phosphate biosynthetic process|pyridoxine biosynthetic process|pyridoxine metabolic process|thiamin biosynthetic process|	|GO:0004359|GO:0016740|GO:0046982|GO:0006543|GO:0008614|GO:0009228|GO:0042819|GO:0042823|	|glutaminase activity|protein heterodimerization activity|transferase activity|glutamine catabolic process|pyridoxal phosphate biosynthetic process|pyridoxine metabolic process|thiamin biosynthetic process|vitamin B6 biosynthetic process|	(1)Cantro (1)Chaglo (1)Cioint (1)Dicdis (1)Fusoxy (1)Fusver (1)Gibzea (1)Lodelo (1)Maggri (1)Neucra (1)Picgui (3)Saccer
17	17	1476-2262	0.56348	0.38	||DNA replication licensing factor MCM2 (Minichromosome maintenanceDE protein 2)||DNA replication licensing factor mcm2 (Minichromosome maintenanceDE protein 2) (Cell division control protein 19)||	||Protein mlo2||	|GO:0003682|GO:0003688|GO:0000084|GO:0006267|GO:0006270|GO:0006271|GO:0005656|GO:0031261|GO:0042555|	|DNA replication origin binding|chromatin binding|DNA replication initiation|DNA strand elongation during DNA replication|S phase of mitotic cell cycle|pre-replicative complex assembly|DNA replication preinitiation complex|MCM complex|pre-replicative complex|	|GO:0007059|	|chromosome segregation|	(1)Aspnid (1)Aspter (1)Botcin (1)Chaglo (1)Clalus (1)Cocimm (1)Fusoxy (1)Fusver (1)Gibzea (1)Hiscap (1)Maggri (1)Neucra (1)Picgui (1)Schpom (1)Sclscl (1)Stanod (1)Uncree
16	16	629-6172	0.55875	0	||Putative Xaa-Pro aminopeptidase (EC 3.4.11.9)||Uncharacterized peptidase C22G7.01c (EC 3.4.-.-)||	||Importin beta-like protein kap111 (Karyopherin-111)||Pleiotropic drug resistance regulatory protein 6||Tryptophanyl-tRNA synthetase, mitochondrial (EC 6.1.1.2) (Tryptophan--DE tRNA ligase) (TrpRS)||	|	|	|GO:0004830|GO:0005525|GO:0008320|GO:0008565|GO:0042802|GO:0006436|GO:0006606|GO:0006913|GO:0008361|GO:0042493|GO:0005635|GO:0005643|GO:0005739|	|GTP binding|identical protein binding|protein carrier activity|protein transporter activity|tryptophan-tRNA ligase activity|nucleocytoplasmic transport|protein import into nucleus|regulation of cell size|response to drug|tryptophanyl-tRNA aminoacylation|mitochondrion|nuclear envelope|nuclear pore|	(1)Aspnid (1)Aspter (1)Botcin (1)Cantro (1)Chaglo (1)Clalus (1)Cocimm (1)Gibzea (1)Hiscap (1)Lodelo (1)Maggri (1)Neucra (1)Schpom (1)Sclscl (1)Stanod (1)Uncree
17	17	1354-1452	0.55045	0.25	||ATP-dependent RNA helicase fal1 (EC 3.6.1.-)||Eukaryotic initiation factor 4A-III (EC 3.6.1.-) (EukaryoticDE translation initiation factor 4A isoform 3) (ATP-dependent RNADE helicase eIF4A-3) (ATP-dependent RNA helicase DDX48) (DEAD box proteinDE 48) (Eukaryotic initiation factor 4A-like NUK-34) (Nuclear matrixDE protein 265) (hNMP 265)||	||Pre-mRNA-splicing factor PRP9||Splicing factor 3A subunit 3 (Protein noisette)||Splicing factor 3A subunit 3 (Spliceosome-associated protein 61) (SAPDE 61) (SF3a60)||	|GO:0004004|GO:0005524|GO:0008143|GO:0017148|	|ATP binding|ATP-dependent RNA helicase activity|poly(A) binding|negative regulation of protein biosynthetic process|	|GO:0003723|GO:0031202|GO:0000389|GO:0000398|GO:0007052|GO:0009566|GO:0005681|GO:0005686|	|RNA binding|RNA splicing factor activity, transesterification mechanism|fertilization|mitotic spindle organization and biogenesis|nuclear mRNA 3'-splice site recognition|nuclear mRNA splicing, via spliceosome|snRNP U2|spliceosome|	(1)Aspnid (1)Aspter (1)Batden (1)Botcin (1)Chaglo (1)Cocimm (1)Copcin (1)Cryneo (1)Fusoxy (1)Fusver (1)Gibzea (1)Hiscap (1)Maggri (1)Neucra (1)Sclscl (1)Stanod (1)Uncree
9	9	2556-2556	0.54964	1	||Chitin synthase 6 (EC 2.4.1.16) (Chitin-UDP acetyl-glucosaminylDE transferase 6) (Class-V chitin synthase 6)||Chitin synthase 8 (EC 2.4.1.16) (Chitin-UDP acetyl-glucosaminylDE transferase 8) (Myosin chitin synthase 1)||	||Chitin synthase 6 (EC 2.4.1.16) (Chitin-UDP acetyl-glucosaminylDE transferase 6) (Class-V chitin synthase 6)||Chitin synthase 8 (EC 2.4.1.16) (Chitin-UDP acetyl-glucosaminylDE transferase 8) (Myosin chitin synthase 1)||	|GO:0004100|GO:0005886|GO:0030659|	|chitin synthase activity|cytoplasmic vesicle membrane|plasma membrane|	|GO:0004100|GO:0005886|GO:0030659|	|chitin synthase activity|cytoplasmic vesicle membrane|plasma membrane|	(1)Aspnid (1)Aspter (1)Cocimm (1)Fusoxy (1)Fusver (1)Gibzea (1)Hiscap (1)Thapse (1)Uncree
4	19	119-900	0.54224	0.62	||Histone H2B type 1-M (H2B.e) (H2B/e)||Probable histone H2B 4||	||Histone H2A type 1-J (H2A/e)||Histone H2A.1||Histone H2A.2||	|GO:0003677|GO:0002119|GO:0006334|GO:0009792|GO:0040010|GO:0040011|GO:0040035|GO:0000786|	|DNA binding|embryonic development ending in birth or egg hatching|hermaphrodite genitalia development|larval development (sensu Nematoda)|locomotion|nucleosome assembly|positive regulation of growth rate|nucleosome|	|GO:0003677|GO:0006281|GO:0006333|GO:0006334|GO:0045816|GO:0000786|GO:0000788|	|DNA binding|DNA repair|chromatin assembly or disassembly|negative regulation of global transcription from RNA polymerase II promoter|nucleosome assembly|nuclear nucleosome|nucleosome|	(1)Cantro (16)Chlrei (1)Homsap (1)Lodelo
16	21	3673-5103	0.48744	0.8	||Histone H4||	||Histone H3||Histone H3.1/H3.2||	|GO:0003677|GO:0006325|GO:0006333|GO:0048015|GO:0000786|GO:0000788|	|DNA binding|chromatin assembly or disassembly|establishment and/or maintenance of chromatin architecture|phosphoinositide-mediated signaling|nuclear nucleosome|nucleosome|	|GO:0003677|GO:0006333|GO:0006974|GO:0030702|GO:0000788|	|DNA binding|chromatin assembly or disassembly|chromatin silencing at centromere|response to DNA damage stimulus|nuclear nucleosome|	(1)Aspnid (1)Aspter (1)Botcin (2)Cantro (1)Clalus (1)Cocimm (1)Fusoxy (1)Fusver (1)Gibzea (2)Lodelo (1)Neucra (1)Picgui (2)Saccer (3)Schpom (1)Sclscl (1)Uncree
12	12	811-1243	0.4806	0.1	||Inositol hexakisphosphate and diphosphoinositol-pentakisphosphateDE kinase (EC 2.7.4.21) (EC 2.7.4.24) (InsP6 and PP-IP5 kinase)||Inositol hexakisphosphate and diphosphoinositol-pentakisphosphateDE kinase (EC 2.7.4.21) (EC 2.7.4.24) (InsP6 and PP-IP5 kinase) (CorticalDE actin cytoskeleton protein asp1)||	||U3 small nucleolar RNA-associated protein 21 (U3 snoRNA-associatedDE protein 21) (U three protein 21)||Uncharacterized WD repeat-containing protein C1672.07||	|GO:0033187|GO:0030866|GO:0030950|GO:0032958|	|inositol pyrophosphate synthase activity|cortical actin cytoskeleton organization and biogenesis|establishment and/or maintenance of actin cytoskeleton polarity|inositol phosphate biosynthetic process|	|GO:0006364|GO:0000935|GO:0005732|GO:0005819|GO:0032040|	|rRNA processing|barrier septum|small nucleolar ribonucleoprotein complex|small subunit processome|spindle|	(1)Aspter (1)Botcin (1)Chaglo (1)Cocimm (1)Fusoxy (1)Hiscap (1)Maggri (1)Neucra (1)Saccer (1)Schpom (1)Sclscl (1)Uncree
11	11	2500-2524	0.47881	0.3	||Uncharacterized protein C11G11.07||mRNA transport regulator MTR10||	||Probable small nuclear ribonucleoprotein E (snRNP-E) (Sm protein E)DE (Sm-E) (SmE)||Small nuclear ribonucleoprotein E (snRNP-E) (Sm protein E) (Sm-E)DE (SmE)||	|GO:0005525|GO:0008139|GO:0008565|GO:0006404|GO:0006609|GO:0051031|GO:0005635|	|GTP binding|nuclear localization sequence binding|protein transporter activity|RNA import into nucleus|mRNA-binding (hnRNP) protein import into nucleus|tRNA transport|nuclear envelope|	|GO:0000398|GO:0005682|GO:0005685|GO:0046540|	|nuclear mRNA splicing, via spliceosome|U4/U6 x U5 tri-snRNP complex|snRNP U1|snRNP U5|	(1)Aspnid (1)Aspter (1)Botcin (1)Cocimm (1)Maggri (1)Neucra (1)Pucgra (1)Saccer (1)Schpom (1)Sclscl (1)Stanod
15	15	1133-1202	0.47013	0.27	||Pre-mRNA-splicing factor SYF1 (XPA-binding protein 2) (Protein HCNP)||Pre-mRNA-splicing factor syf1 (Complexed with cdc5 protein 3) (CellDE cycle control protein cwf3)||	||Vacuolar proton pump subunit D (EC 3.6.3.14) (V-ATPase subunit D)||	|GO:0000398|GO:0006283|GO:0006350|GO:0005681|	|nuclear mRNA splicing, via spliceosome|transcription|transcription-coupled nucleotide-excision repair|spliceosome|	|GO:0046961|GO:0007035|GO:0000221|GO:0000329|GO:0016471|	|hydrogen ion transporting ATPase activity, rotational mechanism|vacuolar acidification|membrane of vacuole with cell cycle-correlated morphology|vacuolar proton-transporting V-type ATPase complex|vacuolar proton-transporting V-type ATPase, V1 domain|	(1)Aspnid (1)Aspter (1)Botcin (1)Cantro (1)Chaglo (1)Cocimm (1)Gibzea (1)Hiscap (1)Lodelo (1)Maggri (1)Neucra (1)Picgui (1)Sclscl (1)Stanod (1)Uncree
14	14	539-2062	0.45913	0	||60S ribosomal protein L11||60S ribosomal protein L11-A (L16) (YL22) (RP39)||60S ribosomal protein L11-B (L16) (YL22) (RP39)||	||Small nuclear ribonucleoprotein-associated protein B (snRNP-B) (SmDE protein B) (Sm-B) (SmB)||	|GO:0003735|GO:0000027|GO:0006412|	|structural constituent of ribosome|ribosomal large subunit assembly and maintenance|translation|	|GO:0005685|	|snRNP U1|	(1)Aspnid (1)Aspter (1)Botcin (1)Cocimm (1)Fusoxy (1)Fusver (1)Gibzea (1)Hiscap (1)Maggri (1)Neucra (1)Pucgra (1)Schpom (1)Sclscl (1)Stanod
14	14	1007-1199	0.45739	0.22	||Ribosome biogenesis protein RLP24 (Ribosomal protein L24-like)||Ribosome biogenesis protein rlp24||	||Mitochondrial import inner membrane translocase subunit TIM14DE (Presequence translocated-associated motor subunit PAM18)||Mitochondrial import inner membrane translocase subunit tim-14DE (Presequence translocated-associated motor subunit pam-18)||Mitochondrial import inner membrane translocase subunit tim14DE (Presequence translocated-associated motor subunit pam18)||	|GO:0042273|	|ribosomal large subunit biogenesis and assembly|	|GO:0001671|GO:0030150|GO:0001405|GO:0005743|	|ATPase activator activity|protein import into mitochondrial matrix|mitochondrial inner membrane|presequence translocase-associated import motor|	(1)Aspnid (1)Cantro (1)Clalus (1)Cocimm (1)Fusoxy (1)Fusver (1)Gibzea (1)Hiscap (1)Lodelo (1)Maggri (1)Picgui (1)Saccer (1)Stanod (1)Uncree
17	17	1628-1846	0.45657	0.13	||ATP-dependent rRNA helicase RRP3 (EC 3.6.1.-) (Ribosomal RNA-DE processing protein 3)||ATP-dependent rRNA helicase rrp3 (EC 3.6.1.-)||	||Brix domain-containing protein C1B9.03c||Ribosome biogenesis protein SSF1||	|GO:0004004|GO:0006364|	|ATP-dependent RNA helicase activity|rRNA processing|	|GO:0019843|GO:0000027|GO:0000747|GO:0008361|	|rRNA binding|conjugation with cellular fusion|regulation of cell size|ribosomal large subunit assembly and maintenance|	(1)Aspnid (1)Botcin (1)Cantro (1)Chaglo (1)Clalus (1)Cocimm (1)Fusoxy (1)Fusver (1)Gibzea (1)Hiscap (1)Lodelo (1)Neucra (1)Picgui (1)Saccer (1)Sclscl (1)Stanod (1)Uncree
13	13	5318-7595	0.45457	0	||Uncharacterized protein C23H3.12c||	||	|GO:0005739|	|mitochondrion|	|	|	(1)Aspnid (1)Aspter (1)Botcin (1)Chaglo (1)Clalus (1)Cocimm (1)Hiscap (1)Lodelo (1)Maggri (1)Neucra (1)Picgui (1)Sclscl (1)Uncree
14	14	2113-2169	0.44711	0.43	||NET1-associated nuclear protein 1 (U3 small nucleolar RNA-associatedDE protein 17) (U3 snoRNA-associated protein 17) (U three protein 17) (t-DE UTP17) (U3 protein 17 required for transcription)||U3 small nucleolar RNA-associated protein 17 (U3 snoRNA-associatedDE protein 17) (U3 protein 17 required for transcription)||	||DNA-directed RNA polymerases I, II, and III subunit RPABC5 (RNADE polymerases I, II, and III subunit ABC5) (DNA-directed RNA polymerasesDE I, II, and III 8.3 kDa polypeptide) (ABC10-beta) (ABC8)||DNA-directed RNA polymerases I, II, and III subunit RPABC5 (RNADE polymerases I, II, and III subunit ABC5) (DNA-directed RNA polymerasesDE I, II, and III 8.3 kDa polypeptide) (RPC8) (ABC10-beta)||	|GO:0030515|GO:0000462|GO:0045943|GO:0032040|GO:0033553|	|snoRNA binding|maturation of SSU-rRNA from tricistronic rRNA transcript (SSU-rRNA, 5.8S rRNA, LSU-rRNA)|positive regulation of transcription from RNA polymerase I promoter|rDNA heterochromatin|small subunit processome|	|GO:0003899|GO:0006366|GO:0006383|GO:0005665|GO:0005666|GO:0005736|GO:0016591|	|DNA-directed RNA polymerase activity|transcription from RNA polymerase II promoter|transcription from RNA polymerase III promoter|DNA-directed RNA polymerase I complex|DNA-directed RNA polymerase II, core complex|DNA-directed RNA polymerase II, holoenzyme|DNA-directed RNA polymerase III complex|	(1)Aspnid (1)Botcin (1)Cantro (1)Chaglo (1)Fusoxy (1)Fusver (1)Gibzea (1)Lodelo (1)Maggri (1)Neucra (1)Picgui (1)Schpom (1)Sclscl (1)Stanod
2	3	379-848	0.44703	0.12	||Protein kinase gsk3 (EC 2.7.11.1) (Protein kinase skp1)||	||Guanosine-diphosphatase (EC 3.6.1.42) (GDPase)||Probable guanosine-diphosphatase (EC 3.6.1.42) (GDPase)||	|GO:0004674|GO:0004712|GO:0032465|GO:0045858|	|protein serine/threonine kinase activity|protein threonine/tyrosine kinase activity|positive regulation of protein activity, epigenetic|regulation of cytokinesis|	|GO:0004382|GO:0000139|	|guanosine-diphosphatase activity|Golgi membrane|	(1)Enccun (2)Rhiory
12	16	342-4235	0.44361	0.8	||Iron transport multicopper oxidase FET3 precursor (EC 1.-.-.-)||Iron transport multicopper oxidase FET5 precursor (EC 1.-.-.-)||Iron transport multicopper oxidase fio1 precursor (EC 1.-.-.-)||	||Iron transporter FTH1||Plasma membrane iron permease||	|GO:0004322|GO:0006826|GO:0006827|GO:0015684|GO:0033215|GO:0046688|GO:0000329|GO:0005783|GO:0005886|GO:0033573|	|ferroxidase activity|ferrous iron transport|high affinity iron ion transport|iron assimilation by reduction and transport|iron ion transport|response to copper ion|endoplasmic reticulum|high affinity iron permease complex|membrane of vacuole with cell cycle-correlated morphology|plasma membrane|	|GO:0005381|GO:0006827|GO:0006897|GO:0033215|GO:0000329|GO:0005783|GO:0005794|GO:0033573|	|iron ion transmembrane transporter activity|endocytosis|high affinity iron ion transport|iron assimilation by reduction and transport|Golgi apparatus|endoplasmic reticulum|high affinity iron permease complex|membrane of vacuole with cell cycle-correlated morphology|	(1)Aspter (2)Batden (1)Chaglo (2)Cryneo (2)Fusoxy (2)Fusver (1)Gibzea (1)Neucra (1)Rhiory (1)Schpom (1)Sclscl (1)Stanod
12	17	371-1657	0.42952	0.09	||Alpha-glucosidase (EC 3.2.1.20) (Maltase)||Probable alpha-glucosidase (EC 3.2.1.20)||	||Alpha-glucosides permease MPH2/3 (Maltose transport protein 2/3)||General alpha-glucoside permease (Maltose permease MAL11) (MaltoseDE transport protein MAL11)||	|GO:0004558|	|alpha-glucosidase activity|	|GO:0005352|GO:0005364|GO:0015151|GO:0015574|GO:0000017|GO:0015771|GO:0005624|GO:0016021|	|alpha-glucoside transmembrane transporter activity|alpha-glucoside:hydrogen symporter activity|maltose:hydrogen symporter activity|trehalose transmembrane transporter activity|alpha-glucoside transport|trehalose transport|integral to membrane|membrane fraction|	(1)Aspnid (1)Aspter (3)Cantro (1)Chaglo (1)Cryneo (2)Fusoxy (2)Fusver (2)Gibzea (1)Maggri (1)Neucra (1)Picgui (1)Stanod
7	7	2303-2531	0.42596	0.62	||Homogentisate 1,2-dioxygenase (EC 1.13.11.5) (Homogentisicase)DE (Homogentisate oxygenase) (Homogentisic acid oxidase)||	||Fumarylacetoacetase (EC 3.7.1.2) (Fumarylacetoacetate hydrolase)DE (Beta-diketonase) (FAA)||	|GO:0004411|GO:0005506|GO:0042802|GO:0006559|GO:0006572|	|homogentisate 1,2-dioxygenase activity|identical protein binding|iron ion binding|L-phenylalanine catabolic process|tyrosine catabolic process|	|GO:0004334|GO:0006527|GO:0006572|	|fumarylacetoacetase activity|arginine catabolic process|tyrosine catabolic process|	(1)Aspnid (1)Aspter (1)Aurano (1)Cocimm (1)Fusver (1)Gibzea (1)Uncree
15	15	604-935	0.42004	0.45	||Eukaryotic translation initiation factor 5A-1 (eIF-5A-1) (eIF-4D)DE (Hypusine-containing protein HP1)||Eukaryotic translation initiation factor 5A-2 (eIF-5A-2)||Eukaryotic translation initiation factor 5A-2 (eIF-5A-2) (eIF-4D)DE (Hypusine-containing protein HP2)||Eukaryotic translation initiation factor 5A-2 (eIF-5A-2) (eIF-5A2)DE (Eukaryotic initiation factor 5A isoform 2)||	||Vacuolar protein sorting-associated protein 52||	|GO:0003743|GO:0006413|GO:0007283|GO:0008283|GO:0005739|GO:0005840|	|translation initiation factor activity|cell proliferation|spermatogenesis|translational initiation|mitochondrion|ribosome|	|GO:0006886|GO:0005794|	|intracellular protein transport|Golgi apparatus|	(1)Aspnid (1)Aspter (1)Botcin (1)Chaglo (1)Cocimm (1)Fusoxy (1)Fusver (1)Gibzea (1)Hiscap (1)Maggri (1)Neucra (1)Schpom (1)Sclscl (1)Stanod (1)Uncree
15	15	395-9888	0.42004	0.6	||Palmitoyltransferase ERF2 (EC 2.3.1.-) (DHHC cysteine-rich domain-DE containing protein ERF2) (Ras protein acyltransferase)||Palmitoyltransferase erf2 (EC 2.3.1.-) (DHHC cysteine-rich domain-DE containing protein erf2) (Ras protein acyltransferase)||Palmitoyltransferase erf2 (EC 2.3.1.-) (DHHC cysteine-rich domain-DE containing protein erf2) (Ras protein acyltransferase) (MeioticallyDE up-regul…	||Uncharacterized protein C3H7.08c||	|GO:0016409|GO:0030437|GO:0005789|GO:0005794|	|palmitoyltransferase activity|sporulation (sensu Fungi)|Golgi apparatus|endoplasmic reticulum membrane|	|GO:0005739|	|mitochondrion|	(1)Aspnid (1)Aspter (1)Botcin (1)Chaglo (1)Cocimm (1)Fusoxy (1)Fusver (1)Gibzea (1)Hiscap (1)Maggri (1)Neucra (1)Schpom (1)Sclscl (1)Stanod (1)Uncree
15	15	2933-3015	0.42004	0.11	||Vacuolar protein-sorting-associated protein 24 (DOA4-independentDE degradation protein 3)||	||Protein wos2 (p21)||	|GO:0043162|GO:0045324|GO:0000815|	|late endosome to vacuole transport|ubiquitin-dependent protein catabolic process via the multivesicular body pathway|ESCRT III complex|	|GO:0007346|	|regulation of progression through mitotic cell cycle|	(1)Aspnid (1)Aspter (1)Botcin (1)Chaglo (1)Cocimm (1)Fusoxy (1)Fusver (1)Gibzea (1)Hiscap (1)Maggri (1)Neucra (1)Schpom (1)Sclscl (1)Stanod (1)Uncree
15	15	2640-5879	0.42004	0.47	||Protein CASP||	||Vacuolar protein sorting-associated protein 3||	|GO:0048193|GO:0000139|	|Golgi vesicle transport|Golgi membrane|	|GO:0006886|	|intracellular protein transport|	(1)Aspnid (1)Aspter (1)Botcin (1)Chaglo (1)Cocimm (1)Fusoxy (1)Fusver (1)Gibzea (1)Hiscap (1)Maggri (1)Neucra (1)Schpom (1)Sclscl (1)Stanod (1)Uncree
15	15	2201-6215	0.42004	0	||Uncharacterized WD repeat-containing protein C12G12.01c||WD repeat-containing protein YBL104C||	||Uncharacterized protein C12G12.02||	|	|	|	|	(1)Aspnid (1)Aspter (1)Botcin (1)Chaglo (1)Cocimm (1)Fusoxy (1)Fusver (1)Gibzea (1)Hiscap (1)Maggri (1)Neucra (1)Schpom (1)Sclscl (1)Stanod (1)Uncree
15	15	1984-7227	0.42004	0	||Regulator of ribosome biosynthesis||Ribosome biogenesis regulatory protein homolog||	||	|GO:0006364|	|rRNA processing|	|	|	(1)Aspnid (1)Aspter (1)Botcin (1)Chaglo (1)Cocimm (1)Fusoxy (1)Fusver (1)Gibzea (1)Hiscap (1)Maggri (1)Neucra (1)Schpom (1)Sclscl (1)Stanod (1)Uncree
4	4	1810-2386	0.41075	0.19	||Pre-mRNA-splicing factor CWC24 (Complexed with CEF1 protein 24)||Pre-mRNA-splicing factor cwc24 (Complexed with cdc5 protein 24) (CellDE cycle control protein cwf24)||RING finger protein 113 homolog||	||Co-chaperone protein HscB, mitochondrial precursor (Hsc20) (DnaJDE homolog subfamily C member 20)||	|GO:0000398|GO:0009792|GO:0040010|GO:0040018|GO:0040027|GO:0048477|GO:0005681|	|embryonic development ending in birth or egg hatching|negative regulation of vulval development (sensu Nematoda)|nuclear mRNA splicing, via spliceosome|oogenesis|positive regulation of body size|positive regulation of growth rate|spliceosome|	|GO:0005739|	|mitochondrion|	(1)Aratha (1)Cantro (1)Lodelo (1)Picgui
14	14	1615-1723	0.40959	0.09	||Actin-related protein 2/3 complex subunit 4 (Arp2/3 complex 20 kDa)DE (p20-ARC)||Actin-related protein 2/3 complex subunit 4 (Arp2/3 complex 20 kDaDE subunit) (p20-ARC)||	||Ubiquitin carboxyl-terminal hydrolase 6 (EC 3.1.2.15) (UbiquitinDE thiolesterase 6) (Ubiquitin-specific-processing protease 6)DE (Deubiquitinating enzyme 6)||	|GO:0005198|GO:0005200|GO:0000001|GO:0000147|GO:0045010|GO:0005885|	|structural constituent of cytoskeleton|structural molecule activity|actin cortical patch assembly|actin nucleation|mitochondrion inheritance|Arp2/3 protein complex|	|GO:0006511|	|ubiquitin-dependent protein catabolic process|	(1)Aspnid (1)Botcin (1)Chaglo (1)Cocimm (1)Fusoxy (1)Fusver (1)Gibzea (1)Hiscap (1)Maggri (1)Neucra (1)Schpom (1)Sclscl (1)Stanod (1)Uncree
12	12	925-4944	0.40527	0.3	||ATP-dependent RNA helicase DBP5 (EC 3.6.1.-) (DEAD box protein 5)DE (Helicase CA5/6) (Ribonucleic acid-trafficking protein 8)||ATP-dependent RNA helicase dbp5 (EC 3.6.1.-)||	||Uncharacterized protein C12C2.05c||	|GO:0003724|GO:0005524|GO:0006406|GO:0006415|GO:0005635|GO:0005643|GO:0005844|	|ATP binding|RNA helicase activity|mRNA export from nucleus|translational termination|nuclear envelope|nuclear pore|polysome|	|GO:0000935|GO:0051286|	|barrier septum|cell tip|	(1)Aspnid (1)Aspter (1)Botcin (1)Chaglo (1)Cocimm (1)Hiscap (1)Maggri (1)Neucra (1)Schpom (1)Sclscl (1)Stanod (1)Uncree
14	14	3505-5615	0.40422	0.91	||DNA repair protein RAD16 (EC 3.6.1.-) (ATP-dependent helicase RAD16)||DNA repair protein rhp16 (RAD16 homolog)||	||DNA repair protein RAD7||	|GO:0000715|GO:0006289|GO:0009411|GO:0042787|GO:0000108|GO:0000109|GO:0000113|GO:0031463|	|nucleotide-excision repair|nucleotide-excision repair, DNA damage recognition|protein ubiquitination during ubiquitin-dependent protein catabolic process|response to UV|Cul3-RING ubiquitin ligase complex|nucleotide-excision repair complex|nucleotide-excision repair factor 4 complex|repairosome|	|GO:0000715|GO:0042787|GO:0000108|GO:0000113|GO:0031463|	|nucleotide-excision repair, DNA damage recognition|protein ubiquitination during ubiquitin-dependent protein catabolic process|Cul3-RING ubiquitin ligase complex|nucleotide-excision repair factor 4 complex|repairosome|	(1)Aspnid (1)Aspter (1)Botcin (1)Chaglo (1)Cocimm (1)Fusoxy (1)Fusver (1)Gibzea (1)Hiscap (1)Maggri (1)Neucra (1)Schpom (1)Sclscl (1)Uncree
13	13	1372-2658	0.40412	0.35	||Calcineurin subunit B (Protein phosphatase 2B regulatory subunit)DE (Calcineurin regulatory subunit)||	||Enhancer of polycomb-like protein 1||	|GO:0008597|GO:0000754|GO:0006873|GO:0007047|GO:0007165|GO:0005955|	|calcium-dependent protein serine/threonine phosphatase regulator activity|adaptation to pheromone during conjugation with cellular fusion|cell wall organization and biogenesis|cellular ion homeostasis|signal transduction|calcineurin complex|	|GO:0006281|GO:0006357|GO:0016573|GO:0032777|GO:0035267|	|DNA repair|histone acetylation|regulation of transcription from RNA polymerase II promoter|NuA4 histone acetyltransferase complex|Piccolo NuA4 histone acetyltransferase complex|	(1)Aspnid (1)Aspter (1)Chaglo (1)Cocimm (1)Fusoxy (1)Fusver (1)Gibzea (1)Hiscap (1)Maggri (1)Neucra (1)Schpom (1)Sclscl (1)Uncree
15	15	2289-5173	0.40267	0.24	||DNA-directed RNA polymerase III subunit RPC3 (RNA polymerase IIIDE subunit C3) (DNA-directed III 74 kDa polypeptide) (C74) (C82)||	||Cytochrome b-c1 complex subunit 2, mitochondrial precursor (Ubiquinol-DE cytochrome-c reductase complex core protein 2) (Core protein II)DE (Complex III subunit 2)||	|GO:0003899|GO:0005666|	|DNA-directed RNA polymerase activity|DNA-directed RNA polymerase III complex|	|GO:0006122|GO:0009060|GO:0005739|GO:0005750|	|aerobic respiration|mitochondrial electron transport, ubiquinol to cytochrome c|mitochondrial respiratory chain complex III|mitochondrion|	(1)Aspnid (1)Aspter (1)Botcin (1)Chaglo (1)Cocimm (1)Fusoxy (1)Fusver (1)Gibzea (1)Hiscap (1)Maggri (1)Neucra (1)Saccer (1)Sclscl (1)Stanod (1)Uncree
14	14	1544-3895	0.40257	0.69	||DNA-directed RNA polymerases I, II, and III subunit RPABC2 (RNADE polymerases I, II, and III subunit ABC2) (DNA-directed RNA polymerasesDE I, II, and III 15 kDa polypeptide) (RPC16)||DNA-directed RNA polymerases I, II, and III subunit RPABC2 (RNADE polymerases I, II, and III subunit ABC2) (DNA-directed RNA polymerasesDE I, II, and III 23 kDa polypeptide) (ABC23)||	||Transcription factor IIIA (Factor A) (TFIIIA)||Transcription factor IIIA (TFIIIA)||	|GO:0003899|GO:0006354|GO:0006360|GO:0006366|GO:0006383|GO:0005665|GO:0005666|GO:0005736|GO:0016591|	|DNA-directed RNA polymerase activity|RNA elongation|transcription from RNA polymerase I promoter|transcription from RNA polymerase II promoter|transcription from RNA polymerase III promoter|DNA-directed RNA polymerase I complex|DNA-directed RNA polymerase II, core complex|DNA-directed RNA polymerase II, holoenzyme|DNA-directed RNA polymerase III complex|	|GO:0003709|GO:0006384|GO:0005667|	|RNA polymerase III transcription factor activity|transcription initiation from RNA polymerase III promoter|transcription factor complex|	(1)Aspnid (1)Aspter (1)Botcin (1)Chaglo (1)Cocimm (1)Fusoxy (1)Gibzea (1)Hiscap (1)Maggri (1)Neucra (1)Saccer (1)Sclscl (1)Stanod (1)Uncree
11	11	1135-2588	0.40083	0	||Cullin-3 (CUL-3)||Cullin-3 (Cul-3)||	||Uncharacterized protein C24H6.02c||	|GO:0000082|GO:0007050|GO:0008284|GO:0008629|GO:0042787|GO:0051726|	|G1/S transition of mitotic cell cycle|cell cycle arrest|induction of apoptosis by intracellular signals|positive regulation of cell proliferation|protein ubiquitination during ubiquitin-dependent protein catabolic process|regulation of cell cycle|	|GO:0051082|GO:0005744|	|unfolded protein binding|mitochondrial inner membrane presequence translocase complex|	(1)Aspter (1)Botcin (1)Chaglo (1)Cocimm (1)Hiscap (1)Maggri (1)Neucra (1)Schpom (1)Sclscl (1)Stanod (1)Uncree
13	13	3358-3543	0.39856	0.51	||Serine/threonine-protein kinase chk1 (EC 2.7.11.1) (Checkpoint kinaseDE 1)||	||Ubiquitin-conjugating enzyme E2-20 kDa (EC 6.3.2.19) (Ubiquitin-DE protein ligase) (Ubiquitin carrier protein)||	|GO:0004674|GO:0000077|GO:0006468|	|protein serine/threonine kinase activity|DNA damage checkpoint|protein amino acid phosphorylation|	|GO:0004842|GO:0000086|GO:0007059|GO:0007091|GO:0007346|GO:0008054|GO:0016567|	|ubiquitin-protein ligase activity|G2/M transition of mitotic cell cycle|chromosome segregation|cyclin catabolic process|mitotic metaphase/anaphase transition|protein ubiquitination|regulation of progression through mitotic cell cycle|	(1)Aspnid (1)Aspter (1)Botcin (1)Chaglo (1)Cocimm (1)Fusoxy (1)Fusver (1)Gibzea (1)Hiscap (1)Maggri (1)Schpom (1)Sclscl (1)Uncree
13	13	1247-6517	0.39554	0.24	||Eukaryotic peptide chain release factor GTP-binding subunit (ERF2)DE (Translation release factor 3) (Polypeptide release factor 3) (ERF3)DE (ERF-3)||Eukaryotic peptide chain release factor GTP-binding subunit (ERF2)DE (Translation release factor 3) (Polypeptide release factor 3) (ERF3)DE (ERF-3) (Omnipotent suppressor protein 2) (G1 to S phase transitionDE protein 1)||	||Ran-specific GTPase-activating protein 30 (Ran-binding protein 30)DE (RANBP30)||RanBD1 domain-containing protein C584.03c||Uncharacterized protein C31A2.10||	|GO:0003747|GO:0046982|GO:0000288|GO:0006415|GO:0018444|	|protein heterodimerization activity|translation release factor activity|mRNA catabolic process, deadenylation-dependent decay|translational termination|translation release factor complex|	|GO:0030695|GO:0007264|GO:0005635|	|GTPase regulator activity|small GTPase mediated signal transduction|nuclear envelope|	(1)Aspnid (1)Aspter (1)Chaglo (1)Cocimm (1)Fusoxy (1)Fusver (1)Gibzea (1)Hiscap (1)Maggri (1)Neucra (1)Schpom (1)Sclscl (1)Stanod
10	10	2597-9855	0.39505	0	||Protein pdh1 precursor||Uncharacterized membrane protein YOL107W||	||Uncharacterized WD repeat-containing protein C1235.09||	|GO:0005783|GO:0005794|	|Golgi apparatus|endoplasmic reticulum|	|	|	(1)Aspnid (1)Chaglo (1)Gibzea (1)Hiscap (1)Maggri (1)Neucra (1)Schpom (1)Sclscl (1)Stanod (1)Uncree
12	12	288-3216	0.39367	0.53	||Elongation of fatty acids protein 2 (Protein GNS1) (v-SNARE bypassDE mutant gene 2 protein)||Putative elongation of fatty acids protein||	||Cytochrome c oxidase polypeptide VI, mitochondrial precursorDE (EC 1.9.3.1)||	|GO:0009922|GO:0016192|GO:0030148|GO:0030497|GO:0005783|GO:0005789|	|fatty acid elongase activity|fatty acid elongation|sphingolipid biosynthetic process|vesicle-mediated transport|endoplasmic reticulum|endoplasmic reticulum membrane|	|GO:0006123|GO:0005739|GO:0005743|GO:0005751|	|mitochondrial electron transport, cytochrome c to oxygen|mitochondrial inner membrane|mitochondrial respiratory chain complex IV|mitochondrion|	(1)Aspnid (1)Chaglo (1)Cocimm (1)Fusoxy (1)Fusver (1)Gibzea (1)Hiscap (1)Maggri (1)Neucra (1)Schpom (1)Sclscl (1)Uncree
13	13	2975-5873	0.39173	0	||Probable 60S ribosomal protein L28e||	||UPF0357 protein C1687.07 precursor||	|	|	|GO:0007126|	|meiosis|	(1)Aspnid (1)Aspter (1)Botcin (1)Fusoxy (1)Fusver (1)Gibzea (1)Hiscap (1)Maggri (1)Neucra (1)Schpom (1)Sclscl (1)Stanod (1)Uncree
10	10	1753-7742	0.38959	0.27	||Geranylgeranyl transferase type-2 subunit alpha (EC 2.5.1.60)DE (Geranylgeranyl transferase type II subunit alpha) (Type II proteinDE geranyl-geranyltransferase subunit alpha) (GGTase-II-alpha) (PGGT)||	||Meiosis-specific APC/C activator protein AMA1 (Activator of meioticDE APC/C protein 1) (Sporulation-specific protein 70)||Meiotic fizzy-related protein 2 (Meiotically up-regulated gene 55DE protein)||	|GO:0000935|	|barrier septum|	|GO:0008047|GO:0007127|GO:0030163|GO:0030476|GO:0005680|	|enzyme activator activity|meiosis I|protein catabolic process|spore wall assembly (sensu Fungi)|anaphase-promoting complex|	(1)Aspnid (1)Aspter (1)Cocimm (1)Hiscap (1)Maggri (1)Neucra (1)Schpom (1)Sclscl (1)Stanod (1)Uncree
14	14	583-1975	0.38777	0.71	||60 kDa heat shock protein, mitochondrial precursor (Heat shock proteinDE 60) (HSP-60) (Hsp60) (60 kDa chaperonin) (Chaperonin 60) (CPN60)||60 kDa heat shock protein, mitochondrial precursor (Heat shock proteinDE 60) (HSP-60) (Hsp60) (60 kDa chaperonin) (Chaperonin 60) (CPN60)DE (Mitochondrial matrix protein P1)||60 kDa heat shock protein, mitochondrial precursor (Heat shock proteinDE 60) (HSP-6…	||10 kDa heat shock protein, mitochondrial (HSP10) (10 kDa chaperonin)||10 kDa heat shock protein, mitochondrial (Hsp10) (10 kDa chaperonin)DE (CPN10)||	|GO:0003697|GO:0005524|GO:0051082|GO:0051087|GO:0000003|GO:0006457|GO:0006986|GO:0009792|GO:0030150|GO:0042981|GO:0005739|GO:0005743|GO:0005759|GO:0005811|GO:0042645|	|ATP binding|chaperone binding|unfolded protein binding|embryonic development ending in birth or egg hatching|protein folding|protein import into mitochondrial matrix|regulation of apoptosis|reproduction|response to unfolded protein|lipid particle|mitochondrial inner membrane|mitochondrial matrix|mitochondrial nucleoid|mitochondrion|	|GO:0051087|GO:0005739|GO:0005759|	|chaperone binding|mitochondrial matrix|mitochondrion|	(1)Batden (1)Caeele (1)Danrer (1)Dappul (1)Fugrub (1)Galgal (1)Gasacu (1)Homsap (1)Musmus (1)Orylat (1)Pucgra (1)Tetnig (1)Triadh (1)Xentro
8	12	1667-3875	0.38713	0	||Beta-1,3-glucan-binding protein precursor (BGBP) (Beta-1,3-glucanDE recognition protein) (BetaGRP)||Glucan endo-1,3-beta-glucosidase A1 precursor (EC 3.2.1.39) ((1->3)-DE beta-glucan endohydrolase) ((1->3)-beta-glucanase A1)||Gram-negative bacteria-binding protein 1 precursor||	||	|GO:0001530|GO:0008367|GO:0030247|GO:0042834|GO:0042973|GO:0009253|GO:0045088|GO:0050830|GO:0005576|GO:0005624|	|bacterial binding|glucan endo-1,3-beta-D-glucosidase activity|lipopolysaccharide binding|peptidoglycan binding|polysaccharide binding|defense response to Gram-positive bacterium|peptidoglycan catabolic process|regulation of innate immune response|extracellular region|membrane fraction|	|	|	(1)Botcin (1)Clalus (3)Copcin (1)Fusoxy (2)Fusver (2)Gibzea (1)Sclscl (1)Uncree
6	6	678-1003	0.38635	0	||40S ribosomal protein S15 (S21) (YS21) (RP52) (RIG protein)||40S ribosomal protein S15-B||	||60S acidic ribosomal protein P2-beta (A4)||	|GO:0003735|GO:0000056|GO:0006412|	|structural constituent of ribosome|ribosomal small subunit export from nucleus|translation|	|	|	(1)Cantro (1)Clalus (1)Copcin (1)Lodelo (1)Picgui (1)Schpom
13	16	744-744	0.3801	1	||3-oxoacyl-((acyl-carrier-protein)) synthaseDE (EC 2.3.1.41) (Beta-ketoacyl synthase)))||S-acyl fatty acid synthaseDE thioesterase (EC 3.1.2.14)))||	||3-oxoacyl-((acyl-carrier-protein)) synthaseDE (EC 2.3.1.41) (Beta-ketoacyl synthase)))||S-acyl fatty acid synthaseDE thioesterase (EC 3.1.2.14)))||	|GO:0004313|GO:0004314|GO:0004315|GO:0004316|GO:0004317|GO:0004318|GO:0004320|GO:0004321|GO:0006633|GO:0005835|	|3-hydroxypalmitoyl-[acyl-carrier-protein] dehydratase activity|3-oxoacyl-[acyl-carrier-protein] reductase activity|3-oxoacyl-[acyl-carrier-protein] synthase activity|[acyl-carrier-protein] S-acetyltransferase activity|[acyl-carrier-protein] S-malonyltransferase activity|enoyl-[acyl-carrier-protein] reductase (NADH) activity|fatty-acyl-CoA synthase activity|oleoyl-[acyl-carrier-protein] hydrolase…	|GO:0004313|GO:0004314|GO:0004315|GO:0004316|GO:0004317|GO:0004318|GO:0004320|GO:0004321|GO:0006633|GO:0005835|	|3-hydroxypalmitoyl-[acyl-carrier-protein] dehydratase activity|3-oxoacyl-[acyl-carrier-protein] reductase activity|3-oxoacyl-[acyl-carrier-protein] synthase activity|[acyl-carrier-protein] S-acetyltransferase activity|[acyl-carrier-protein] S-malonyltransferase activity|enoyl-[acyl-carrier-protein] reductase (NADH) activity|fatty-acyl-CoA synthase activity|oleoyl-[acyl-carrier-protein] hydrolase…	(3)Aspnid (2)Aspter (1)Chaglo (1)Cocimm (1)Cryneo (1)Fusoxy (1)Fusver (1)Gibzea (1)Hiscap (1)Neucra (1)Sclscl (1)Stanod (1)Uncree
2	2	646-1883	0.37732	0	||	||DNA excision repair protein ERCC-1||	|	|	|GO:0003684|GO:0003697|GO:0008022|GO:0019904|GO:0006295|GO:0006296|GO:0006312|GO:0006979|GO:0032205|GO:0000109|	|damaged DNA binding|protein C-terminus binding|protein domain specific binding|mitotic recombination|negative regulation of telomere maintenance|nucleotide-excision repair, DNA incision, 3'-to lesion|nucleotide-excision repair, DNA incision, 5'-to lesion|response to oxidative stress|nucleotide-excision repair complex|	(1)Chlrei (1)Crypar
12	12	164-2611	0.37726	0.42	||Histone deacetylase phd1||Probable histone deacetylase HOS2||	||Chromatin modification-related protein YNG2 (ING1 homolog 2) (ESA1-DE associated factor 4)||	|GO:0004407|GO:0017136|GO:0045129|GO:0046972|GO:0006348|GO:0016575|GO:0030466|GO:0030702|GO:0045835|GO:0000118|	|NAD-dependent histone deacetylase activity|NAD-independent histone deacetylase activity|histone acetyltransferase activity (H4-K16 specific)|histone deacetylase activity|chromatin silencing at centromere|chromatin silencing at silent mating-type cassette|chromatin silencing at telomere|histone deacetylation|negative regulation of meiosis|histone deacetylase complex|	|GO:0035064|GO:0006281|GO:0016573|GO:0032777|GO:0035267|	|methylated histone residue binding|DNA repair|histone acetylation|NuA4 histone acetyltransferase complex|Piccolo NuA4 histone acetyltransferase complex|	(1)Botcin (1)Chaglo (1)Cocimm (1)Fusoxy (1)Fusver (1)Gibzea (1)Hiscap (1)Maggri (1)Neucra (1)Schpom (1)Sclscl (1)Uncree
11	11	1146-4592	0.37581	0.23	||Biotin--DE ((acetyl-CoA-carboxylase)) ligase (EC 6.3.4.15)))||	||Mitochondrial genome maintenance protein MGM101, mitochondrialDE precursor||Mitochondrial genome maintenance protein mgm101, mitochondrialDE precursor||	|GO:0004077|GO:0004078|GO:0004079|GO:0004080|GO:0009305|	|biotin-[acetyl-CoA-carboxylase] ligase activity|biotin-[methylcrotonoyl-CoA-carboxylase] ligase activity|biotin-[methylmalonyl-CoA-carboxytransferase] ligase activity|biotin-[propionyl-CoA-carboxylase (ATP-hydrolyzing)] ligase activity|protein amino acid biotinylation|	|GO:0003677|GO:0000002|GO:0006281|GO:0000262|GO:0005739|	|DNA binding|DNA repair|mitochondrial genome maintenance|mitochondrial chromosome|mitochondrion|	(1)Aspnid (1)Aspter (1)Fusoxy (1)Fusver (1)Gibzea (1)Hiscap (1)Maggri (1)Neucra (1)Schpom (1)Sclscl (1)Uncree
3	4	1338-2674	0.37562	0.65	||ATP synthase subunit beta, mitochondrial precursor (EC 3.6.3.14)||	||ATP synthase subunit delta, mitochondrial precursor||	|GO:0046933|GO:0046961|GO:0042776|GO:0005743|GO:0005754|	|hydrogen ion transporting ATP synthase activity, rotational mechanism|hydrogen ion transporting ATPase activity, rotational mechanism|mitochondrial ATP synthesis coupled proton transport|mitochondrial inner membrane|mitochondrial proton-transporting ATP synthase, catalytic core|	|GO:0005743|	|mitochondrial inner membrane|	(1)Batden (2)Rhiory (1)Thapse
14	14	2258-5416	0.37518	0.34	||Nucleolar complex protein 4 (U3 small nucleolar RNA-associated proteinDE 19) (U3 snoRNA-associated protein 19) (U three protein 19)||	||ATP synthase subunit 4, mitochondrial precursor||	|GO:0000447|GO:0000472|GO:0000480|GO:0042274|GO:0005732|GO:0030692|GO:0032040|	|endonucleolytic cleavage in 5'-ETS of tricistronic rRNA transcript (SSU-rRNA, 5.8S rRNA, LSU-rRNA)|endonucleolytic cleavage in ITS1 to separate SSU-rRNA from 5.8S rRNA and LSU-rRNA from tricistronic rRNA transcript (SSU-rRNA, 5.8S rRNA, LSU-rRNA)|endonucleolytic cleavage to generate mature 5'-end of SSU-rRNA from (SSU-rRNA, 5.8S rRNA, LSU-rRNA)|ribosomal small subunit biogenesis and assembly|Noc…	|GO:0005739|GO:0005743|	|mitochondrial inner membrane|mitochondrion|	(1)Aspnid (1)Aspter (1)Botcin (1)Chaglo (1)Cocimm (1)Fusoxy (1)Fusver (1)Gibzea (1)Hiscap (1)Neucra (1)Schpom (1)Sclscl (1)Stanod (1)Uncree
14	14	1217-3712	0.37518	0.39	||Probable proteasome subunit beta type-7 precursor (EC 3.4.25.1)||Proteasome component PUP1 precursor (EC 3.4.25.1) (Macropain subunitDE PUP1) (Proteinase YSCE subunit PUP1) (Multicatalytic endopeptidaseDE complex subunit PUP1)||	||Nucleoporin nup146 (Nuclear pore protein nup146)||	|GO:0004175|GO:0006511|GO:0005635|GO:0019774|	|endopeptidase activity|ubiquitin-dependent protein catabolic process|nuclear envelope|proteasome core complex, beta-subunit complex (sensu Eukaryota)|	|GO:0000917|GO:0006913|GO:0005643|	|barrier septum formation|nucleocytoplasmic transport|nuclear pore|	(1)Aspnid (1)Aspter (1)Botcin (1)Chaglo (1)Cocimm (1)Fusoxy (1)Fusver (1)Gibzea (1)Hiscap (1)Neucra (1)Schpom (1)Sclscl (1)Stanod (1)Uncree
15	15	1402-1418	0.37445	0.26	||Chromo domain-containing protein 1 (EC 3.6.1.-) (ATP-dependentDE helicase CHD1)||Chromodomain helicase hrp3 (EC 3.6.1.-) (ATP-dependent helicase hrp3)||	||Translation initiation factor RLI1 (RNase L inhibitor) (ATP-bindingDE cassette sub-family E member RLI1)||	|GO:0003677|GO:0004003|GO:0005524|GO:0016887|GO:0016944|GO:0006338|GO:0006368|GO:0007059|GO:0030466|GO:0000124|GO:0005739|GO:0008023|GO:0031934|GO:0046695|	|ATP binding|ATP-dependent DNA helicase activity|ATPase activity|DNA binding|RNA polymerase II transcription elongation factor activity|RNA elongation from RNA polymerase II promoter|chromatin remodeling|chromatin silencing at silent mating-type cassette|chromosome segregation|SAGA complex|SLIK (SAGA-like) complex|mating-type region heterochromatin|mitochondrion|transcription elongation factor co…	|GO:0005506|GO:0000054|GO:0006413|GO:0042273|	|iron ion binding|ribosomal large subunit biogenesis and assembly|ribosome export from nucleus|translational initiation|	(1)Aspnid (1)Aspter (1)Botcin (1)Cantro (1)Chaglo (1)Clalus (1)Cocimm (1)Fusoxy (1)Fusver (1)Gibzea (1)Lodelo (1)Neucra (1)Picgui (1)Sclscl (1)Uncree
6	6	916-1844	0.36934	0.4	||Aldose 1-epimerase (EC 5.1.3.3)DE (Mutarotase)))||UDP-glucose 4-epimerase (EC 5.1.3.2) (Galactowaldenase) (UDP-galactoseDE 4-epimerase)||	||Galactokinase (EC 2.7.1.6) (Galactose kinase)||	|GO:0003978|GO:0004034|GO:0019388|GO:0005625|	|UDP-glucose 4-epimerase activity|aldose 1-epimerase activity|galactose catabolic process|soluble fraction|	|GO:0004335|GO:0030528|GO:0000411|GO:0015757|GO:0019388|	|galactokinase activity|transcription regulator activity|galactose catabolic process|galactose transport|positive regulation of transcription by galactose|	(1)Cantro (1)Cryneo (1)Lodelo (1)Picgui (1)Saccer (1)Schpom
14	14	1967-2246	0.36861	0.43	||Cell cycle serine/threonine-protein kinase hsk1 (EC 2.7.11.1)DE (Minichromosome maintenance protein kinase) (Cdc7-related kinase)||	||Condensin complex subunit 1 (p128) (XCAP-D2 homolog)||	|GO:0004674|GO:0005524|GO:0046982|GO:0000076|GO:0000077|GO:0000082|GO:0006468|GO:0007062|GO:0007533|GO:0043111|GO:0048478|GO:0031431|	|ATP binding|protein heterodimerization activity|protein serine/threonine kinase activity|DNA damage checkpoint|DNA replication checkpoint|G1/S transition of mitotic cell cycle|mating type switching|protein amino acid phosphorylation|replication fork blocking|replication fork protection|sister chromatid cohesion|Dbf4-dependent protein kinase complex|	|GO:0007076|GO:0000796|	|mitotic chromosome condensation|condensin complex|	(1)Aspnid (1)Aspter (1)Botcin (1)Chaglo (1)Cocimm (1)Fusoxy (1)Fusver (1)Gibzea (1)Maggri (1)Neucra (1)Schpom (1)Sclscl (1)Stanod (1)Uncree
11	11	232-1220	0.36684	0	||Putative helicase mug81 (EC 3.6.1.-) (Meiotically up-regulated gene 81DE protein)||	||Synaptobrevin homolog YKT6 (EC 2.3.1.-)||Synaptobrevin homolog ykt6 (EC 2.3.1.-)||	|	|	|GO:0005886|	|plasma membrane|	(1)Botcin (1)Cocimm (1)Fusoxy (1)Fusver (1)Gibzea (1)Hiscap (1)Maggri (1)Schpom (1)Sclscl (1)Stanod (1)Uncree
11	11	4108-10773	0.36041	0	||1-(5-phosphoribosyl)-5-(((5-phosphoribosylamino)methylideneamino))DE imidazole-4-carboxamide isomerase (EC 5.3.1.16)DE (Phosphoribosylformimino-5-aminoimidazole carboxamide ribotideDE isomerase) (5-proFAR isomerase)||	||Uncharacterized protein C3F10.08c||	|	|	|	|	(1)Aspnid (1)Aspter (1)Botcin (1)Chaglo (1)Cocimm (1)Hiscap (1)Neucra (1)Schpom (1)Sclscl (1)Stanod (1)Uncree
2	2	317-458	0.35981	0.25	||Protein MAM3||	||Glycerol-3-phosphate dehydrogenase ((NAD+)) 2, mitochondrial precursorDE (EC 1.1.1.8)||Glycerol-3-phosphate dehydrogenase ((NAD+)), cytoplasmic (EC 1.1.1.8)DE (GPD-C) (GPDH-C)||	|GO:0007005|GO:0030026|GO:0000329|	|cellular manganese ion homeostasis|mitochondrion organization and biogenesis|membrane of vacuole with cell cycle-correlated morphology|	|GO:0004367|GO:0006071|GO:0006072|GO:0006094|GO:0006116|GO:0005739|GO:0009331|	|glycerol-3-phosphate dehydrogenase (NAD+) activity|NADH oxidation|gluconeogenesis|glycerol metabolic process|glycerol-3-phosphate metabolic process|glycerol-3-phosphate dehydrogenase complex|mitochondrion|	(1)Saccer (1)Toxgon
11	11	1310-6305	0.3598	0.39	||Prohibitin-1||	||Cytochrome b-c1 complex subunit 8 (Ubiquinol-cytochrome c reductaseDE complex ubiquinone-binding protein QP-C) (Ubiquinol-cytochrome cDE reductase complex 11 kDa protein) (Complex III subunit VII) (ComplexDE III subunit 8)||	|GO:0000001|GO:0001302|GO:0006457|GO:0045861|GO:0005743|	|mitochondrion inheritance|negative regulation of proteolysis|protein folding|replicative cell aging|mitochondrial inner membrane|	|GO:0006122|GO:0005750|	|mitochondrial electron transport, ubiquinol to cytochrome c|mitochondrial respiratory chain complex III|	(1)Aspter (1)Botcin (1)Cocimm (1)Fusoxy (1)Fusver (1)Gibzea (1)Hiscap (1)Maggri (1)Neucra (1)Schpom (1)Sclscl
8	54	89-122	0.35804	0.37	||Histone H4||	||Histone H3||Histone H3.1||	|GO:0003677|GO:0002119|GO:0006325|GO:0006952|GO:0009792|GO:0010171|GO:0040010|GO:0040011|GO:0040035|GO:0048015|GO:0000786|	|DNA binding|body morphogenesis|defense response|embryonic development ending in birth or egg hatching|establishment and/or maintenance of chromatin architecture|hermaphrodite genitalia development|larval development (sensu Nematoda)|locomotion|phosphoinositide-mediated signaling|positive regulation of growth rate|nucleosome|	|GO:0000786|GO:0005700|GO:0035059|	|RCAF complex|nucleosome|polytene chromosome|	(9)Aedaeg (5)Anogam (5)Aurano (7)Caeele (22)Dromel (1)Gasacu (1)Homsap (4)Xentro
3	3	456-4716	0.35779	0	||Cysteinyl-tRNA synthetase (EC 6.1.1.16) (Cysteine--tRNA ligase)DE (CysRS)||Cysteinyl-tRNA synthetase, mitochondrial precursor (EC 6.1.1.16)DE (Cysteine--tRNA ligase) (CysRS)||	||	|GO:0004817|GO:0005524|GO:0006423|GO:0005759|	|ATP binding|cysteine-tRNA ligase activity|cysteinyl-tRNA aminoacylation|mitochondrial matrix|	|	|	(1)Aedaeg (1)Anogam (1)Chlrei
8	8	1791-5907	0.35683	0.67	||Putative mitochondrial carrier protein PET8||S-adenosylmethionine mitochondrial carrier protein (Mitochondrial S-DE adenosylmethionine transporter) (Solute carrier family 25 member 26)||	||Probable tRNA(Ile)-lysidine synthase (EC 6.3.4.-) (tRNA(Ile)-lysidineDE synthetase) (tRNA(Ile)-2-lysyl-cytidine synthase)||	|GO:0000095|GO:0015805|GO:0005739|GO:0005743|	|S-adenosylmethionine transmembrane transporter activity|S-adenosylmethionine transport|mitochondrial inner membrane|mitochondrion|	|GO:0005739|	|mitochondrion|	(1)Botcin (1)Chaglo (1)Cocimm (1)Hiscap (1)Maggri (1)Schpom (1)Sclscl (1)Uncree
2	2	1843-1843	0.35472	1	||Protoplast secreted protein 2 precursor||Uncharacterized protein YCR004C||	||Protoplast secreted protein 2 precursor||Uncharacterized protein YCR004C||	|GO:0005739|	|mitochondrion|	|GO:0005739|	|mitochondrion|	(1)Clalus (1)Phyinf
11	11	1085-1480	0.35384	0.35	||Geranyltranstransferase (EC 2.5.1.10)))||GeranyltranstransferaseDE (EC 2.5.1.10)))||	||Anaphase-promoting complex subunit 8 (20S cyclosome/APC complexDE protein apc8) (Cell untimely torn protein 23)||	|GO:0004161|GO:0004337|GO:0006696|GO:0018342|GO:0045337|	|dimethylallyltranstransferase activity|geranyltranstransferase activity|ergosterol biosynthetic process|farnesyl diphosphate biosynthetic process|protein prenylation|	|GO:0007091|GO:0016567|GO:0031145|GO:0005680|	|anaphase-promoting complex-dependent proteasomal ubiquitin-dependent protein catabolic process|mitotic metaphase/anaphase transition|protein ubiquitination|anaphase-promoting complex|	(1)Aspnid (1)Aspter (1)Botcin (1)Chaglo (1)Cocimm (1)Maggri (1)Neucra (1)Schpom (1)Sclscl (1)Stanod (1)Uncree
10	10	558-2915	0.35374	0.18	||Calcium-binding mitochondrial carrier SAL1 (Suppressor of AAC2DE lethality)||Uncharacterized mitochondrial carrier C12D12.05c||	||RNA polymerase II holoenzyme cyclin-like subunit (Suppressor of RNADE polymerase B 11)||RNA polymerase II holoenzyme cyclin-like subunit (Suppressor of RNADE polymerase B srb11)||	|GO:0005509|GO:0005739|	|calcium ion binding|mitochondrion|	|GO:0016251|GO:0016538|GO:0000079|GO:0000122|GO:0000723|GO:0007126|GO:0005667|	|cyclin-dependent protein kinase regulator activity|general RNA polymerase II transcription factor activity|meiosis|negative regulation of transcription from RNA polymerase II promoter|regulation of cyclin-dependent protein kinase activity|telomere maintenance|transcription factor complex|	(1)Aspnid (1)Aspter (1)Chaglo (1)Cocimm (1)Maggri (1)Neucra (1)Schpom (1)Sclscl (1)Stanod (1)Uncree
9	9	646-3940	0.35188	0	||Uncharacterized protein C17C9.12||Vesicle-associated membrane protein-associated protein C16G5.05cDE (VAMP-associated protein C16G5.05c) (VAP homolog 1)||	||Uncharacterized protein C17C9.11c||	|GO:0005789|	|endoplasmic reticulum membrane|	|	|	(1)Aspter (1)Botcin (1)Chaglo (1)Hiscap (1)Maggri (1)Neucra (1)Schpom (1)Sclscl (1)Stanod
9	9	4523-15043	0.35168	0.7	||Propionyl-CoA carboxylase beta chain, mitochondrial precursorDE (EC 6.4.1.3) (PCCase subunit beta) (Propanoyl-CoA:carbon dioxideDE ligase subunit beta)||	||Biotin carboxylase (EC 6.3.4.14) (Acetyl-CoA carboxylase subunit A)DE (EC 6.4.1.2) (ACC)||Pyruvate carboxylase 2 (EC 6.4.1.1) (Pyruvic carboxylase 2) (PCB 2)||Pyruvate carboxylase, mitochondrial precursor (EC 6.4.1.1) (PyruvicDE carboxylase) (PCB)||	|GO:0004658|GO:0005739|GO:0005759|	|propionyl-CoA carboxylase activity|mitochondrial matrix|mitochondrion|	|GO:0003989|GO:0004075|GO:0004736|GO:0006094|GO:0005743|GO:0005759|	|acetyl-CoA carboxylase activity|biotin carboxylase activity|pyruvate carboxylase activity|gluconeogenesis|mitochondrial inner membrane|mitochondrial matrix|	(1)Aspnid (1)Aspter (1)Botcin (1)Cocimm (1)Copcin (1)Hiscap (1)Sclscl (1)Stanod (1)Uncree
12	12	2277-7226	0.35068	0.24	||Phosphatidylinositol transfer protein CSR1 (CHS5 SPA2 rescue proteinDE 1) (SEC14 homolog protein 2)||Uncharacterized protein C589.09, mitochondrial precursor||	||DASH complex subunit dam1 (Outer kinetochore protein dam1)||	|GO:0008526|GO:0007047|GO:0015914|GO:0030433|GO:0005739|GO:0005792|	|phosphatidylinositol transporter activity|ER-associated protein catabolic process|cell wall organization and biogenesis|phospholipid transport|microsome|mitochondrion|	|GO:0000090|GO:0006970|GO:0007094|GO:0031134|GO:0051314|GO:0005816|GO:0042729|	|attachment of spindle microtubules to mitotic chromosome|mitotic anaphase|mitotic cell cycle spindle assembly checkpoint|response to osmotic stress|sister chromatid biorientation|DASH complex|spindle pole body|	(1)Aspnid (1)Aspter (1)Chaglo (1)Cocimm (1)Fusoxy (1)Fusver (1)Gibzea (1)Hiscap (1)Neucra (1)Schpom (1)Sclscl (1)Stanod
12	12	2065-8052	0.3482	0.39	||Cell division control protein 10||Septin homolog spn2||	||54S ribosomal protein L32, mitochondrial precursor (YmL32)||	|GO:0003924|GO:0005200|GO:0005545|GO:0000753|GO:0000920|GO:0007120|GO:0007121|GO:0030476|GO:0000144|GO:0005935|GO:0005940|GO:0031105|	|GTPase activity|phosphatidylinositol binding|structural constituent of cytoskeleton|axial cellular bud site selection|bipolar cellular bud site selection|cell separation during cytokinesis|cellular morphogenesis during conjugation with cellular fusion|spore wall assembly (sensu Fungi)|cellular bud neck|cellular bud neck septin ring|septin complex|septin ring|	|GO:0003735|GO:0006412|GO:0005743|GO:0005762|	|structural constituent of ribosome|translation|mitochondrial inner membrane|mitochondrial large ribosomal subunit|	(1)Aspnid (1)Botcin (1)Cantro (1)Clalus (1)Fusoxy (1)Fusver (1)Maggri (1)Neucra (1)Picgui (1)Saccer (1)Sclscl (1)Stanod
11	11	2441-7247	0.34413	0	||J protein type 1||Meiotically up-regulated gene 185 protein||	||Uncharacterized RING finger protein C6B12.07c||	|GO:0001671|GO:0006897|GO:0008361|GO:0042273|GO:0005739|GO:0005783|	|ATPase activator activity|endocytosis|regulation of cell size|ribosomal large subunit biogenesis and assembly|endoplasmic reticulum|mitochondrion|	|	|	(1)Botcin (1)Chaglo (1)Fusoxy (1)Fusver (1)Gibzea (1)Hiscap (1)Maggri (1)Neucra (1)Schpom (1)Sclscl (1)Stanod
2	3	670-35253	0.34262	0	||60S ribosomal protein L12||60S ribosomal protein L12 (L15) (YL23)||	||	|GO:0003735|GO:0000027|GO:0000723|GO:0006412|	|structural constituent of ribosome|ribosomal large subunit assembly and maintenance|telomere maintenance|translation|	|	|	(1)Naegru (2)Saccer
8	8	1494-10752	0.34222	0	||Chromatin modification-related protein eaf3 (Altered polarity proteinDE 13) (ESA1-associated factor 3)||	||	|GO:0006338|GO:0006974|GO:0007163|GO:0016575|GO:0030261|GO:0000790|GO:0032221|	|chromatin remodeling|chromosome condensation|establishment and/or maintenance of cell polarity|histone deacetylation|response to DNA damage stimulus|Clr6 histone deacetylase complex|nuclear chromatin|	|	|	(1)Aspter (1)Chaglo (1)Cocimm (1)Fusoxy (1)Hiscap (1)Schpom (1)Stanod (1)Uncree
9	9	622-7513	0.34088	0	||Aspartyl-tRNA synthetase, cytoplasmic (EC 6.1.1.12) (Aspartate--tRNADE ligase) (AspRS)||Aspartyl-tRNA synthetase, cytoplasmic (EC 6.1.1.12) (Aspartate--tRNADE ligase) (AspRS) (Cell proliferation-inducing gene 40 protein)||	||	|GO:0003723|GO:0004046|GO:0004815|GO:0005524|GO:0042802|GO:0006422|GO:0006461|GO:0005625|	|ATP binding|RNA binding|aminoacylase activity|aspartate-tRNA ligase activity|identical protein binding|aspartyl-tRNA aminoacylation|protein complex assembly|soluble fraction|	|	|	(1)Aspnid (1)Aspter (1)Chaglo (1)Cryneo (1)Fusver (1)Gibzea (1)Hiscap (1)Maggri (1)Neucra
12	12	563-6193	0.33687	0	||Cysteine protease ATG4 (EC 3.4.22.-) (Autophagy-related protein 4)||Probable cysteine protease atg4 (EC 3.4.22.-) (Autophagy-relatedDE protein 4)||	||Protein SQS1 (Squelch of splicing suppression protein 1)||	|GO:0004197|GO:0008017|GO:0000045|GO:0006501|GO:0006508|GO:0006612|GO:0006623|	|cysteine-type endopeptidase activity|microtubule binding|C-terminal protein lipidation|autophagic vacuole formation|protein targeting to membrane|protein targeting to vacuole|proteolysis|	|GO:0006374|	|nuclear mRNA splicing via U2-type spliceosome|	(1)Botcin (1)Cantro (1)Chaglo (1)Fusoxy (1)Fusver (1)Gibzea (1)Lodelo (1)Maggri (1)Picgui (1)Saccer (1)Sclscl (1)Stanod
2	2	2365-2410	0.33276	0.52	||Kynurenine 3-monooxygenase (EC 1.14.13.9) (Kynurenine 3-hydroxylase)||Kynurenine 3-monooxygenase (EC 1.14.13.9) (Kynurenine 3-hydroxylase)DE (Biosynthesis of nicotinic acid protein 4)||	||Kynureninase (EC 3.7.1.3) (L-kynurenine hydrolase)||	|GO:0004502|GO:0009435|GO:0005741|	|kynurenine 3-monooxygenase activity|NAD biosynthetic process|mitochondrial outer membrane|	|GO:0008233|GO:0030429|GO:0009435|	|kynureninase activity|peptidase activity|NAD biosynthetic process|	(1)Aurano (1)Copcin
7	7	5362-6456	0.32541	0.19	||Probable phosphoketolase (EC 4.1.2.-)||	||Acetate kinase (EC 2.7.2.1) (Acetokinase)||	|GO:0006098|	|pentose-phosphate shunt|	|GO:0008776|GO:0016310|	|acetate kinase activity|phosphorylation|	(1)Aspnid (1)Botcin (1)Cocimm (1)Copcin (1)Hiscap (1)Sclscl (1)Uncree
13	13	1153-3123	0.32375	0.16	||Ubiquitin-conjugating enzyme E2 13 (EC 6.3.2.19) (Ubiquitin-proteinDE ligase 13) (Ubiquitin carrier protein 13)||Ubiquitin-conjugating enzyme E2 N (EC 6.3.2.19) (Ubiquitin-proteinDE ligase N) (Ubiquitin carrier protein N) (Ubiquitin-conjugating enzymeDE E2-17 kDa) (Ubiquitin-protein ligase D3) (Protein bendless)||	||WD repeat-containing protein YDR128W||	|GO:0042803|GO:0000209|GO:0006301|GO:0006513|GO:0007412|GO:0007625|GO:0007629|GO:0007630|GO:0008594|GO:0016567|GO:0031371|	|protein homodimerization activity|axon target recognition|flight behavior|grooming behavior|jump response|photoreceptor cell morphogenesis|postreplication repair|protein monoubiquitination|protein polyubiquitination|protein ubiquitination|ubiquitin conjugating enzyme complex|	|GO:0000329|	|membrane of vacuole with cell cycle-correlated morphology|	(1)Aspnid (1)Aspter (1)Botcin (1)Chaglo (1)Cocimm (1)Fusoxy (1)Fusver (1)Gibzea (1)Neucra (1)Schpom (1)Sclscl (1)Stanod (1)Uncree
9	9	2229-2409	0.31905	0	||Diphosphomevalonate decarboxylase (EC 4.1.1.33) (MevalonateDE pyrophosphate decarboxylase) (Mevalonate-5-diphosphate decarboxylase)||	||Cytochrome c1 heme lyase (EC 4.4.1.-) (CC1HL)||Putative cytochrome c1 heme lyase (EC 4.4.1.-) (CC1HL)||	|	|	|GO:0004408|GO:0018063|GO:0005758|	|holocytochrome-c synthase activity|cytochrome c-heme linkage|mitochondrial intermembrane space|	(1)Aspnid (1)Aspter (1)Botcin (1)Cocimm (1)Hiscap (1)Schpom (1)Sclscl (1)Stanod (1)Uncree
9	9	1415-9315	0.31905	0	||Probable proteasome subunit alpha type-4 (EC 3.4.25.1)||	||DNA replication protein 4 (Hyphal growth protein 1)||	|	|	|GO:0006260|	|DNA replication|	(1)Aspnid (1)Aspter (1)Botcin (1)Cocimm (1)Hiscap (1)Schpom (1)Sclscl (1)Stanod (1)Uncree
2	3	64-64	0.31504	0.78	||Adenylate cyclase (EC 4.6.1.1) (ATP pyrophosphate-lyase) (AdenylylDE cyclase)||	||Adenylate cyclase (EC 4.6.1.1) (ATP pyrophosphate-lyase) (AdenylylDE cyclase)||Guanylate cyclase 32E precursor (EC 4.6.1.2)||	|GO:0004016|GO:0005886|	|adenylate cyclase activity|plasma membrane|	|GO:0004016|GO:0004383|GO:0004872|GO:0006182|GO:0005886|GO:0005887|	|adenylate cyclase activity|guanylate cyclase activity|receptor activity|cGMP biosynthetic process|integral to plasma membrane|plasma membrane|	(1)Naegru (2)Trivag
3	3	72-33289	0.31062	0	||Actin||Actin, alpha cardiac muscle 1 (Alpha-cardiac actin)||Actin, aortic smooth muscle (Alpha-actin-2)||	||	|GO:0005200|GO:0008307|GO:0000001|GO:0000011|GO:0000132|GO:0000916|GO:0001300|GO:0006281|GO:0006357|GO:0006887|GO:0006897|GO:0006936|GO:0006970|GO:0006979|GO:0007047|GO:0007119|GO:0008016|GO:0016573|GO:0030050|GO:0000142|GO:0000812|GO:0005884|GO:0030017|GO:0030479|GO:0030482|GO:0031011|GO:0035267|	|structural constituent of cytoskeleton|structural constituent of muscle|DNA repair|budding cell isotropic bud growth|cell wall organization and biogenesis|chronological cell aging|cytokinesis, contractile ring contraction|endocytosis|establishment of mitotic spindle orientation|exocytosis|histone acetylation|mitochondrion inheritance|muscle contraction|regulation of heart contraction|regulation …	|	|	(1)Cioint (1)Clalus (1)Gasacu
8	15	90-90	0.30907	1	||Tubulin alpha-1A chain||Tubulin alpha-1B chain (Tubulin alpha-2 chain) (Alpha-tubulin 2)DE (Alpha-tubulin isotype M-alpha-2)||Tubulin alpha-1C chain (Tubulin alpha-6 chain) (Alpha-tubulin 6)||Tubulin alpha-4A chain (Tubulin alpha-1 chain) (Alpha-tubulin 1)DE (Testis-specific alpha-tubulin) (Tubulin H2-alpha)||	||Tubulin alpha-1A chain||Tubulin alpha-1B chain (Tubulin alpha-2 chain) (Alpha-tubulin 2)DE (Alpha-tubulin isotype M-alpha-2)||Tubulin alpha-1C chain (Tubulin alpha-6 chain) (Alpha-tubulin 6)||Tubulin alpha-4A chain (Tubulin alpha-1 chain) (Alpha-tubulin 1)DE (Testis-specific alpha-tubulin) (Tubulin H2-alpha)||	|GO:0005200|GO:0000226|GO:0005819|GO:0005874|	|structural constituent of cytoskeleton|microtubule cytoskeleton organization and biogenesis|microtubule|spindle|	|GO:0005200|GO:0000226|GO:0005819|GO:0005874|	|structural constituent of cytoskeleton|microtubule cytoskeleton organization and biogenesis|microtubule|spindle|	(1)Aratha (1)Danrer (1)Fugrub (3)Gasacu (1)Homsap (2)Orylat (4)Tetnig (2)Xentro
2	2	1242-1242	0.30889	1	||Delta(12) fatty acid desaturase (EC 1.14.19.-) (Delta-12 fatty acidDE desaturase)||Omega-6 fatty acid desaturase, endoplasmic reticulum isozyme 2DE (EC 1.14.19.-)||	||Delta(12) fatty acid desaturase (EC 1.14.19.-) (Delta-12 fatty acidDE desaturase)||Omega-6 fatty acid desaturase, endoplasmic reticulum isozyme 2DE (EC 1.14.19.-)||	|GO:0016491|GO:0006633|GO:0005789|GO:0016021|	|oxidoreductase activity|fatty acid biosynthetic process|endoplasmic reticulum membrane|integral to membrane|	|GO:0016491|GO:0006633|GO:0005789|GO:0016021|	|oxidoreductase activity|fatty acid biosynthetic process|endoplasmic reticulum membrane|integral to membrane|	(1)Copcin (1)Orysat
8	8	6520-9129	0.3086	0	||Cytochrome c oxidase subunit 7A precursor (EC 1.9.3.1) (Cytochrome cDE oxidase polypeptide VIIA)||	||	|GO:0005739|	|mitochondrion|	|	|	(1)Aspnid (1)Botcin (1)Cocimm (1)Hiscap (1)Schpom (1)Sclscl (1)Stanod (1)Uncree
8	8	1324-5903	0.30323	0.16	||ATP-dependent permease MDL1, mitochondrial precursor (ABC transporterDE MDL1) (Multidrug resistance-like protein 1)||Uncharacterized ABC transporter ATP-binding protein/permease C9B6.09c||	||Hsp90 co-chaperone Cdc37 (Hsp90 chaperone protein kinase-targetingDE subunit) (Cell division control protein 37)||	|GO:0005524|GO:0015440|GO:0006857|GO:0005739|GO:0005743|	|ATP binding|peptide-transporting ATPase activity|oligopeptide transport|mitochondrial inner membrane|mitochondrion|	|GO:0031072|GO:0042803|GO:0006457|GO:0031098|GO:0051726|	|heat shock protein binding|protein homodimerization activity|protein folding|regulation of cell cycle|stress-activated protein kinase signaling pathway|	(1)Aspnid (1)Aspter (1)Botcin (1)Cocimm (1)Hiscap (1)Schpom (1)Sclscl (1)Uncree
8	8	1166-1630	0.30323	0.45	||Structural maintenance of chromosomes protein 3 (Cohesin complex Psm3DE subunit)||	||Putative RIO-type serine/threonine-protein kinase C10F6.10DE (EC 2.7.11.1)||	|GO:0046982|GO:0007064|GO:0000790|GO:0000794|GO:0030892|	|protein heterodimerization activity|mitotic sister chromatid cohesion|condensed nuclear chromosome|mitotic cohesin complex|nuclear chromatin|	|GO:0000070|	|mitotic sister chromatid segregation|	(1)Aspnid (1)Aspter (1)Botcin (1)Cocimm (1)Hiscap (1)Schpom (1)Sclscl (1)Uncree
12	12	1638-5904	0.30251	0	||Large subunit GTPase 1 (EC 3.6.1.-)||	||Protein LTV1||	|GO:0000054|GO:0000747|GO:0030437|	|conjugation with cellular fusion|ribosome export from nucleus|sporulation (sensu Fungi)|	|	|	(1)Aspnid (1)Aspter (1)Botcin (1)Chaglo (1)Fusoxy (1)Fusver (1)Gibzea (1)Maggri (1)Neucra (1)Schpom (1)Sclscl (1)Stanod
11	11	10708-12730	0.30187	0	||Hexose transporter HXT13||Hexose transporter HXT15||High-affinity fructose transporter ght6 (Hexose transporter 6)DE (Meiotic expression up-regulated protein 12)||High-affinity glucose transporter SNF3||	||	|GO:0004872|GO:0005353|GO:0005355|GO:0005536|GO:0015578|GO:0007165|GO:0008645|GO:0009749|GO:0000935|GO:0005886|GO:0051286|	|fructose transmembrane transporter activity|glucose binding|glucose transmembrane transporter activity|mannose transmembrane transporter activity|receptor activity|hexose transport|response to glucose stimulus|signal transduction|barrier septum|cell tip|plasma membrane|	|	|	(1)Aspnid (1)Aspter (1)Botcin (1)Chaglo (1)Cryneo (1)Fusoxy (1)Fusver (1)Gibzea (1)Maggri (1)Sclscl (1)Stanod
9	9	1155-1668	0.30168	0.65	||Vacuolar protein sorting-associated protein 9 (Vacuolar protein-DE targeting protein 9)||	||Asparagine synthetase domain-containing protein C4F6.11c||Asparagine synthetase domain-containing protein YML096W||	|GO:0005085|GO:0042802|GO:0000723|GO:0006623|	|guanyl-nucleotide exchange factor activity|identical protein binding|protein targeting to vacuole|telomere maintenance|	|GO:0042802|	|identical protein binding|	(1)Aspnid (1)Aspter (1)Botcin (1)Cocimm (1)Hiscap (1)Saccer (1)Sclscl (1)Stanod (1)Uncree
11	11	325-1271	0.30163	0.37	||Vacuolar ATP synthase 16 kDa proteolipid subunit (EC 3.6.3.14)||	||13 kDa ribonucleoprotein-associated protein||13 kDa ribonucleoprotein-associated protein (Small nuclearDE ribonucleoprotein-associated protein 1)||	|GO:0005774|	|vacuolar membrane|	|GO:0003723|GO:0000398|GO:0000462|GO:0031428|GO:0032040|GO:0046540|	|RNA binding|maturation of SSU-rRNA from tricistronic rRNA transcript (SSU-rRNA, 5.8S rRNA, LSU-rRNA)|nuclear mRNA splicing, via spliceosome|U4/U6 x U5 tri-snRNP complex|box C/D snoRNP complex|small subunit processome|	(1)Botcin (1)Cantro (1)Fusoxy (1)Fusver (1)Gibzea (1)Lodelo (1)Maggri (1)Neucra (1)Picgui (1)Sclscl (1)Stanod
10	10	367-2432	0.30151	0.49	||Serine/threonine-protein phosphatase 2A 56 kDa regulatory subunitDE delta 1 isoform (PP2A, B subunit, B' delta 1 isoform)||Serine/threonine-protein phosphatase 2A 56 kDa regulatory subunitDE delta 2 isoform (PP2A, B subunit, B' delta 2 isoform)||Serine/threonine-protein phosphatase 2A 56 kDa regulatory subunitDE delta isoform (PP2A, B subunit, B' delta isoform) (PP2A, B subunit,DE B56 delta iso…	||Transcription factor tau subunit sfc1 (TFIIIC subunit sfc1)DE (Transcription factor C subunit 1)||	|GO:0008601|GO:0006470|GO:0006950|GO:0007399|GO:0031029|GO:0051754|GO:0000159|GO:0000935|GO:0005816|GO:0005935|GO:0051286|	|protein phosphatase type 2A regulator activity|meiotic sister chromatid cohesion, centromeric|nervous system development|protein amino acid dephosphorylation|regulation of septation initiation signaling|response to stress|barrier septum|cell tip|cellular bud neck|protein phosphatase type 2A complex|spindle pole body|	|GO:0006384|GO:0000127|	|transcription initiation from RNA polymerase III promoter|transcription factor TFIIIC complex|	(1)Aspter (1)Chaglo (1)Cocimm (1)Fusoxy (1)Fusver (1)Gibzea (1)Neucra (1)Schpom (1)Stanod (1)Uncree
4	4	1685-3125	0.30146	0	||Glucosamine-6-phosphate deaminase (EC 3.5.99.6) (Glucosamine-6-DE phosphate isomerase) (GNPDA) (GlcN6P deaminase)||Glucosamine-6-phosphate isomerase (EC 3.5.99.6) (Glucosamine-6-DE phosphate deaminase) (GNPDA) (GlcN6P deaminase)||	||Putative N-acetylglucosamine-6-phosphate deacetylase (EC 3.5.1.25)DE (GlcNAc 6-P deacetylase)||	|GO:0004342|GO:0006043|GO:0006044|GO:0006091|	|glucosamine-6-phosphate deaminase activity|N-acetylglucosamine metabolic process|generation of precursor metabolites and energy|glucosamine catabolic process|	|	|	(1)Cantro (1)Dappul (1)Lodelo (1)Picgui
8	8	3343-3386	0.30083	0	||Uncharacterized bolA-like protein YGL220W||	||NGG1-interacting factor 3||UPF0135 protein C126.12||	|	|	|GO:0005739|	|mitochondrion|	(1)Botcin (1)Gibzea (1)Hiscap (1)Neucra (1)Saccer (1)Sclscl (1)Stanod (1)Uncree
10	10	976-2872	0.30038	0.31	||SUMO-conjugating enzyme UBC9 (EC 6.3.2.-) (Ubiquitin-conjugatingDE enzyme E2-18 kDa) (Ubiquitin-protein ligase) (Ubiquitin carrierDE protein 9)||SUMO-conjugating enzyme ubc9 (EC 6.3.2.-) (Ubiquitin-conjugatingDE enzyme E2-18 kDa) (Ubiquitin-protein ligase hus5) (Ubiquitin carrierDE protein hus5) (SUMO protein ligase) (Ubiquitin carrier protein 9)||	||Farnesylated protein PEX19 (Peroxin-19)||	|GO:0019949|GO:0042802|GO:0000022|GO:0000075|GO:0000086|GO:0006974|GO:0007346|GO:0016925|GO:0000792|	|SUMO conjugating enzyme activity|identical protein binding|G2/M transition of mitotic cell cycle|cell cycle checkpoint|mitotic spindle elongation|protein sumoylation|regulation of progression through mitotic cell cycle|response to DNA damage stimulus|heterochromatin|	|GO:0033328|GO:0032527|GO:0045046|GO:0050821|GO:0005778|GO:0005783|	|peroxisome membrane targeting sequence binding|protein exit from endoplasmic reticulum|protein import into peroxisome membrane|protein stabilization|endoplasmic reticulum|peroxisomal membrane|	(1)Botcin (1)Chaglo (1)Fusoxy (1)Fusver (1)Gibzea (1)Maggri (1)Neucra (1)Picgui (1)Saccer (1)Sclscl

## Sheet: Convergent - OrthoMCL
Table S2: All identified pairs of adjacent genes Cont.
B) Pairs of convergently transcribed genes. Genes clustered with OrthoMCL
No. of Organisms	No. of gene pairs	Gene pair (OrthoMCL cluster IDs)	Evolutionary conservation	GS2 score	Description of Gene A	Description of Gene B	Gene Ontology				(No. of sequences) Organisms
							Gene A		Gene B
12	12	1450-2046	0.50717	0.50717	||26S proteasome regulatory subunit RPN10||26S proteasome regulatory subunit rpn10||	||Trafficking protein particle complex subunit 4 (Synbindin) (TRS23DE homolog)||	|GO:0004175|GO:0006511|GO:0042177|GO:0008540|	|endopeptidase activity|negative regulation of protein catabolic process|ubiquitin-dependent protein catabolic process|proteasome regulatory particle, base subcomplex (sensu Eukaryota)|		|GO:0016192|GO:0016358|GO:0045212|GO:0005795|GO:0008021|GO:0030425|GO:0045202|	(1)Aspter (1)Botcin (1)Chaglo (1)Cocimm (1)Fusoxy (1)Gibzea (1)Hiscap (1)Maggri (1)Neucra (1)Sclscl (1)Stanod (1)Uncree
4	4	5419-32461	0.43167	0.43167	||	||	|	|		|	(1)Cantro (1)Clalus (1)Lodelo (1)Picgui
5	5	885-24189	0.42651	0.42651	||EH domain-containing protein 1||EH domain-containing protein 1 (Testilin) (hPAST1)||	||Microtubule-associated proteins 1A/1B light chain 3C precursorDE (Microtubule-associated protein 1 light chain 3 gamma) (MAP1A/MAP1BDE LC3 C) (MAP1A/1B light chain 3 C) (MAP1 light chain 3-like protein 3)DE (Autophagy-related protein LC3 C) (Autophagy-related ubiquitin-likeDE modifier LC3 C)||	|GO:0005886|GO:0031901|	|early endosome membrane|plasma membrane|		|GO:0005776|GO:0031090|	(1)Danrer (1)Fugrub (1)Gasacu (1)Orylat (1)Tetnig
12	12	827-7593	0.42633	0.42633	||Adrenodoxin homolog, mitochondrial precursor (MitochondrialDE ferredoxin)||	||	|GO:0009055|GO:0006784|GO:0016226|GO:0005759|	|electron carrier activity|heme a biosynthetic process|iron-sulfur cluster assembly|mitochondrial matrix|		|	(1)Aspter (1)Botcin (1)Chaglo (1)Cocimm (1)Fusoxy (1)Fusver (1)Gibzea (1)Hiscap (1)Maggri (1)Neucra (1)Sclscl (1)Stanod
10	10	1019-7591	0.42268	0.42268	||Proteasome component PRE6 (EC 3.4.25.1) (Macropain subunit PRE6)DE (Proteinase YSCE subunit PRE6) (Multicatalytic endopeptidase complexDE subunit PRE6)||Proteasome subunit alpha type-7 (EC 3.4.25.1)||	||	|GO:0004175|GO:0006511|GO:0005739|GO:0019773|	|endopeptidase activity|ubiquitin-dependent protein catabolic process|mitochondrion|proteasome core complex, alpha-subunit complex (sensu Eukaryota)|		|	(1)Aspnid (1)Botcin (1)Chaglo (1)Fusoxy (1)Gibzea (1)Hiscap (1)Maggri (1)Neucra (1)Pucgra (1)Stanod
5	23	89-125	0.40988	0.40988	||Histone H4||	||Histone H2A||Histone H2A.2||	|GO:0003677|GO:0006325|GO:0048015|GO:0000786|	|DNA binding|establishment and/or maintenance of chromatin architecture|phosphoinositide-mediated signaling|nucleosome|		|GO:0003677|GO:0006281|GO:0006333|GO:0006334|GO:0000786|GO:0000788|	(1)Cyamer (19)Dromel (1)Gasacu (1)Rhiory (1)Xentro
2	2	13122-19456	0.3988	0.3988	||Docking protein 5 (Downstream of tyrosine kinase 5) (Protein dok-5)||	||Cerebellin-1 precursor (Precerebellin) ((Contains: Cerebellin (CER);DE ((des-Ser1))-cerebellin))||	|GO:0005066|GO:0000165|GO:0007169|GO:0007399|	|transmembrane receptor protein tyrosine kinase signaling protein activity|MAPKKK cascade|nervous system development|transmembrane receptor protein tyrosine kinase signaling pathway|		|GO:0007268|GO:0007399|	(1)Musmus (1)Xentro
10	10	705-2290	0.39073	0.39073	||60S ribosomal protein L23a||60S ribosomal protein L25-A||	||Mitochondrial import inner membrane translocase subunit TIM8||Mitochondrial import inner membrane translocase subunit tim-8||	|GO:0003723|GO:0003735|GO:0006412|	|RNA binding|structural constituent of ribosome|translation|		|GO:0005743|	(1)Aspnid (1)Chaglo (1)Fusoxy (1)Fusver (1)Gibzea (1)Hiscap (1)Maggri (1)Neucra (1)Sclscl (1)Stanod
8	11	10309-11955	0.38945	0.38945	||Junction-mediating and -regulatory protein||	||Homer protein homolog 1||	|GO:0003713|GO:0006357|GO:0006917|GO:0007050|GO:0051091|	|transcription coactivator activity|cell cycle arrest|induction of apoptosis|positive regulation of transcription factor activity|regulation of transcription from RNA polymerase II promoter|		|GO:0007206|GO:0007268|GO:0005887|	(2)Fugrub (1)Galgal (2)Gasacu (1)Homsap (1)Musmus (2)Orylat (1)Tetnig (1)Xentro
9	11	1251-4306	0.38937	0.38937	||Nucleolar GTP-binding protein 2 (Autoantigen NGP-1)||	||Axonemal dynein light intermediate polypeptide 1 (Inner dynein armDE light chain, axonemal) (hp28)||	|GO:0003924|GO:0005525|	|GTP binding|GTPase activity|		|GO:0003777|GO:0006928|GO:0007338|GO:0005858|	(3)Danrer (1)Fugrub (1)Galgal (1)Gasacu (1)Homsap (1)Musmus (1)Orylat (1)Tetnig (1)Xentro
13	13	2966-10755	0.38519	0.38519	||Histone-lysine N-methyltransferase, H3 lysine-79 specificDE (EC 2.1.1.43) (Histone H3-K79 methyltransferase) (H3-K79-HMTase)||	||	|GO:0018024|	|histone-lysine N-methyltransferase activity|		|	(1)Aspnid (1)Aspter (1)Botcin (1)Chaglo (1)Cocimm (1)Fusoxy (1)Fusver (1)Gibzea (1)Hiscap (1)Maggri (1)Neucra (1)Sclscl (1)Uncree
2	2	4035-66264	0.37909	0.37909	||Ankyrin repeat and BTB/POZ domain-containing protein 2||	||	|GO:0001558|	|regulation of cell growth|		|	(1)Fugrub (1)Tetnig
4	5	24422-24423	0.37596	0.37596	||	||	|	|		|	(2)Cantro (1)Clalus (1)Lodelo (1)Picgui
3	10	108-108	0.35407	0.35407	||Zinc finger protein 141||Zinc finger protein 160 (Zinc finger protein 5) (HZF5) (Zinc fingerDE protein Kr18) (HKr18)||Zinc finger protein 208||Zinc finger protein 254 (Bone marrow zinc finger 5) (BMZF-5)DE (Hematopoietic cell-derived zinc finger protein 1) (HD-ZNF1) (ZincDE finger protein 539) (Zinc finger protein 91-like)||Zinc finger protein 257 (Bone marrow zinc finger 4) (BMZF-4)||Zinc fing…	||Zinc finger protein 117 (Zinc finger protein HPF9) (Provirus-linkedDE krueppel) (h-PLK)||Zinc finger protein 208||Zinc finger protein 254 (Bone marrow zinc finger 5) (BMZF-5)DE (Hematopoietic cell-derived zinc finger protein 1) (HD-ZNF1) (ZincDE finger protein 539) (Zinc finger protein 91-like)||Zinc finger protein 268 (Zinc finger protein 3) (HZF3)||Zinc finger protein 41||Zinc finger protein …	|GO:0003677|GO:0003700|GO:0003704|GO:0008270|GO:0000122|GO:0006355|GO:0009653|GO:0030097|	|DNA binding|specific RNA polymerase II transcription factor activity|transcription factor activity|zinc ion binding|anatomical structure morphogenesis|hemopoiesis|negative regulation of transcription from RNA polymerase II promoter|regulation of transcription, DNA-dependent|		|GO:0003677|GO:0003700|GO:0008270|GO:0000122|GO:0006355|	(8)Homsap (1)Musmus (1)Orylat
10	10	739-780	0.35302	0.35302	||Adenylyl-sulfate kinase (EC 2.7.1.25) (APS kinase) (Adenosine-5'-DE phosphosulfate kinase) (ATP adenosine-5'-phosphosulfate 3'-DE phosphotransferase)||	||Vacuolar proton pump subunit C (EC 3.6.3.14) (V-ATPase subunit C)||Vacuolar proton pump subunit C (EC 3.6.3.14) (V-ATPase subunit C) (V-DE ATPase 42 kDa subunit)||Vacuolar proton pump subunit C 1 (EC 3.6.3.14) (V-ATPase subunit C 1)||	|GO:0004020|GO:0042802|GO:0000103|GO:0006555|GO:0042493|	|adenylylsulfate kinase activity|identical protein binding|methionine metabolic process|response to drug|sulfate assimilation|		|GO:0005524|GO:0046961|GO:0007035|GO:0015991|GO:0015992|GO:0000221|GO:0000329|GO:0016469|GO:0016471|	(1)Botcin (1)Cocimm (1)Fusoxy (1)Fusver (1)Gibzea (1)Hiscap (1)Maggri (1)Neucra (1)Sclscl (1)Uncree
2	2	235-2613	0.35288	0.35288	||Cytosolic sulfotransferase 3 (EC 2.8.2.-) (SULT1 ST3)||	||DNA-(apurinic or apyrimidinic site) lyase (EC 4.2.99.18)DE (AP lyase)))||	|GO:0008146|GO:0006805|	|sulfotransferase activity|xenobiotic metabolic process|		|GO:0008017|GO:0006284|GO:0005739|	(1)Fugrub (1)Orylat
2	2	1681-12936	0.34828	0.34828	||Proteasome subunit beta type-2 (EC 3.4.25.1) (Proteasome component C7-DE I) (Macropain subunit C7-I) (Multicatalytic endopeptidase complexDE subunit C7-I)||	||Neurochondrin (Norbin) (M-Sema F-associating protein of 75 kDa)||	|GO:0000502|	|proteasome complex (sensu Eukaryota)|		|GO:0045453|	(1)Homsap (1)Orylat
9	9	1522-3934	0.34823	0.34823	||Choline transporter-like protein 2 (Solute carrier family 44 memberDE 2)||	||LIM/homeobox protein Lhx8 (LIM homeobox protein 8) (LIM homeodomainDE Lhx7) (L3)||	|GO:0004871|GO:0015220|GO:0015871|GO:0043123|GO:0016021|	|choline transmembrane transporter activity|signal transducer activity|choline transport|positive regulation of I-kappaB kinase/NF-kappaB cascade|integral to membrane|		|GO:0007611|GO:0008585|GO:0021879|GO:0042475|	(1)Danrer (1)Fugrub (1)Galgal (1)Gasacu (1)Homsap (1)Musmus (1)Orylat (1)Tetnig (1)Xentro
2	2	28218-66483	0.34262	0.34262	||Recoverin (Cancer-associated retinopathy protein) (Protein CAR)||	||	|GO:0005509|GO:0008048|GO:0007165|GO:0007601|	|calcium ion binding|calcium sensitive guanylate cyclase activator activity|signal transduction|visual perception|		|	(1)Fugrub (1)Tetnig
8	10	4823-12945	0.33581	0.33581	||Ankyrin repeat domain-containing protein 13C||	||Splicing factor arginine/serine-rich 11 (Arginine-rich 54 kDa nuclearDE protein) (p54)||	|GO:0005783|	|endoplasmic reticulum|		|GO:0006397|GO:0008380|	(1)Danrer (1)Fugrub (1)Galgal (2)Gasacu (1)Homsap (1)Musmus (2)Orylat (1)Tetnig
2	2	5514-15653	0.33492	0.33492	||Probable E3 ubiquitin-protein ligase HERC2 (EC 6.3.2.-) (HECT domainDE and RCC1-like domain-containing protein 2)||	||N-acylglucosamine 2-epimerase (EC 5.1.3.8) (GlcNAc 2-epimerase) (N-DE acetyl-D-glucosamine 2-epimerase) (AGE) (Renin-binding protein)DE (RnBP)||	|GO:0004842|GO:0005085|GO:0006886|	|guanyl-nucleotide exchange factor activity|ubiquitin-protein ligase activity|intracellular protein transport|		|GO:0050121|	(1)Fugrub (1)Tetnig
6	6	148-11079	0.32951	0.32951	||Dynamin-1 (EC 3.6.5.5)||Dynamin-1 (EC 3.6.5.5) (D100) (Dynamin, brain) (B-dynamin)||	||Golgin subfamily A member 2 (Cis-Golgi matrix protein GM130)||Golgin subfamily A member 2 (Cis-Golgi matrix protein GM130) (Gm130DE autoantigen) (Golgin-95)||	|GO:0003924|GO:0042802|GO:0006898|GO:0031623|GO:0030117|	|GTPase activity|identical protein binding|receptor internalization|receptor-mediated endocytosis|membrane coat|		|GO:0005794|	(1)Galgal (1)Gasacu (1)Homsap (1)Musmus (1)Orylat (1)Tetnig
9	9	1314-17122	0.31905	0.31905	||HD domain-containing protein C4G3.17||	||Tumor protein D53 (hD53) (Tumor protein D52-like 1)||Tumor protein D53 (mD53) (Tumor protein D52-like 1)||Tumor protein D53 homolog (Tumor protein D52-like 1)||Tumor protein D54 (Tumor protein D52-like 2)||	|	|		|GO:0042803|GO:0046982|GO:0000086|GO:0005769|GO:0048471|	(1)Danrer (1)Fugrub (1)Galgal (1)Gasacu (1)Homsap (1)Musmus (1)Orylat (1)Tetnig (1)Xentro
7	7	1411-2881	0.31338	0.31338	||Golgi reassembly-stacking protein 2 (GRS2) (Golgi reassembly-stackingDE protein of 55 kDa) (GRASP55)||Golgi reassembly-stacking protein 2 (GRS2) (Golgi reassembly-stackingDE protein of 55 kDa) (GRASP55) (p59) (Golgi phosphoprotein 6) (GOLPH6)||	||Serine/threonine-protein kinase tousled-like 1 (EC 2.7.11.1) (Tousled-DE like kinase 1)||Serine/threonine-protein kinase tousled-like 1 (EC 2.7.11.1) (Tousled-DE like kinase 1) (PKU-beta)||	|GO:0000139|GO:0005794|	|Golgi apparatus|Golgi membrane|		|GO:0004674|GO:0005524|GO:0001672|GO:0006468|GO:0006886|GO:0007242|	(1)Danrer (1)Fugrub (1)Gasacu (1)Homsap (1)Musmus (1)Orylat (1)Tetnig
3	3	9139-26915	0.30935	0.30935	||	||	|	|		|	(1)Fusoxy (1)Fusver (1)Gibzea
8	8	2285-5277	0.30894	0.30894	||UBX domain-containing protein 8 (Protein ETEA)||	||	|	|		|	(1)Danrer (1)Fugrub (1)Gasacu (1)Homsap (1)Musmus (1)Orylat (1)Tetnig (1)Xentro
3	3	9296-9922	0.30501	0.30501	||Mid1-interacting protein 1 (Gastrulation-specific G12-like protein)DE (Mid1-interacting G12-like protein) (Protein STRAIT11499 homolog)||	||BCL-6 corepressor (BCoR)||	|GO:0008022|GO:0007026|GO:0015630|	|protein C-terminus binding|negative regulation of microtubule depolymerization|microtubule cytoskeleton|		|GO:0003714|GO:0042826|GO:0045892|	(1)Danrer (1)Fugrub (1)Galgal
2	2	3147-5662	0.30501	0.30501	||Protein CCC1||	||	|GO:0005384|GO:0015093|GO:0006828|GO:0006874|GO:0006879|GO:0015684|GO:0030026|GO:0000329|GO:0005794|	|ferrous iron transmembrane transporter activity|manganese ion transmembrane transporter activity|cellular calcium ion homeostasis|cellular iron ion homeostasis|cellular manganese ion homeostasis|ferrous iron transport|manganese ion transport|Golgi apparatus|membrane of vacuole with cell cycle-correlated morphology|		|	(1)Fusoxy (1)Fusver

## Sheet: Co-directional - OrthoMCL
Table S2: All identified pairs of adjacent genes Cont.
C) Pairs of co-directionally transcribed genes. Genes clustered with OrthoMCL
No. of Organisms	No. of gene pairs	Gene pair (OrthoMCL cluster IDs)	Evolutionary conservation	GS2 score	Description of Gene A	Description of Gene B	Gene Ontology				(No. of sequences) Organisms
							Gene A		Gene B
13	17	21-21	1.02406	0.83	||Cytoplasmic dynein 1 heavy chain 1 (Cytoplasmic dynein heavy chain 1)DE (Dynein heavy chain, cytosolic)||Cytoplasmic dynein 1 heavy chain 1 (Cytoplasmic dynein heavy chain 1)DE (Dynein heavy chain, cytosolic) (MAP 1C)||Cytoplasmic dynein 2 heavy chain 1 (Cytoplasmic dynein 2 heavy chain)DE (Dynein cytoplasmic heavy chain 2) (Dynein heavy chain isotype 1B)DE (Dynein heavy chain 11) (mdhc11)||Dyn…	||Cytoplasmic dynein 1 heavy chain 1 (Cytoplasmic dynein heavy chain 1)DE (Dynein heavy chain, cytosolic)||Cytoplasmic dynein 1 heavy chain 1 (Cytoplasmic dynein heavy chain 1)DE (Dynein heavy chain, cytosolic) (MAP 1C)||Cytoplasmic dynein 2 heavy chain 1 (Cytoplasmic dynein 2 heavy chain)DE (Dynein cytoplasmic heavy chain 2) (Dynein heavy chain isotype 1B)DE (Dynein heavy chain 11) (mdhc11)||Dyn…	|GO:0003777|GO:0042623|GO:0001539|GO:0006928|GO:0007018|GO:0007052|GO:0007283|GO:0007368|GO:0008105|GO:0009953|GO:0016485|GO:0030326|GO:0030900|GO:0042384|GO:0005858|GO:0005868|GO:0005929|GO:0035085|	|ATPase activity, coupled|microtubule motor activity|asymmetric protein localization|cell motility|ciliary or flagellar motility|cilium biogenesis|determination of left/right symmetry|dorsal/ventral pattern formation|embryonic limb morphogenesis|forebrain development|microtubule-based movement|mitotic spindle organization and biogenesis|protein processing|spermatogenesis|axonemal dynein complex|c…	|GO:0003777|GO:0042623|GO:0001539|GO:0006886|GO:0006928|GO:0007018|GO:0007052|GO:0007282|GO:0007283|GO:0007294|GO:0007301|GO:0007312|GO:0007368|GO:0007405|GO:0008088|GO:0008105|GO:0008298|GO:0009953|GO:0016319|GO:0016485|GO:0030071|GO:0030326|GO:0030723|GO:0030900|GO:0040001|GO:0042384|GO:0043148|GO:0046604|GO:0047497|GO:0048134|GO:0048311|GO:0048813|GO:0051237|GO:0051642|GO:0000776|GO:0005858|GO…	|ATPase activity, coupled|microtubule motor activity|asymmetric protein localization|axon cargo transport|cell motility|centrosome localization|ciliary or flagellar motility|cilium biogenesis|cystoblast division|dendrite morphogenesis|determination of left/right symmetry|dorsal/ventral pattern formation|embryonic limb morphogenesis|establishment of mitotic spindle localization|forebrain developme…	(2)Batden (1)Cantro (2)Danrer (1)Dromel (1)Hiscap (1)Homsap (2)Lodelo (2)Monbre (1)Musmus (1)Plafal (1)Tetnig (1)Trivag (1)Xentro
12	35	47-47	0.99777	0.99	||ATP-binding cassette sub-family A member 1 (ATP-binding cassetteDE transporter 1) (ATP-binding cassette 1) (ABC-1)||ATP-binding cassette sub-family A member 12 (ATP-binding cassetteDE transporter 12) (ATP-binding cassette 12)||ATP-binding cassette sub-family A member 2 (ATP-binding cassetteDE transporter 2) (ATP-binding cassette 2)||ATP-binding cassette sub-family A member 3 (ATP-binding casset…	||ATP-binding cassette sub-family A member 1 (ATP-binding cassetteDE transporter 1) (ATP-binding cassette 1) (ABC-1)||ATP-binding cassette sub-family A member 2 (ATP-binding cassetteDE transporter 2) (ATP-binding cassette 2)||ATP-binding cassette sub-family A member 3 (ATP-binding cassetteDE transporter 3) (ATP-binding cassette 3) (ABC-C transporter)||ATP-binding cassette sub-family A member 5||A…	|GO:0004012|GO:0005524|GO:0008509|GO:0016887|GO:0042626|GO:0002790|GO:0006357|GO:0006497|GO:0006629|GO:0006649|GO:0006810|GO:0006869|GO:0006911|GO:0008203|GO:0019725|GO:0032383|GO:0033344|GO:0042493|GO:0042632|GO:0043691|GO:0045332|GO:0045494|GO:0048545|GO:0000139|GO:0005624|GO:0005743|GO:0005765|GO:0005794|GO:0005815|GO:0005886|GO:0005887|GO:0010008|GO:0016021|GO:0016023|GO:0031902|GO:0042599|GO…	|ATP binding|ATPase activity|ATPase activity, coupled to transmembrane movement of substances|anion transmembrane transporter activity|phospholipid-translocating ATPase activity|cellular homeostasis|cholesterol efflux|cholesterol homeostasis|cholesterol metabolic process|lipid metabolic process|lipid transport|peptide secretion|phagocytosis, engulfment|phospholipid transfer to membrane|phospholip…	|GO:0004012|GO:0005524|GO:0008509|GO:0016887|GO:0042626|GO:0002790|GO:0006357|GO:0006497|GO:0006629|GO:0006649|GO:0006810|GO:0006911|GO:0008203|GO:0032383|GO:0033344|GO:0042493|GO:0042632|GO:0043691|GO:0045332|GO:0045494|GO:0048545|GO:0000139|GO:0005624|GO:0005765|GO:0005794|GO:0005815|GO:0005886|GO:0005887|GO:0016021|GO:0016023|GO:0031902|GO:0042599|GO:0043190|	|ATP binding|ATPase activity|ATPase activity, coupled to transmembrane movement of substances|anion transmembrane transporter activity|phospholipid-translocating ATPase activity|cholesterol efflux|cholesterol homeostasis|cholesterol metabolic process|lipid metabolic process|peptide secretion|phagocytosis, engulfment|phospholipid transfer to membrane|phospholipid translocation|photoreceptor cell m…	(5)Aedaeg (2)Anogam (5)Aratha (2)Aurano (3)Homsap (1)Leiinf (6)Musmus (1)Phyinf (2)Tetnig (1)Thapse (6)Trivag (1)Xentro
13	21	19-19	0.92005	1	||Canalicular multispecific organic anion transporter 1 (ATP-bindingDE cassette sub-family C member 2) (Multidrug resistance-associatedDE protein 2) (Canalicular multidrug resistance protein)||Metal resistance protein YCF1 (Yeast cadmium factor 1)||Multidrug resistance-associated protein 1 (ATP-binding cassette sub-DE family C member 1) (Leukotriene C(4) transporter) (LTC4 transporter)||Multidrug…	||Metal resistance protein YCF1 (Yeast cadmium factor 1)||Multidrug resistance-associated protein 1 (ATP-binding cassette sub-DE family C member 1) (Leukotriene C(4) transporter) (LTC4 transporter)||Multidrug resistance-associated protein 12 (EC 3.6.3.44) (GlutathioneDE S-conjugate-transporting ATPase 12) (ATP-energized glutathione S-DE conjugate pump 12)||Multidrug resistance-associated protein …	|GO:0005524|GO:0008514|GO:0008559|GO:0015127|GO:0015431|GO:0016404|GO:0042626|GO:0006810|GO:0007275|GO:0009624|GO:0010038|GO:0015723|GO:0042493|GO:0005624|GO:0005774|GO:0005886|GO:0005887|GO:0016021|GO:0031088|	|15-hydroxyprostaglandin dehydrogenase (NAD+) activity|ATP binding|ATPase activity, coupled to transmembrane movement of substances|bilirubin transmembrane transporter activity|glutathione S-conjugate-exporting ATPase activity|organic anion transmembrane transporter activity|xenobiotic-transporting ATPase activity|bilirubin transport|multicellular organismal development|response to drug|response …	|GO:0005524|GO:0008514|GO:0008559|GO:0015127|GO:0015431|GO:0016404|GO:0042626|GO:0006810|GO:0007275|GO:0009624|GO:0010038|GO:0015723|GO:0042493|GO:0051707|GO:0005624|GO:0005774|GO:0005886|GO:0005887|GO:0016021|GO:0031088|	|15-hydroxyprostaglandin dehydrogenase (NAD+) activity|ATP binding|ATPase activity, coupled to transmembrane movement of substances|bilirubin transmembrane transporter activity|glutathione S-conjugate-exporting ATPase activity|organic anion transmembrane transporter activity|xenobiotic-transporting ATPase activity|bilirubin transport|multicellular organismal development|response to drug|response …	(4)Aedaeg (1)Anogam (4)Aratha (1)Caeele (1)Cantro (1)Crypar (1)Dicdis (2)Dromel (1)Hiscap (1)Homsap (2)Orysat (1)Triadh (1)Xentro
8	14	311-311	0.80124	1	||12-oxophytodienoate reductase 1 (EC 1.3.1.42) (12-oxophytodienoate-DE 10,11-reductase 1) (OPDA-reductase 1) (AtOPR1) (FS-AT-I)||12-oxophytodienoate reductase 1 (EC 1.3.1.42) (12-oxophytodienoate-DE 10,11-reductase 1) (OPDA-reductase 1) (LeOPR1)||12-oxophytodienoate reductase 2 (EC 1.3.1.42) (12-oxophytodienoate-DE 10,11-reductase 2) (OPDA-reductase 2) (AtOPR2)||12-oxophytodienoate reductase 3 (…	||12-oxophytodienoate reductase 1 (EC 1.3.1.42) (12-oxophytodienoate-DE 10,11-reductase 1) (OPDA-reductase 1) (AtOPR1) (FS-AT-I)||12-oxophytodienoate reductase 1 (EC 1.3.1.42) (12-oxophytodienoate-DE 10,11-reductase 1) (OPDA-reductase 1) (LeOPR1)||12-oxophytodienoate reductase 2 (EC 1.3.1.42) (12-oxophytodienoate-DE 10,11-reductase 2) (OPDA-reductase 2) (AtOPR2)||12-oxophytodienoate reductase 3 (…	|GO:0003959|GO:0016629|	|12-oxophytodienoate reductase activity|NADPH dehydrogenase activity|	|GO:0003959|GO:0016629|	|12-oxophytodienoate reductase activity|NADPH dehydrogenase activity|	(1)Aratha (1)Leiinf (2)Lodelo (1)Naegru (3)Orysat (2)Phyinf (3)Picgui (1)Rhiory
6	6	1200-1200	0.73221	0.74	||Putative thiosulfate sulfurtransferase YOR285W (EC 2.8.1.1)||	||Putative thiosulfate sulfurtransferase FMP31, mitochondrial precursorDE (EC 2.8.1.1) (Found in mitochondrial proteome protein 31)||	|GO:0005741|GO:0005783|	|endoplasmic reticulum|mitochondrial outer membrane|	|GO:0005739|	|mitochondrion|	(1)Aedaeg (1)Dappul (1)Gasacu (1)Leiinf (1)Saccer (1)Thapse
9	19	224-224	0.71885	1	||Golgi-associated plant pathogenesis-related protein 1 (Golgi-DE associated PR-1 protein) (GAPR-1) (Glioma pathogenesis-related proteinDE 2) (GliPR 2)||Protein PRY1 precursor (Pathogen related in Sc 1)||Protein PRY3 (Pathogen related in Sc 3)||	||Golgi-associated plant pathogenesis-related protein 1 (Golgi-DE associated PR-1 protein) (GAPR-1) (Glioma pathogenesis-related proteinDE 2) (GliPR 2)||Protein PRY1 precursor (Pathogen related in Sc 1)||Protein PRY2 precursor (Pathogen related in Sc 2)||Protein PRY3 (Pathogen related in Sc 3)||	|GO:0000139|GO:0000324|GO:0005576|GO:0005635|GO:0005783|GO:0009277|	|Golgi membrane|chitin- and beta-glucan-containing cell wall|endoplasmic reticulum|extracellular region|nuclear envelope|vacuole, cell cycle-correlated morphology|	|GO:0000139|GO:0000324|GO:0005576|GO:0005635|GO:0005783|GO:0009277|	|Golgi membrane|chitin- and beta-glucan-containing cell wall|endoplasmic reticulum|extracellular region|nuclear envelope|vacuole, cell cycle-correlated morphology|	(1)Aedaeg (2)Aratha (5)Batden (1)Caeele (1)Dappul (1)Lodelo (3)Orysat (1)Saccer (4)Volcar
12	12	670-679	0.69177	0	||60S ribosomal protein L12||60S ribosomal protein L12 (L15) (YL23)||	||Protein transport protein SEC23||Protein transport protein sec-23||Protein transport protein sec23||	|GO:0003735|GO:0000027|GO:0000723|GO:0006412|	|structural constituent of ribosome|ribosomal large subunit assembly and maintenance|telomere maintenance|translation|	|GO:0005789|	|endoplasmic reticulum membrane|	(1)Aspnid (1)Aspter (1)Botcin (1)Chaglo (1)Cocimm (1)Fusoxy (1)Fusver (1)Gialam (1)Gibzea (1)Hiscap (1)Neucra (1)Sclscl
4	4	1555-1555	0.68733	1	||TATA-binding protein-associated factor 172 (EC 3.6.1.-) (ATP-dependentDE helicase BTAF1) (TBP-associated factor 172) (TAF-172) (TAF(II)170) (B-DE TFIID transcription factor-associated 170 kDa subunit)||TATA-binding protein-associated factor MOT1 (EC 3.6.1.-) (TBP-DE associated factor MOT1) (Modifier of transcription 1)||	||TATA-binding protein-associated factor 172 (EC 3.6.1.-) (ATP-dependentDE helicase BTAF1) (TBP-associated factor 172) (TAF-172) (TAF(II)170) (B-DE TFIID transcription factor-associated 170 kDa subunit)||TATA-binding protein-associated factor MOT1 (EC 3.6.1.-) (TBP-DE associated factor MOT1) (Modifier of transcription 1)||	|GO:0000182|GO:0003700|GO:0016887|GO:0017025|GO:0006364|GO:0016481|GO:0042790|GO:0045898|GO:0000228|GO:0005739|	|ATPase activity|TATA-binding protein binding|rDNA binding|transcription factor activity|negative regulation of transcription|rRNA processing|regulation of transcriptional preinitiation complex assembly|transcription of nuclear rRNA large RNA polymerase I transcript|mitochondrion|nuclear chromosome|	|GO:0000182|GO:0003700|GO:0016887|GO:0017025|GO:0006364|GO:0016481|GO:0042790|GO:0045898|GO:0000228|GO:0005739|	|ATPase activity|TATA-binding protein binding|rDNA binding|transcription factor activity|negative regulation of transcription|rRNA processing|regulation of transcriptional preinitiation complex assembly|transcription of nuclear rRNA large RNA polymerase I transcript|mitochondrion|nuclear chromosome|	(1)Cantro (1)Hiscap (1)Monbre (1)Trivag
8	13	115-115	0.66467	0.92	||Retinol dehydrogenase 12 (EC 1.1.1.-)||Retinol dehydrogenase 12 (EC 1.1.1.-) (All-trans and 9-cis retinolDE dehydrogenase)||Retinol dehydrogenase 12 (EC 1.1.1.-) (Double substrate specificityDE short chain dehydrogenase/reductase 2)||Retinol dehydrogenase 14 (EC 1.1.1.-) (Alcohol dehydrogenase PAN2)||WW domain-containing oxidoreductase (EC 1.1.1.-)||	||Retinol dehydrogenase 11 (EC 1.1.1.-) (Retinal reductase 1) (RalR1)DE (Prostate short-chain dehydrogenase/reductase 1) (Androgen-regulatedDE short-chain dehydrogenase/reductase 1) (Short-chain aldehydeDE dehydrogenase) (SCALD) (Cell line MC/9.IL4-derived protein 1)DE (M42C60)||Retinol dehydrogenase 12 (EC 1.1.1.-)||Retinol dehydrogenase 12 (EC 1.1.1.-) (All-trans and 9-cis retinolDE dehydrogena…	|GO:0004745|GO:0006917|GO:0042572|GO:0045494|GO:0005622|GO:0005739|GO:0005783|	|retinol dehydrogenase activity|induction of apoptosis|photoreceptor cell maintenance|retinol metabolic process|endoplasmic reticulum|intracellular|mitochondrion|	|GO:0004745|GO:0016491|GO:0046983|GO:0050662|GO:0006917|GO:0008202|GO:0042572|GO:0045494|GO:0005622|GO:0005739|GO:0005783|GO:0005794|	|coenzyme binding|oxidoreductase activity|protein dimerization activity|retinol dehydrogenase activity|induction of apoptosis|photoreceptor cell maintenance|retinol metabolic process|steroid metabolic process|Golgi apparatus|endoplasmic reticulum|intracellular|mitochondrion|	(1)Aedaeg (1)Aratha (1)Copcin (3)Dromel (2)Orysat (3)Phyinf (1)Pucgra (1)Thepar
11	19	124-124	0.66359	0.87	||Cathepsin K precursor (EC 3.4.22.38)||Cathepsin L1 light chain))||Cathepsin S precursor (EC 3.4.22.27)||Probable cysteine proteinase At3g43960 precursor (EC 3.4.22.-)||Xylem cysteine proteinase 1 precursor (EC 3.4.22.-) (AtXCP1)||	||Cathepsin K precursor (EC 3.4.22.38) (Cathepsin O) (Cathepsin X)DE (Cathepsin O2)||Cathepsin L1 light chain))||Cathepsin L1 precursor (EC 3.4.22.15) (Major excreted protein) (MEP)DE (p39 cysteine proteinase) ((Contains: Cathepsin L1 heavy chain;DE Cathepsin L1 light chain))||Cathepsin S precursor (EC 3.4.22.27)||Probable cysteine proteinase At3g43960 precursor (EC 3.4.22.-)||Xylem cysteine prot…	|GO:0006508|GO:0006955|GO:0005576|GO:0005764|GO:0005886|GO:0031225|	|immune response|proteolysis|anchored to membrane|extracellular region|lysosome|plasma membrane|	|GO:0008234|GO:0006508|GO:0005576|GO:0005764|GO:0005886|GO:0016020|GO:0031225|	|cysteine-type peptidase activity|proteolysis|anchored to membrane|extracellular region|lysosome|membrane|plasma membrane|	(1)Aratha (1)Cioint (7)Danrer (1)Gasacu (1)Homsap (2)Musmus (1)Orylat (1)Plafal (1)Tetnig (1)Trivag (2)Xentro
7	14	48-48	0.62793	0.99	||Brefeldin A resistance protein||Pleiotropic ABC efflux transporter of multiple drugs (Pleiotropic drugDE resistance protein 5) (Suppressor of toxicity of sporidesmin)||Pleiotropic drug resistance protein 12||Pleiotropic drug resistance protein 8||Pleiotropic drug resistance protein TUR2 (Protein Turion 2)||Probable pleiotropic drug resistance protein 9||	||ATP-dependent permease PDR15||Brefeldin A resistance protein||Pleiotropic ABC efflux transporter of multiple drugs (Pleiotropic drugDE resistance protein 5) (Suppressor of toxicity of sporidesmin)||Pleiotropic drug resistance protein 1 (NpPDR1)||Pleiotropic drug resistance protein 12||Pleiotropic drug resistance protein 8||Probable pleiotropic drug resistance protein 9||	|GO:0008559|GO:0015086|GO:0009607|GO:0009627|GO:0009636|GO:0009723|GO:0009751|GO:0009753|GO:0009817|GO:0015691|GO:0015692|GO:0015893|GO:0031348|GO:0005739|GO:0005886|	|cadmium ion transmembrane transporter activity|xenobiotic-transporting ATPase activity|cadmium ion transport|defense response to fungus, incompatible interaction|drug transport|lead ion transport|negative regulation of defense response|response to biotic stimulus|response to ethylene stimulus|response to jasmonic acid stimulus|response to salicylic acid stimulus|response to toxin|systemic acquir…	|GO:0008559|GO:0015086|GO:0009607|GO:0009627|GO:0009636|GO:0009723|GO:0009751|GO:0009753|GO:0009817|GO:0015691|GO:0015692|GO:0015893|GO:0031348|GO:0042493|GO:0005739|GO:0005886|	|cadmium ion transmembrane transporter activity|xenobiotic-transporting ATPase activity|cadmium ion transport|defense response to fungus, incompatible interaction|drug transport|lead ion transport|negative regulation of defense response|response to biotic stimulus|response to drug|response to ethylene stimulus|response to jasmonic acid stimulus|response to salicylic acid stimulus|response to toxi…	(3)Aratha (1)Botcin (2)Dicdis (1)Lodelo (1)Orysat (5)Phyinf (1)Picgui
6	6	129-129	0.62571	0.92	||Thioredoxin (Trx) (ATL-derived factor) (ADF)||Thioredoxin (Trx) (ATL-derived factor) (ADF) (Surface-associatedDE sulphydryl protein) (SASP)||Thioredoxin-2 (Thioredoxin II) (TR-II) (Thioredoxin-1)||	||Thioredoxin (Trx) (ATL-derived factor) (ADF)||Thioredoxin (Trx) (ATL-derived factor) (ADF) (Surface-associatedDE sulphydryl protein) (SASP)||Thioredoxin-1 (Thioredoxin I) (TR-I) (Thioredoxin-2)||	|GO:0000011|GO:0000103|GO:0006261|GO:0006888|GO:0006890|GO:0006928|GO:0007165|GO:0007267|GO:0008283|GO:0030503|GO:0042144|GO:0000324|GO:0005739|	|DNA-dependent DNA replication|ER to Golgi vesicle-mediated transport|cell motility|cell proliferation|cell-cell signaling|regulation of cell redox homeostasis|retrograde vesicle-mediated transport, Golgi to ER|signal transduction|sulfate assimilation|vacuole fusion, non-autophagic|vacuole inheritance|mitochondrion|vacuole, cell cycle-correlated morphology|	|GO:0000011|GO:0000103|GO:0006261|GO:0006888|GO:0006890|GO:0006928|GO:0007165|GO:0007267|GO:0008283|GO:0030503|GO:0042144|GO:0000324|GO:0005739|	|DNA-dependent DNA replication|ER to Golgi vesicle-mediated transport|cell motility|cell proliferation|cell-cell signaling|regulation of cell redox homeostasis|retrograde vesicle-mediated transport, Golgi to ER|signal transduction|sulfate assimilation|vacuole fusion, non-autophagic|vacuole inheritance|mitochondrion|vacuole, cell cycle-correlated morphology|	(1)Homsap (1)Lodelo (1)Musmus (1)Phyinf (1)Tetnig (1)Trivag
7	12	610-610	0.62424	1	||Midasin (MIDAS-containing protein)||	||Midasin (MIDAS-containing protein)||	|GO:0016887|GO:0042802|GO:0051082|GO:0000027|GO:0006364|GO:0006461|GO:0005654|GO:0005739|	|ATPase activity|identical protein binding|unfolded protein binding|protein complex assembly|rRNA processing|ribosomal large subunit assembly and maintenance|mitochondrion|nucleoplasm|	|GO:0016887|GO:0042802|GO:0051082|GO:0000027|GO:0006364|GO:0006461|GO:0005654|GO:0005739|	|ATPase activity|identical protein binding|unfolded protein binding|protein complex assembly|rRNA processing|ribosomal large subunit assembly and maintenance|mitochondrion|nucleoplasm|	(2)Batden (2)Botcin (2)Fugrub (2)Plafal (1)Rhiory (2)Thepar (1)Toxgon
8	8	334-334	0.61482	0.8	||Vacuolar protein sorting-associated protein 13 (Suppression of theDE onset of impotence protein 1) (Vacuolar protein-targeting protein 2)||Vacuolar protein sorting-associated protein 13A (Chorein) (Chorea-DE acanthocytosis protein)||	||Vacuolar protein sorting-associated protein 13 (Suppression of theDE onset of impotence protein 1) (Vacuolar protein-targeting protein 2)||Vacuolar protein sorting-associated protein 13A (Chorein) (Chorea-DE acanthocytosis protein homolog)||	|GO:0006895|GO:0007039|GO:0008104|GO:0030437|GO:0045053|GO:0045324|GO:0005622|GO:0005739|GO:0019898|	|Golgi to endosome transport|late endosome to vacuole transport|protein localization|protein retention in Golgi|sporulation (sensu Fungi)|vacuolar protein catabolic process|extrinsic to membrane|intracellular|mitochondrion|	|GO:0007039|GO:0007399|GO:0007626|GO:0030437|GO:0035176|GO:0045053|GO:0045324|GO:0005739|GO:0019898|	|late endosome to vacuole transport|locomotory behavior|nervous system development|protein retention in Golgi|social behavior|sporulation (sensu Fungi)|vacuolar protein catabolic process|extrinsic to membrane|mitochondrion|	(1)Aedaeg (1)Botcin (1)Clalus (1)Hiscap (1)Lodelo (1)Orylat (1)Orysat (1)Xentro
7	7	321-321	0.61354	1	||Aspartate carbamoyltransferase (EC 2.1.3.2)))||Aspartate carbamoyltransferase (EC 2.1.3.2);DE Dihydroorotase (EC 3.5.2.3)))||Carbamoyl-phosphate synthase arginine-specific large chainDE (EC 6.3.5.5) (Arginine-specific carbamoyl-phosphate synthetase,DE ammonia chain)||	||Aspartate carbamoyltransferase (EC 2.1.3.2)))||Aspartate carbamoyltransferase (EC 2.1.3.2);DE Dihydroorotase (EC 3.5.2.3)))||Carbamoyl-phosphate synthase arginine-specific large chainDE (EC 6.3.5.5) (Arginine-specific carbamoyl-phosphate synthetase,DE ammonia chain)||	|GO:0004070|GO:0004088|GO:0004151|GO:0006207|GO:0006520|GO:0006526|GO:0006538|GO:0005739|	|aspartate carbamoyltransferase activity|carbamoyl-phosphate synthase (glutamine-hydrolyzing) activity|dihydroorotase activity|'de novo' pyrimidine base biosynthetic process|amino acid metabolic process|arginine biosynthetic process|glutamate catabolic process|mitochondrion|	|GO:0004070|GO:0004088|GO:0004151|GO:0006207|GO:0006520|GO:0006526|GO:0006538|GO:0005739|	|aspartate carbamoyltransferase activity|carbamoyl-phosphate synthase (glutamine-hydrolyzing) activity|dihydroorotase activity|'de novo' pyrimidine base biosynthetic process|amino acid metabolic process|arginine biosynthetic process|glutamate catabolic process|mitochondrion|	(1)Botcin (1)Chaglo (1)Picgui (1)Plafal (1)Sclscl (1)Stanod (1)Thepar
4	5	459-459	0.58889	0.91	||Brefeldin A-inhibited guanine nucleotide-exchange protein 1 (BrefeldinDE A-inhibited GEP 1) (p200 ARF-GEP1) (p200 ARF guanine nucleotideDE exchange factor)||Protein transport protein SEC7||Protein transport protein sec71||Protein transport protein sec72||	||Brefeldin A-inhibited guanine nucleotide-exchange protein 1 (BrefeldinDE A-inhibited GEP 1) (p200 ARF-GEP1) (p200 ARF guanine nucleotideDE exchange factor)||Protein transport protein sec71||Protein transport protein sec72||	|GO:0005085|GO:0005086|GO:0017022|GO:0006887|GO:0006888|GO:0006891|GO:0005770|GO:0005794|GO:0005798|	|ARF guanyl-nucleotide exchange factor activity|guanyl-nucleotide exchange factor activity|myosin binding|ER to Golgi vesicle-mediated transport|exocytosis|intra-Golgi vesicle-mediated transport|Golgi apparatus|Golgi-associated vesicle|late endosome|	|GO:0005085|GO:0017022|GO:0006887|GO:0005794|	|guanyl-nucleotide exchange factor activity|myosin binding|exocytosis|Golgi apparatus|	(1)Aurano (2)Botcin (1)Chlrei (1)Cioint
4	4	832-832	0.58794	1	||Uncharacterized membrane protein YCR023C||	||Uncharacterized membrane protein YCR023C||	|GO:0000329|	|membrane of vacuole with cell cycle-correlated morphology|	|GO:0000329|	|membrane of vacuole with cell cycle-correlated morphology|	(1)Clalus (1)Copcin (1)Leiinf (1)Lodelo
4	9	761-761	0.582	1	||Poly ((ADP-ribose)) polymerase 4 (EC 2.4.2.30) (PARP-4) (Vault poly(ADP-DE ribose) polymerase) (VPARP) (193 kDa vault protein) (PARP-DE related/IalphaI-related H5/proline-rich) (PH5P)||	||Poly ((ADP-ribose)) polymerase 4 (EC 2.4.2.30) (PARP-4) (Vault poly(ADP-DE ribose) polymerase) (VPARP) (193 kDa vault protein) (PARP-DE related/IalphaI-related H5/proline-rich) (PH5P)||	|GO:0003677|GO:0003950|GO:0019899|GO:0006281|GO:0006471|GO:0006810|GO:0006954|GO:0008219|GO:0042493|GO:0030529|	|DNA binding|NAD+ ADP-ribosyltransferase activity|enzyme binding|DNA repair|cell death|inflammatory response|protein amino acid ADP-ribosylation|response to drug|transport|ribonucleoprotein complex|	|GO:0003677|GO:0003950|GO:0019899|GO:0006281|GO:0006471|GO:0006810|GO:0006954|GO:0008219|GO:0042493|GO:0030529|	|DNA binding|NAD+ ADP-ribosyltransferase activity|enzyme binding|DNA repair|cell death|inflammatory response|protein amino acid ADP-ribosylation|response to drug|transport|ribonucleoprotein complex|	(3)Danrer (1)Enthis (1)Tetnig (4)Trivag
4	6	288-288	0.5811	0.75	||Elongation of very long chain fatty acids protein 3 (Cold-inducibleDE glycoprotein of 30 kDa)||Elongation of very long chain fatty acids protein 6||	||Elongation of very long chain fatty acids protein 6||Putative fatty acid elongation protein 3||	|GO:0005789|	|endoplasmic reticulum membrane|	|GO:0040010|GO:0005789|	|positive regulation of growth rate|endoplasmic reticulum membrane|	(1)Aratha (1)Cioint (3)Leiinf (1)Plafal
5	6	305-305	0.57227	1	||Peroxiredoxin HYR1 (EC 1.11.1.15) (Hydrogen peroxide resistanceDE protein 1) (Oxidant receptor peroxidase 1) (Glutathione peroxidase 3)DE (Phospholipid hydroperoxide glutathione peroxidase 3) (PHGPx3)||Phospholipid hydroperoxide glutathione peroxidase, mitochondrialDE precursor (EC 1.11.1.12) (PHGPx) (GPX-4)||Probable phospholipid hydroperoxide glutathione peroxidase 6,DE mitochondrial precurso…	||Peroxiredoxin HYR1 (EC 1.11.1.15) (Hydrogen peroxide resistanceDE protein 1) (Oxidant receptor peroxidase 1) (Glutathione peroxidase 3)DE (Phospholipid hydroperoxide glutathione peroxidase 3) (PHGPx3)||Phospholipid hydroperoxide glutathione peroxidase 1, chloroplastDE precursor (EC 1.11.1.12) (PHGPx)||Phospholipid hydroperoxide glutathione peroxidase, mitochondrialDE precursor (EC 1.11.1.12) (P…	|GO:0004602|GO:0008379|GO:0047066|GO:0006979|GO:0005622|	|glutathione peroxidase activity|phospholipid-hydroperoxide glutathione peroxidase activity|thioredoxin peroxidase activity|response to oxidative stress|intracellular|	|GO:0004602|GO:0008379|GO:0047066|GO:0006979|GO:0005622|	|glutathione peroxidase activity|phospholipid-hydroperoxide glutathione peroxidase activity|thioredoxin peroxidase activity|response to oxidative stress|intracellular|	(1)Cantro (2)Gasacu (1)Phyinf (1)Plafal (1)Toxgon
6	6	1578-18668	0.56356	0.9	||Transcription-associated protein 1||Transcription-associated protein 1 (p400 kDa component of SAGA)||Transformation/transcription domain-associated protein (350/400 kDaDE PCAF-associated factor) (PAF350/400) (STAF40) (Tra1 homolog)||Uncharacterized PI3/PI4-kinase family protein C1F5.11c (EC 2.7.1.-)||	||Transcription-associated protein 1 (dTRA1)||Transcription-associated protein 1 (p400 kDa component of SAGA)||Transformation/transcription domain-associated protein (350/400 kDaDE PCAF-associated factor) (PAF350/400) (STAF40) (Tra1 homolog)||	|GO:0003712|GO:0006281|GO:0006357|GO:0007165|GO:0016573|GO:0046854|GO:0048017|GO:0000124|GO:0000125|GO:0035267|GO:0046695|	|transcription cofactor activity|DNA repair|histone acetylation|inositol lipid-mediated signaling|phosphoinositide phosphorylation|regulation of transcription from RNA polymerase II promoter|signal transduction|NuA4 histone acetyltransferase complex|PCAF complex|SAGA complex|SLIK (SAGA-like) complex|	|GO:0003712|GO:0030528|GO:0000910|GO:0006281|GO:0006357|GO:0006911|GO:0007165|GO:0016573|GO:0043486|GO:0045449|GO:0000124|GO:0000125|GO:0035267|GO:0046695|	|transcription cofactor activity|transcription regulator activity|DNA repair|cytokinesis|histone acetylation|histone exchange|phagocytosis, engulfment|regulation of transcription|regulation of transcription from RNA polymerase II promoter|signal transduction|NuA4 histone acetyltransferase complex|PCAF complex|SAGA complex|SLIK (SAGA-like) complex|	(1)Batden (1)Clalus (1)Dicdis (1)Orylat (1)Orysat (1)Xentro
7	11	63-63	0.56076	1	||Heat shock 70 kDa protein 1 (HSP70.1) (HSP70-1/HSP70-2)||Heat shock 70 kDa protein 1B (HSP70.2)||Heat shock 70 kDa protein 1L (Heat shock 70 kDa protein 1-like) (HeatDE shock 70 kDa protein 1-Hom) (HSP70-Hom)||Heat shock cognate 70 kDa protein 1 (Hsc70.1)||Major heat shock 70 kDa protein Ba (Heat shock protein 70Ba) (HSP70-DE 87C1)||Major heat shock 70 kDa protein Bbb (Heat shock protein 70Bbb)…	||Heat shock 70 kDa protein 1 (HSP70.1) (HSP70-1/HSP70-2)||Heat shock 70 kDa protein 1B (HSP70.2)||Heat shock 70 kDa protein 1L (Heat shock 70 kDa protein 1-like) (HeatDE shock 70 kDa protein 1-Hom) (HSP70-Hom)||Heat shock cognate 70 kDa protein 1 (Hsc70.1)||Major heat shock 70 kDa protein Ba (Heat shock protein 70Ba) (HSP70-DE 87C1)||	|GO:0051082|GO:0000723|GO:0006281|GO:0006402|GO:0006916|GO:0006986|GO:0009408|GO:0035080|GO:0043154|GO:0005739|GO:0005783|	|unfolded protein binding|DNA repair|anti-apoptosis|heat shock-mediated polytene chromosome puffing|mRNA catabolic process|negative regulation of caspase activity|response to heat|response to unfolded protein|telomere maintenance|endoplasmic reticulum|mitochondrion|	|GO:0051082|GO:0000723|GO:0006281|GO:0006402|GO:0006916|GO:0006986|GO:0009408|GO:0035080|GO:0043154|GO:0005739|GO:0005783|	|unfolded protein binding|DNA repair|anti-apoptosis|heat shock-mediated polytene chromosome puffing|mRNA catabolic process|negative regulation of caspase activity|response to heat|response to unfolded protein|telomere maintenance|endoplasmic reticulum|mitochondrion|	(1)Aratha (1)Danrer (2)Dromel (1)Enthis (2)Gasacu (3)Homsap (1)Tetnig
4	4	1843-1843	0.5576	1	||P25 protein (Brefeldin A resistance protein)||Protoplast secreted protein 2 precursor||Uncharacterized protein YCR004C||	||P25 protein (Brefeldin A resistance protein)||Protoplast secreted protein 2 precursor||Uncharacterized protein YCR004C||	|GO:0042393|GO:0030466|GO:0031001|GO:0005739|	|histone binding|chromatin silencing at silent mating-type cassette|response to brefeldin A|mitochondrion|	|GO:0042393|GO:0030466|GO:0031001|GO:0005739|	|histone binding|chromatin silencing at silent mating-type cassette|response to brefeldin A|mitochondrion|	(1)Copcin (1)Phyinf (1)Rhiory (1)Volcar
6	13	195-195	0.55549	0	||Bile acid 7-dehydroxylase 2 (EC 1.17.99.5) (Cholate 7-alpha-DE dehydroxylase 2) (Bile acid-inducible protein 2)||Cyclopentanol dehydrogenase (EC 1.1.1.163)||Uncharacterized protein YKL071W||	||Dehydrogenase/reductase SDR family member 7B (EC 1.1.-.-)||Uncharacterized protein YKL071W||	|GO:0055041|	|cyclopentanol dehydrogenase activity|	|GO:0005778|	|peroxisomal membrane|	(1)Caeele (3)Danrer (2)Galgal (3)Phyinf (2)Picgui (2)Schpom
7	23	68-68	0.55346	0.98	||Enoyl-((acyl-carrier-protein)) reductase (EC 1.3.1.10);DE Oleoyl-((acyl-carrier-protein)) hydrolase (EC 3.1.2.14)))||Erythronolide synthase, modules 1 and 2 (EC 2.3.1.94) (ORF 1) (6-DE deoxyerythronolide B synthase I) (DEBS 1)||Erythronolide synthase, modules 5 and 6 (EC 2.3.1.94) (ORF 3) (6-DE deoxyerythronolide B synthase III) (DEBS 3)||Lovastatin nonaketide synthase (EC 2.3.1.161) (EC 2.1.1.…	||Enoyl-((acyl-carrier-protein)) reductase (EC 1.3.1.10);DE Oleoyl-((acyl-carrier-protein)) hydrolase (EC 3.1.2.14)))||Erythronolide synthase, modules 1 and 2 (EC 2.3.1.94) (ORF 1) (6-DE deoxyerythronolide B synthase I) (DEBS 1)||Erythronolide synthase, modules 5 and 6 (EC 2.3.1.94) (ORF 3) (6-DE deoxyerythronolide B synthase III) (DEBS 3)||Lovastatin nonaketide synthase (EC 2.3.1.161) (EC 2.1.1.…	|GO:0004313|GO:0004314|GO:0004315|GO:0004316|GO:0004317|GO:0004319|GO:0004320|GO:0008757|GO:0016218|GO:0031177|GO:0042802|GO:0047879|GO:0048037|GO:0050111|GO:0050637|GO:0030639|GO:0005886|GO:0042587|	|3-hydroxypalmitoyl-[acyl-carrier-protein] dehydratase activity|3-oxoacyl-[acyl-carrier-protein] reductase activity|3-oxoacyl-[acyl-carrier-protein] synthase activity|S-adenosylmethionine-dependent methyltransferase activity|[acyl-carrier-protein] S-acetyltransferase activity|[acyl-carrier-protein] S-malonyltransferase activity|cofactor binding|enoyl-[acyl-carrier-protein] reductase (NADPH, B-spe…	|GO:0004313|GO:0004314|GO:0004315|GO:0004316|GO:0004317|GO:0004319|GO:0004320|GO:0008757|GO:0016218|GO:0031177|GO:0042802|GO:0047879|GO:0048037|GO:0050111|GO:0050637|GO:0030639|GO:0005886|GO:0042470|GO:0042587|	|3-hydroxypalmitoyl-[acyl-carrier-protein] dehydratase activity|3-oxoacyl-[acyl-carrier-protein] reductase activity|3-oxoacyl-[acyl-carrier-protein] synthase activity|S-adenosylmethionine-dependent methyltransferase activity|[acyl-carrier-protein] S-acetyltransferase activity|[acyl-carrier-protein] S-malonyltransferase activity|cofactor binding|enoyl-[acyl-carrier-protein] reductase (NADPH, B-spe…	(4)Aedaeg (1)Botcin (14)Dicdis (1)Dromel (1)Stanod (1)Toxgon (1)Uncree
3	3	740-740	0.55289	0.82	||Importin subunit beta-3||Importin subunit beta-3 (Karyopherin subunit beta-3) (Karyopherin-121)DE (Protein secretion enhancer 1)||	||Importin subunit beta-3 (Karyopherin subunit beta-3) (Karyopherin-121)DE (Protein secretion enhancer 1)||	|GO:0005525|GO:0008320|GO:0008565|GO:0006406|GO:0006606|GO:0051726|GO:0005635|	|GTP binding|protein carrier activity|protein transporter activity|mRNA export from nucleus|protein import into nucleus|regulation of cell cycle|nuclear envelope|	|GO:0008320|GO:0006406|GO:0006606|	|protein carrier activity|mRNA export from nucleus|protein import into nucleus|	(1)Copcin (1)Picgui (1)Thepar
5	9	187-187	0.54786	1	||Alcohol dehydrogenase (EC 1.1.1.1) (ADH-HT)||NADP-dependent alcohol dehydrogenase 6 (EC 1.1.1.2) (NADP-dependentDE alcohol dehydrogenase VI) (ScADHVI)||Probable mannitol dehydrogenase (EC 1.1.1.255) (NAD-dependent mannitolDE dehydrogenase)||Probable mannitol dehydrogenase 1 (EC 1.1.1.255) (NAD-dependentDE mannitol dehydrogenase 1)||	||Alcohol dehydrogenase (EC 1.1.1.1) (ADH)||NADP-dependent alcohol dehydrogenase 7 (EC 1.1.1.2) (NADP-dependentDE alcohol dehydrogenase VII) (ADHVII)||Probable mannitol dehydrogenase (EC 1.1.1.255) (NAD-dependent mannitolDE dehydrogenase)||Probable mannitol dehydrogenase 1 (EC 1.1.1.255) (NAD-dependentDE mannitol dehydrogenase 1)||Probable mannitol dehydrogenase 2 (EC 1.1.1.255) (NAD-dependentDE …	|GO:0004022|GO:0008106|GO:0046029|GO:0006066|GO:0005625|	|alcohol dehydrogenase (NADP+) activity|alcohol dehydrogenase activity|mannitol dehydrogenase activity|alcohol metabolic process|soluble fraction|	|GO:0004022|GO:0008106|GO:0046029|GO:0006066|GO:0005625|	|alcohol dehydrogenase (NADP+) activity|alcohol dehydrogenase activity|mannitol dehydrogenase activity|alcohol metabolic process|soluble fraction|	(2)Aratha (1)Clalus (1)Dicdis (1)Orysat (4)Phyinf
7	7	383-383	0.54574	1	||Gastric triacylglycerol lipase precursor (EC 3.1.1.3) (Gastric lipase)DE (GL)||Gastric triacylglycerol lipase precursor (EC 3.1.1.3) (Gastric lipase)DE (GL) (Lingual lipase)||Gastric triacylglycerol lipase precursor (EC 3.1.1.3) (Gastric lipase)DE (GL) (Pregastric esterase) (PGE)||Lipase 1 precursor (EC 3.1.1.-) (DmLip1)||Lysosomal acid lipase/cholesteryl ester hydrolase precursorDE (EC 3.1.1.1…	||Gastric triacylglycerol lipase precursor (EC 3.1.1.3) (Gastric lipase)DE (GL)||Gastric triacylglycerol lipase precursor (EC 3.1.1.3) (Gastric lipase)DE (GL) (Lingual lipase)||Lipase 1 precursor (EC 3.1.1.-) (DmLip1)||Lysosomal acid lipase/cholesteryl ester hydrolase precursorDE (EC 3.1.1.13) (LAL) (Acid cholesteryl ester hydrolase) (SterolDE esterase) (Lipase A) (Cholesteryl esterase)||	|GO:0004806|GO:0016298|GO:0016615|GO:0006487|GO:0006641|GO:0007586|GO:0005576|GO:0005739|GO:0005764|	|lipase activity|malate dehydrogenase activity|triacylglycerol lipase activity|digestion|protein amino acid N-linked glycosylation|triacylglycerol metabolic process|extracellular region|lysosome|mitochondrion|	|GO:0004806|GO:0016298|GO:0016615|GO:0006487|GO:0006641|GO:0007586|GO:0005576|GO:0005739|GO:0005764|	|lipase activity|malate dehydrogenase activity|triacylglycerol lipase activity|digestion|protein amino acid N-linked glycosylation|triacylglycerol metabolic process|extracellular region|lysosome|mitochondrion|	(1)Anogam (1)Dicdis (1)Dromel (1)Homsap (1)Musmus (1)Phyinf (1)Volcar
8	11	286-286	0.53509	1	||NADP-dependent leukotriene B4 12-hydroxydehydrogenase (EC 1.3.1.74)DE (15-oxoprostaglandin 13-reductase) (EC 1.3.1.48) (Dithiolethione-DE inducible gene 1 protein) (D3T-inducible gene 1 protein) (DIG-1)||NADP-dependent leukotriene B4 12-hydroxydehydrogenase (EC 1.3.1.74)DE (LTB4) (12-HD) (15-oxoprostaglandin 13-reductase) (EC 1.3.1.48) (PGR)||Probable NADP-dependent oxidoreductase P1 (EC 1.3.1.…	||NADP-dependent leukotriene B4 12-hydroxydehydrogenase (EC 1.3.1.74)DE (15-oxoprostaglandin 13-reductase) (EC 1.3.1.48) (Dithiolethione-DE inducible gene 1 protein) (D3T-inducible gene 1 protein) (DIG-1)||NADP-dependent leukotriene B4 12-hydroxydehydrogenase (EC 1.3.1.74)DE (LTB4) (12-HD) (15-oxoprostaglandin 13-reductase) (EC 1.3.1.48) (PGR)||Probable NADP-dependent oxidoreductase P1 (EC 1.3.1.…	|GO:0032440|GO:0047522|GO:0009636|	|15-oxoprostaglandin 13-oxidase activity|2-alkenal reductase activity|response to toxin|	|GO:0032440|GO:0047522|GO:0009636|	|15-oxoprostaglandin 13-oxidase activity|2-alkenal reductase activity|response to toxin|	(1)Anogam (2)Aratha (1)Clalus (1)Danrer (1)Lodelo (2)Orysat (2)Picgui (1)Xentro
3	3	1156-1156	0.5343	1	||DNA repair protein RAD50 (EC 3.6.-.-) (hRAD50)||DNA repair protein rad50 (EC 3.6.-.-)||	||DNA repair protein RAD50 (EC 3.6.-.-) (hRAD50)||DNA repair protein rad50 (EC 3.6.-.-)||	|GO:0003677|GO:0004003|GO:0030674|GO:0000019|GO:0000723|GO:0000734|GO:0006302|GO:0007004|GO:0007131|GO:0031573|GO:0042138|GO:0000790|GO:0030870|	|ATP-dependent DNA helicase activity|DNA binding|protein binding, bridging|double-strand break repair|gene conversion at mating-type locus, DNA repair synthesis|intra-S DNA damage checkpoint|meiotic DNA double-strand break formation|meiotic recombination|regulation of mitotic recombination|telomere maintenance|telomere maintenance via telomerase|Mre11 complex|nuclear chromatin|	|GO:0003677|GO:0004003|GO:0030674|GO:0000019|GO:0000723|GO:0000734|GO:0006302|GO:0007004|GO:0007131|GO:0031573|GO:0042138|GO:0000790|GO:0030870|	|ATP-dependent DNA helicase activity|DNA binding|protein binding, bridging|double-strand break repair|gene conversion at mating-type locus, DNA repair synthesis|intra-S DNA damage checkpoint|meiotic DNA double-strand break formation|meiotic recombination|regulation of mitotic recombination|telomere maintenance|telomere maintenance via telomerase|Mre11 complex|nuclear chromatin|	(1)Aurano (1)Cocimm (1)Trivag
5	5	258-258	0.53236	0.98	||Acyl-coenzyme A oxidase 1, peroxisomal (EC 1.3.3.6) (Palmitoyl-CoADE oxidase) (AOX)||Acyl-coenzyme A oxidase 3, peroxisomal (EC 1.3.3.6) (Pristanoyl-CoADE oxidase) (Branched-chain acyl-CoA oxidase) (BRCACox)||	||Acyl-coenzyme A oxidase 1, peroxisomal (EC 1.3.3.6) (Palmitoyl-CoADE oxidase) (AOX)||Acyl-coenzyme A oxidase 1, peroxisomal (EC 1.3.3.6) (Palmitoyl-CoADE oxidase) (AOX) (Straight-chain acyl-CoA oxidase) (SCOX)||Acyl-coenzyme A oxidase 2, peroxisomal (EC 1.17.99.3) (3-alpha,7-DE alpha,12-alpha-trihydroxy-5-beta-cholestanoyl-CoA 24-hydroxylase) (3-DE alpha,7-alpha,12-alpha-trihydroxy-5-beta-chole…	|GO:0003997|GO:0006631|GO:0006635|GO:0007283|GO:0008206|GO:0005739|GO:0005777|GO:0005778|	|acyl-CoA oxidase activity|bile acid metabolic process|fatty acid beta-oxidation|fatty acid metabolic process|spermatogenesis|mitochondrion|peroxisomal membrane|peroxisome|	|GO:0003997|GO:0006091|GO:0006631|GO:0006635|GO:0006693|GO:0007283|GO:0008206|GO:0019395|GO:0005739|GO:0005777|GO:0005778|	|acyl-CoA oxidase activity|bile acid metabolic process|fatty acid beta-oxidation|fatty acid metabolic process|fatty acid oxidation|generation of precursor metabolites and energy|prostaglandin metabolic process|spermatogenesis|mitochondrion|peroxisomal membrane|peroxisome|	(1)Aratha (1)Clalus (1)Dromel (1)Phyinf (1)Picgui
8	54	4-4	0.52827	0.88	||Integrase p49 (IN)))||Integrase p58 (IN)))||Retrotransposable element Tf2 155 kDa protein type 1||Retrotransposable element Tf2 155 kDa protein type 2||Retrotransposable element Tf2 155 kDa protein type 3||Reverse transcriptase (EC 2.7.7.49);DE Endonuclease))||	||GDNF family receptor alpha-2 precursor (GFR-alpha-2) (NeurturinDE receptor alpha) (NTNR-alpha) (NRTNR-alpha) (GDNF receptor beta)DE (GDNFR-beta)||Integrase p49 (IN)))||Integrase p58 (IN)))||Retrotransposable element Tf2 155 kDa protein type 1||Retrotransposable element Tf2 155 kDa protein type 2||Retrotransposable element Tf2 155 kDa protein type 3||Reverse transcriptase (EC 2.7.7.49);DE Endonu…	|GO:0003964|GO:0004523|GO:0006313|	|RNA-directed DNA polymerase activity|ribonuclease H activity|transposition, DNA-mediated|	|GO:0003964|GO:0004523|GO:0006313|GO:0005886|	|RNA-directed DNA polymerase activity|ribonuclease H activity|transposition, DNA-mediated|plasma membrane|	(2)Botcin (3)Chaglo (37)Copcin (7)Danrer (1)Hiscap (1)Maggri (1)Schpom (2)Sclscl
4	6	466-466	0.52033	0.71	||Protein AST1||Putative chloroplastic quinone-oxidoreductase homolog (EC 1.-.-.-)||Reticulon-4-interacting protein 1, mitochondrial precursor (NOGO-DE interacting mitochondrial protein)||	||Putative chloroplastic quinone-oxidoreductase homolog (EC 1.-.-.-)||Reticulon-4-interacting protein 1, mitochondrial precursor (NOGO-DE interacting mitochondrial protein)||Uncharacterized protein YMR152W||	|GO:0006612|GO:0005739|GO:0009535|GO:0019898|	|protein targeting to membrane|chloroplast thylakoid membrane|extrinsic to membrane|mitochondrion|	|GO:0006974|GO:0005739|GO:0005811|GO:0009535|	|response to DNA damage stimulus|chloroplast thylakoid membrane|lipid particle|mitochondrion|	(1)Cantro (1)Copcin (2)Orysat (2)Phyinf
3	6	4185-4185	0.51494	1	||Sensor protein fixL (EC 2.7.13.3)||	||Sensor protein fixL (EC 2.7.13.3)||	|GO:0005886|	|plasma membrane|	|GO:0005886|	|plasma membrane|	(3)Chlrei (2)Dicdis (1)Thapse
4	4	2196-2196	0.51389	0.53	||NAD(P) transhydrogenase subunit beta (EC 1.6.1.2) (Pyridine nucleotideDE transhydrogenase subunit beta) (Nicotinamide nucleotideDE transhydrogenase subunit beta)||NAD(P) transhydrogenase, mitochondrial precursor (EC 1.6.1.2)DE (Pyridine nucleotide transhydrogenase) (Nicotinamide nucleotideDE transhydrogenase)||	||NAD(P) transhydrogenase subunit alpha (EC 1.6.1.2) (PyridineDE nucleotide transhydrogenase subunit alpha) (Nicotinamide nucleotideDE transhydrogenase subunit alpha)||NAD(P) transhydrogenase subunit beta (EC 1.6.1.2) (Pyridine nucleotideDE transhydrogenase subunit beta) (Nicotinamide nucleotideDE transhydrogenase subunit beta)||NAD(P) transhydrogenase, mitochondrial precursor (EC 1.6.1.2)DE (Pyr…	|GO:0005743|GO:0005886|	|mitochondrial inner membrane|plasma membrane|	|GO:0003957|GO:0050661|GO:0051287|GO:0006099|GO:0015992|GO:0005746|GO:0005886|	|NAD binding|NAD(P)+ transhydrogenase (B-specific) activity|NADP binding|proton transport|tricarboxylic acid cycle|mitochondrial respiratory chain|plasma membrane|	(1)Dappul (1)Plafal (1)Toxgon (1)Trivag
6	6	16796-16797	0.51175	1	||NADH-quinone oxidoreductase subunit L (EC 1.6.99.5) (NADHDE dehydrogenase I subunit L) (NDH-1 subunit L)||NADH-ubiquinone oxidoreductase chain 5 (EC 1.6.5.3) (NADHDE dehydrogenase subunit 5)||	||NADH-quinone oxidoreductase subunit M (EC 1.6.99.5) (NADHDE dehydrogenase I subunit M) (NDH-1 subunit M)||NADH-ubiquinone oxidoreductase chain 4 (EC 1.6.5.3) (NADHDE dehydrogenase subunit 4)||	|GO:0008137|GO:0006120|GO:0005747|GO:0005886|	|NADH dehydrogenase (ubiquinone) activity|mitochondrial electron transport, NADH to ubiquinone|mitochondrial respiratory chain complex I|plasma membrane|	|GO:0008137|GO:0006120|GO:0005747|GO:0005886|	|NADH dehydrogenase (ubiquinone) activity|mitochondrial electron transport, NADH to ubiquinone|mitochondrial respiratory chain complex I|plasma membrane|	(1)Cyamer (1)Galgal (1)Gasacu (1)Homsap (1)Musmus (1)Picgui
4	4	292-292	0.50977	1	||Aldehyde dehydrogenase 2C4, cytosolic (EC 1.2.1.3) (ALDH1a) (ProteinDE REDUCED EPIDERMAL FLUORESCENCE 1)||Aldehyde dehydrogenase, mitochondrial precursor (EC 1.2.1.3) (ALDHDE class 2) (ALDH1) (ALDH-E2)||Potassium-activated aldehyde dehydrogenase, mitochondrial precursorDE (EC 1.2.1.3) (K(+)-activated acetaldehyde dehydrogenase) (K(+)-ACDH)||Retinal dehydrogenase 1 (EC 1.2.1.36) (RalDH1) (RALDH …	||Aldehyde dehydrogenase 2C4, cytosolic (EC 1.2.1.3) (ALDH1a) (ProteinDE REDUCED EPIDERMAL FLUORESCENCE 1)||Aldehyde dehydrogenase, mitochondrial precursor (EC 1.2.1.3) (ALDHDE class 2) (ALDH1) (ALDH-E2)||Potassium-activated aldehyde dehydrogenase, mitochondrial precursorDE (EC 1.2.1.3) (K(+)-activated acetaldehyde dehydrogenase) (K(+)-ACDH)||Retinal dehydrogenase 1 (EC 1.2.1.36) (RalDH1) (RALDH …	|GO:0001758|GO:0004029|GO:0004030|GO:0006067|GO:0005759|GO:0042645|	|aldehyde dehydrogenase (NAD) activity|aldehyde dehydrogenase [NAD(P)+] activity|retinal dehydrogenase activity|ethanol metabolic process|mitochondrial matrix|mitochondrial nucleoid|	|GO:0001758|GO:0004029|GO:0004030|GO:0006067|GO:0005759|GO:0042645|	|aldehyde dehydrogenase (NAD) activity|aldehyde dehydrogenase [NAD(P)+] activity|retinal dehydrogenase activity|ethanol metabolic process|mitochondrial matrix|mitochondrial nucleoid|	(1)Danrer (1)Dicdis (1)Lodelo (1)Orysat
3	5	490-490	0.50579	1	||Helicase required for RNAi-mediated heterochromatin assembly 1DE (EC 3.6.1.-)||	||Helicase required for RNAi-mediated heterochromatin assembly 1DE (EC 3.6.1.-)||	|GO:0004386|GO:0030702|GO:0031048|GO:0031380|	|helicase activity|chromatin silencing at centromere|small RNA-mediated chromatin silencing|nuclear RNA-directed RNA polymerase complex|	|GO:0004386|GO:0030702|GO:0031048|GO:0031380|	|helicase activity|chromatin silencing at centromere|small RNA-mediated chromatin silencing|nuclear RNA-directed RNA polymerase complex|	(1)Cioint (1)Hiscap (3)Trivag
12	15	90-90	0.50542	1	||Tubulin alpha-1 chain||Tubulin alpha-1A chain||Tubulin alpha-1B chain (Tubulin alpha-2 chain) (Alpha-tubulin 2)DE (Alpha-tubulin isotype M-alpha-2)||Tubulin alpha-1C chain (Tubulin alpha-6 chain) (Alpha-tubulin 6)||Tubulin alpha-3C/D chain (Alpha-tubulin 3C/D) (Tubulin alpha-2 chain)DE (Alpha-tubulin 2)||	||Tubulin alpha-1 chain||Tubulin alpha-1A chain||Tubulin alpha-1B chain (Tubulin alpha-2 chain) (Alpha-tubulin 2)DE (Alpha-tubulin isotype M-alpha-2)||Tubulin alpha-1C chain (Tubulin alpha-6 chain) (Alpha-tubulin 6)||Tubulin alpha-3C/D chain (Alpha-tubulin 3C/D) (Tubulin alpha-2 chain)DE (Alpha-tubulin 2)||	|GO:0005200|GO:0005525|GO:0000226|GO:0007017|GO:0007052|GO:0007094|GO:0019730|GO:0005819|GO:0005874|	|GTP binding|structural constituent of cytoskeleton|antimicrobial humoral response|microtubule cytoskeleton organization and biogenesis|microtubule-based process|mitotic cell cycle spindle assembly checkpoint|mitotic spindle organization and biogenesis|microtubule|spindle|	|GO:0005200|GO:0005525|GO:0000226|GO:0007017|GO:0007052|GO:0007094|GO:0019730|GO:0005819|GO:0005874|	|GTP binding|structural constituent of cytoskeleton|antimicrobial humoral response|microtubule cytoskeleton organization and biogenesis|microtubule-based process|mitotic cell cycle spindle assembly checkpoint|mitotic spindle organization and biogenesis|microtubule|spindle|	(1)Botcin (1)Cioint (2)Danrer (1)Dappul (1)Galgal (2)Gasacu (1)Homsap (1)Musmus (1)Orylat (1)Phyinf (2)Triadh (1)Xentro
5	5	2201-2201	0.50475	1	||Uncharacterized WD repeat-containing protein C12G12.01c||WD repeat-containing protein YBL104C||WD repeat-containing protein mio (Missing oocyte protein)||	||WD repeat-containing protein YBL104C||WD repeat-containing protein mio (Missing oocyte protein)||	|GO:0030716|GO:0040020|	|oocyte fate determination|regulation of meiosis|	|GO:0030716|GO:0040020|	|oocyte fate determination|regulation of meiosis|	(1)Phyinf (1)Picgui (1)Rhiory (1)Tetnig (1)Xentro
3	3	2342-2342	0.50396	0	||	||Probable RNA-binding protein 25 (RNA-binding motif protein 25) (RNA-DE binding region-containing protein 7) (Protein S164)||	|	|	|GO:0003729|GO:0000398|	|mRNA binding|nuclear mRNA splicing, via spliceosome|	(1)Chlrei (1)Fugrub (1)Plafal
6	7	603-603	0.50369	0.94	||1,3-beta-glucan synthase component FKS1 (EC 2.4.1.34) (1,3-beta-D-DE glucan-UDP glucosyltransferase) (FK506 sensitivity protein 1)DE (Calcineurin dependent protein 1) (Calcofluor white hypersensitivityDE protein 53) (Echinocandin target gene protein 1) (Glucan synthase ofDE cerevisiae protein 1) (Papulacandin B resistance protein 1)||1,3-beta-glucan synthase component FKS3 (EC 2.4.1.34) (1,3-be…	||1,3-beta-glucan synthase component FKS1 (EC 2.4.1.34) (1,3-beta-D-DE glucan-UDP glucosyltransferase) (FK506 sensitivity protein 1)DE (Calcineurin dependent protein 1) (Calcofluor white hypersensitivityDE protein 53) (Echinocandin target gene protein 1) (Glucan synthase ofDE cerevisiae protein 1) (Papulacandin B resistance protein 1)||1,3-beta-glucan synthase component GSC2 (EC 2.4.1.34) (1,3-be…	|GO:0003843|GO:0006075|GO:0006897|GO:0008361|GO:0009826|GO:0030476|GO:0000148|GO:0005624|GO:0005628|GO:0005739|GO:0030427|GO:0030478|GO:0030479|	|1,3-beta-glucan synthase activity|1,3-beta-glucan biosynthetic process|endocytosis|regulation of cell size|spore wall assembly (sensu Fungi)|unidimensional cell growth|1,3-beta-glucan synthase complex|actin cap|actin cortical patch|membrane fraction|mitochondrion|prospore membrane|site of polarized growth|	|GO:0003843|GO:0000910|GO:0006075|GO:0006897|GO:0007163|GO:0008361|GO:0009826|GO:0030476|GO:0000148|GO:0005624|GO:0005628|GO:0005739|GO:0005783|GO:0005826|GO:0005887|GO:0030428|GO:0030478|GO:0030479|GO:0051286|	|1,3-beta-glucan synthase activity|1,3-beta-glucan biosynthetic process|cytokinesis|endocytosis|establishment and/or maintenance of cell polarity|regulation of cell size|spore wall assembly (sensu Fungi)|unidimensional cell growth|1,3-beta-glucan synthase complex|actin cap|actin cortical patch|cell septum|cell tip|contractile ring|endoplasmic reticulum|integral to plasma membrane|membrane fractio…	(2)Botcin (1)Cantro (1)Clalus (1)Lodelo (1)Orysat (1)Phyinf
3	3	2343-2343	0.50074	0.97	||Glycerol uptake protein 1||	||Cytochrome P450 52A1 (EC 1.14.14.-) (CYPLIIA1) (Alkane-inducible P450-DE ALK1)||Glycerol uptake protein 1||	|GO:0008374|GO:0000723|GO:0006506|GO:0015793|GO:0019563|GO:0005783|GO:0005886|	|O-acyltransferase activity|GPI anchor biosynthetic process|glycerol catabolic process|glycerol transport|telomere maintenance|endoplasmic reticulum|plasma membrane|	|GO:0008374|GO:0000723|GO:0006506|GO:0015793|GO:0019563|GO:0005783|GO:0005789|GO:0005886|	|O-acyltransferase activity|GPI anchor biosynthetic process|glycerol catabolic process|glycerol transport|telomere maintenance|endoplasmic reticulum|endoplasmic reticulum membrane|plasma membrane|	(1)Botcin (1)Leiinf (1)Lodelo
5	6	1186-1186	0.50068	1	||Pectinesterase-5 precursor (EC 3.1.1.11) (Pectin methylesterase 5) (PEDE 5) (Protein VANGUARD 1)||	||Pectinesterase-5 precursor (EC 3.1.1.11) (Pectin methylesterase 5) (PEDE 5) (Protein VANGUARD 1)||	|GO:0005886|	|plasma membrane|	|GO:0005886|	|plasma membrane|	(1)Aratha (1)Fusoxy (1)Phyinf (2)Pucgra (1)Rhiory
5	5	490-20906	0.49986	0	||Helicase required for RNAi-mediated heterochromatin assembly 1DE (EC 3.6.1.-)||	||	|GO:0004386|GO:0030702|GO:0031048|GO:0031380|	|helicase activity|chromatin silencing at centromere|small RNA-mediated chromatin silencing|nuclear RNA-directed RNA polymerase complex|	|	|	(1)Nemvec (1)Sclscl (1)Stanod (1)Thapse (1)Xentro
2	2	1469-1469	0.49652	1	||Helicase SRCAP (EC 3.6.1.-) (Snf2-related CBP activator) (DominoDE homolog 2)||Helicase SWR1 (EC 3.6.1.-) (Swi2/Snf2-related 1)||	||Helicase SRCAP (EC 3.6.1.-) (Snf2-related CBP activator) (DominoDE homolog 2)||Helicase SWR1 (EC 3.6.1.-) (Swi2/Snf2-related 1)||	|GO:0003713|GO:0004402|GO:0005198|GO:0006357|GO:0043486|GO:0000812|	|histone acetyltransferase activity|structural molecule activity|transcription coactivator activity|histone exchange|regulation of transcription from RNA polymerase II promoter|SWR1 complex|	|GO:0003713|GO:0004402|GO:0005198|GO:0006357|GO:0043486|GO:0000812|	|histone acetyltransferase activity|structural molecule activity|transcription coactivator activity|histone exchange|regulation of transcription from RNA polymerase II promoter|SWR1 complex|	(1)Chlrei (1)Picgui
3	3	921-921	0.4951	0	||CCR4-NOT transcription complex subunit 3 (CCR4-associated factor 3)||CCR4-NOT transcription complex subunit 3 (CCR4-associated factor 3)DE (Leukocyte receptor cluster member 2)||	||CCR4-NOT transcription complex subunit 3 (CCR4-associated factor 3)||	|	|	|	|	(1)Caeele (1)Chlrei (1)Plafal
4	4	21-19939	0.49057	0.82	||Cytoplasmic dynein 2 heavy chain 1 (Abnormal chemotaxis protein 3)||Cytoplasmic dynein 2 heavy chain 1 (Cytoplasmic dynein 2 heavy chain)DE (Dynein cytoplasmic heavy chain 2) (Dynein heavy chain isotype 1B)DE (Dynein heavy chain 11) (mdhc11)||	||Cytoplasmic dynein 2 heavy chain 1 (Cytoplasmic dynein 2 heavy chain)DE (Dynein cytoplasmic heavy chain 2) (Dynein heavy chain isotype 1B)DE (Dynein heavy chain 11) (mdhc11)||	|GO:0001539|GO:0007368|GO:0007635|GO:0008104|GO:0008105|GO:0009953|GO:0016485|GO:0030326|GO:0030512|GO:0030900|GO:0040010|GO:0040017|GO:0040018|GO:0042384|GO:0043053|	|asymmetric protein localization|chemosensory behavior|ciliary or flagellar motility|cilium biogenesis|dauer entry|determination of left/right symmetry|dorsal/ventral pattern formation|embryonic limb morphogenesis|forebrain development|negative regulation of transforming growth factor beta receptor signaling pathway|positive regulation of body size|positive regulation of growth rate|positive regu…	|GO:0007368|GO:0008105|GO:0009953|GO:0016485|GO:0030326|GO:0030900|GO:0042384|	|asymmetric protein localization|cilium biogenesis|determination of left/right symmetry|dorsal/ventral pattern formation|embryonic limb morphogenesis|forebrain development|protein processing|	(1)Homsap (1)Monbre (1)Tetnig (1)Trivag
4	6	322-322	0.49055	1	||4-coumarate--CoA ligase 1 (EC 6.2.1.12) (4CL 1) (4-coumaroyl-CoADE synthase 1)||4-coumarate--CoA ligase 2 (EC 6.2.1.12) (4CL 2) (4-coumaroyl-CoADE synthase 2)||4-coumarate--CoA ligase 2 (EC 6.2.1.12) (4CL 2) (4-coumaroyl-CoADE synthase 2) (4-coumarate--CoA ligase isoform 2) (At4CL2)||4-coumarate--CoA ligase 3 (EC 6.2.1.12) (4CL 3) (4-coumaroyl-CoADE synthase 3) (4-coumarate--CoA ligase isoform …	||4-coumarate--CoA ligase (EC 6.2.1.12) (4CL) (4-coumaroyl-CoADE synthase)||4-coumarate--CoA ligase 1 (EC 6.2.1.12) (4CL 1) (4-coumaroyl-CoADE synthase 1)||4-coumarate--CoA ligase 2 (EC 6.2.1.12) (4CL 2) (4-coumaroyl-CoADE synthase 2)||4-coumarate--CoA ligase 2 (EC 6.2.1.12) (4CL 2) (4-coumaroyl-CoADE synthase 2) (4-coumarate--CoA ligase isoform 2) (At4CL2)||	|GO:0016207|	|4-coumarate-CoA ligase activity|	|GO:0016207|	|4-coumarate-CoA ligase activity|	(1)Aratha (2)Dicdis (1)Leiinf (2)Phyinf
4	9	95-95	0.48668	0.44	||Eukaryotic translation initiation factor 2C 2 (eIF2C 2) (eIF-2C 2)DE (Argonaute-2) (Slicer protein) (PAZ Piwi domain protein) (PPD)||	||Eukaryotic translation initiation factor 2C 1 (eIF2C 1) (eIF-2C 1)DE (Argonaute-1) (Putative RNA-binding protein Q99)||ReverseDE transcriptase/ribonuclease H (EC 2.7.7.49) (EC 2.7.7.7) (EC 3.1.26.4)DE (RT) (RT-RH) (Pol-p63) (p60)))||	|GO:0003743|GO:0006412|	|translation initiation factor activity|translation|	|GO:0003743|GO:0006446|GO:0005850|	|translation initiation factor activity|regulation of translational initiation|eukaryotic translation initiation factor 2 complex|	(1)Chaglo (6)Copcin (1)Hiscap (1)Orysat
4	5	118-118	0.4791	1	||Protein sel-1 homolog 1 precursor (Suppressor of lin-12-like proteinDE 1) (Sel-1L)||	||Protein sel-1 homolog 1 precursor (Suppressor of lin-12-like proteinDE 1) (Sel-1L)||	|GO:0005789|	|endoplasmic reticulum membrane|	|GO:0005789|	|endoplasmic reticulum membrane|	(1)Aurano (1)Dicdis (1)Musmus (2)Plafal
3	3	1207-1207	0.47871	0.9	||DNA polymerase delta catalytic subunit (EC 2.7.7.7) (DNA polymeraseDE III)||	||DNA polymerase delta catalytic subunit (EC 2.7.7.7) (DNA polymeraseDE III)||	|GO:0003887|GO:0008408|GO:0000731|GO:0006271|GO:0043625|	|3'-5' exonuclease activity|DNA-directed DNA polymerase activity|DNA strand elongation during DNA replication|DNA synthesis during DNA repair|delta DNA polymerase complex|	|GO:0003887|GO:0008310|GO:0008408|GO:0000731|GO:0006271|GO:0006272|GO:0006278|GO:0006284|GO:0006289|GO:0006298|GO:0006301|GO:0043137|GO:0043625|	|3'-5' exonuclease activity|DNA-directed DNA polymerase activity|single-stranded DNA specific 3'-5' exodeoxyribonuclease activity|DNA replication, removal of RNA primer|DNA strand elongation during DNA replication|DNA synthesis during DNA repair|RNA-dependent DNA replication|base-excision repair|leading strand elongation|mismatch repair|nucleotide-excision repair|postreplication repair|delta DNA …	(1)Botcin (1)Clalus (1)Thepar
3	3	2043-2464	0.478	0.34	||Protein AF-9 homolog||	||Inositol-1,4,5-trisphosphate 5-phosphatase 3 (EC 3.1.3.36)DE (Synaptojanin-like protein 3) (Suppressor of PMA1 protein 2)||Synaptojanin-1 (EC 3.1.3.36) (Synaptic inositol-1,4,5-trisphosphate 5-DE phosphatase 1)||Uncharacterized protein YNL106C (EC 3.1.3.-)||	|GO:0006281|GO:0006348|GO:0043486|GO:0000812|GO:0035267|	|DNA repair|chromatin silencing at telomere|histone exchange|NuA4 histone acetyltransferase complex|SWR1 complex|	|GO:0001668|GO:0004439|GO:0004446|GO:0017120|GO:0006836|GO:0006897|GO:0007047|GO:0030384|GO:0048015|GO:0048017|GO:0048489|GO:0005624|GO:0030118|GO:0030479|	|multiple inositol-polyphosphate phosphatase activity|phosphatidylinositol-4,5-bisphosphate 5-phosphatase activity|phosphoinositide 5-phosphatase activity|polyphosphoinositide phosphatase activity|cell wall organization and biogenesis|endocytosis|inositol lipid-mediated signaling|neurotransmitter transport|phosphoinositide metabolic process|phosphoinositide-mediated signaling|synaptic vesicle tra…	(1)Clalus (1)Crypar (1)Picgui
3	3	637-637	0.47588	0.87	||Clathrin heavy chain||Probable clathrin heavy chain||	||Clathrin heavy chain||Clathrin heavy chain 1||	|GO:0005198|GO:0006886|GO:0006897|GO:0030125|	|structural molecule activity|endocytosis|intracellular protein transport|clathrin vesicle coat|	|GO:0005198|GO:0006897|GO:0005739|GO:0030117|GO:0030125|	|structural molecule activity|endocytosis|clathrin vesicle coat|membrane coat|mitochondrion|	(1)Clalus (1)Stanod (1)Thepar
3	3	1163-1163	0.47449	0.89	||DNA polymerase epsilon catalytic subunit A (EC 2.7.7.7) (DNADE polymerase II subunit A)||	||DNA polymerase epsilon catalytic subunit A (EC 2.7.7.7) (DNADE polymerase II subunit A)||	|GO:0003677|GO:0003682|GO:0003887|GO:0000082|GO:0000731|GO:0006272|GO:0006273|GO:0006289|GO:0006298|GO:0006348|GO:0007064|GO:0033260|GO:0008622|	|DNA binding|DNA-directed DNA polymerase activity|chromatin binding|DNA replication during S phase|DNA synthesis during DNA repair|G1/S transition of mitotic cell cycle|chromatin silencing at telomere|lagging strand elongation|leading strand elongation|mismatch repair|mitotic sister chromatid cohesion|nucleotide-excision repair|epsilon DNA polymerase complex|	|GO:0003677|GO:0003682|GO:0003887|GO:0000082|GO:0000723|GO:0000731|GO:0006270|GO:0008622|	|DNA binding|DNA-directed DNA polymerase activity|chromatin binding|DNA replication initiation|DNA synthesis during DNA repair|G1/S transition of mitotic cell cycle|telomere maintenance|epsilon DNA polymerase complex|	(1)Hiscap (1)Plafal (1)Tetnig
5	67	64-64	0.47231	0.96	||Adenylate cyclase (EC 4.6.1.1) (ATP pyrophosphate-lyase) (AdenylylDE cyclase)||Adenylate cyclase type 3 (EC 4.6.1.1) (Adenylate cyclase type III)DE (ATP pyrophosphate-lyase 3) (Adenylyl cyclase 3) (AC-III) (AC3)DE (Adenylate cyclase, olfactive type)||Adenylate cyclase type 7 (EC 4.6.1.1) (Adenylate cyclase type VII)DE (ATP pyrophosphate-lyase 7) (Adenylyl cyclase 7)||Atrial natriuretic peptide …	||Adenylate cyclase (EC 4.6.1.1) (ATP pyrophosphate-lyase) (AdenylylDE cyclase)||Adenylate cyclase type 5 (EC 4.6.1.1) (Adenylate cyclase type V) (ATPDE pyrophosphate-lyase 5) (Adenylyl cyclase 5)||Atrial natriuretic peptide receptor A precursor (ANP-A) (ANPRA) (GC-A)DE (Guanylate cyclase) (EC 4.6.1.2) (NPR-A) (Atrial natriuretic peptideDE A-type receptor)||Atrial natriuretic peptide receptor B p…	|GO:0004016|GO:0004383|GO:0004872|GO:0008528|GO:0042562|GO:0046982|GO:0000302|GO:0006171|GO:0006182|GO:0006184|GO:0007166|GO:0007190|GO:0008217|GO:0016525|GO:0030146|GO:0030147|GO:0030308|GO:0042312|GO:0043114|GO:0005886|GO:0005887|GO:0008074|	|adenylate cyclase activity|guanylate cyclase activity|hormone binding|peptide receptor activity, G-protein coupled|protein heterodimerization activity|receptor activity|GTP catabolic process|adenylate cyclase activation|blood pressure regulation|cAMP biosynthetic process|cGMP biosynthetic process|cell surface receptor linked signal transduction|diuresis|natriuresis|negative regulation of angioge…	|GO:0004016|GO:0004383|GO:0008528|GO:0016941|GO:0042562|GO:0042802|GO:0046982|GO:0000302|GO:0001973|GO:0006171|GO:0006182|GO:0006184|GO:0007166|GO:0007191|GO:0007195|GO:0007626|GO:0008217|GO:0016525|GO:0030146|GO:0030147|GO:0030308|GO:0042312|GO:0043114|GO:0050885|GO:0005886|GO:0005887|GO:0008074|	|adenylate cyclase activity|guanylate cyclase activity|hormone binding|identical protein binding|natriuretic peptide receptor activity|peptide receptor activity, G-protein coupled|protein heterodimerization activity|GTP catabolic process|adenosine receptor signaling pathway|blood pressure regulation|cAMP biosynthetic process|cGMP biosynthetic process|cell surface receptor linked signal transducti…	(1)Aedaeg (1)Anogam (1)Caeele (2)Naegru (62)Trivag
8	15	302-302	0.47116	0.99	||Sodium channel protein 60E (Drosophila ion channel 60) (DrosophilaDE sodium channel 1) (Protein smell-impaired 60E) (Sodium channel 2)DE (DmNav2)||Sodium channel protein type 1 subunit alpha (Sodium channel proteinDE type I subunit alpha) (Voltage-gated sodium channel subunit alphaDE Nav1.1) (Sodium channel protein, brain I subunit alpha)||Sodium channel protein type 10 subunit alpha (Sodium ch…	||Sodium channel protein 60E (Drosophila ion channel 60) (DrosophilaDE sodium channel 1) (Protein smell-impaired 60E) (Sodium channel 2)DE (DmNav2)||Sodium channel protein type 1 subunit alpha (Sodium channel proteinDE type I subunit alpha) (Voltage-gated sodium channel subunit alphaDE Nav1.1) (Sodium channel protein, brain I subunit alpha)||Sodium channel protein type 10 subunit alpha (Sodium ch…	|GO:0005248|GO:0006814|GO:0006936|GO:0006954|GO:0007600|GO:0008016|GO:0009791|GO:0042048|GO:0048266|GO:0005886|GO:0005887|GO:0016021|	|voltage-gated sodium channel activity|behavioral response to pain|inflammatory response|muscle contraction|olfactory behavior|post-embryonic development|regulation of heart contraction|sensory perception|sodium ion transport|integral to membrane|integral to plasma membrane|plasma membrane|	|GO:0005248|GO:0006814|GO:0006936|GO:0006954|GO:0007600|GO:0008016|GO:0009791|GO:0042048|GO:0042493|GO:0048266|GO:0005886|GO:0005887|GO:0016021|	|voltage-gated sodium channel activity|behavioral response to pain|inflammatory response|muscle contraction|olfactory behavior|post-embryonic development|regulation of heart contraction|response to drug|sensory perception|sodium ion transport|integral to membrane|integral to plasma membrane|plasma membrane|	(1)Fugrub (3)Galgal (4)Homsap (1)Monbre (3)Musmus (1)Phyinf (1)Triadh (1)Xentro
3	3	362-362	0.46991	1	||Valyl-tRNA synthetase (EC 6.1.1.9) (Valine--tRNA ligase) (ValRS)||Valyl-tRNA synthetase (EC 6.1.1.9) (Valine--tRNA ligase) (ValRS)DE (Protein G7a)||	||Valyl-tRNA synthetase (EC 6.1.1.9) (Valine--tRNA ligase) (ValRS)||Valyl-tRNA synthetase (EC 6.1.1.9) (Valine--tRNA ligase) (ValRS)DE (Protein G7a)||	|GO:0004832|GO:0005524|GO:0006414|GO:0006438|GO:0005622|GO:0005739|	|ATP binding|valine-tRNA ligase activity|translational elongation|valyl-tRNA aminoacylation|intracellular|mitochondrion|	|GO:0004832|GO:0005524|GO:0006414|GO:0006438|GO:0005622|GO:0005739|	|ATP binding|valine-tRNA ligase activity|translational elongation|valyl-tRNA aminoacylation|intracellular|mitochondrion|	(1)Monbre (1)Nemvec (1)Trivag
3	3	790-790	0.46874	0	||Lipopolysaccharide-responsive and beige-like anchor protein (CDC4-likeDE protein) (Beige-like protein)||	||Lysosomal-trafficking regulator (Beige homolog)||Protein neurobeachin (Lysosomal-trafficking regulator 2) (ProteinDE BCL8B)||	|	|	|GO:0006968|GO:0007165|GO:0008333|GO:0005768|GO:0005802|GO:0005886|GO:0012505|GO:0015630|	|cellular defense response|endosome to lysosome transport|signal transduction|endomembrane system|endosome|microtubule cytoskeleton|plasma membrane|trans-Golgi network|	(1)Homsap (1)Monbre (1)Trivag
3	3	3527-3527	0.46818	0.72	||Protein strawberry notch||Protein strawberry notch homolog 2||	||Protein strawberry notch||	|GO:0016564|GO:0002281|GO:0007219|GO:0045892|GO:0048190|GO:0050727|	|transcription repressor activity|Notch signaling pathway|macrophage activation during immune response|negative regulation of transcription, DNA-dependent|regulation of inflammatory response|wing disc dorsal/ventral pattern formation|	|GO:0007219|GO:0048190|	|Notch signaling pathway|wing disc dorsal/ventral pattern formation|	(1)Aurano (1)Chlrei (1)Cioint
2	2	2130-2130	0.46788	1	||Putative ATP-dependent RNA helicase YIR002C (EC 3.6.1.-)||Putative ATP-dependent RNA helicase mfh1 (EC 3.6.1.-) (FancM homologDE protein 1)||	||Putative ATP-dependent RNA helicase YIR002C (EC 3.6.1.-)||Putative ATP-dependent RNA helicase mfh1 (EC 3.6.1.-) (FancM homologDE protein 1)||	|GO:0003724|GO:0043138|GO:0043140|GO:0006281|	|3'-5' DNA helicase activity|ATP-dependent 3'-5' DNA helicase activity|RNA helicase activity|DNA repair|	|GO:0003724|GO:0043138|GO:0043140|GO:0006281|	|3'-5' DNA helicase activity|ATP-dependent 3'-5' DNA helicase activity|RNA helicase activity|DNA repair|	(1)Picgui (1)Thapse
2	4	236-236	0.46476	1	||Putative surface protein bspA-like (TvBspA-like-625)||	||Putative surface protein bspA-like (TvBspA-like-625)||	|GO:0005886|	|plasma membrane|	|GO:0005886|	|plasma membrane|	(3)Enthis (1)Trivag
5	6	764-764	0.46401	1	||Protein PHS1 (PTPLA homolog involved in sphingolipid biosynthesisDE protein 1)||	||Protein PHS1 (PTPLA homolog involved in sphingolipid biosynthesisDE protein 1)||	|GO:0000329|GO:0005783|GO:0042175|	|endoplasmic reticulum|membrane of vacuole with cell cycle-correlated morphology|nuclear envelope-endoplasmic reticulum network|	|GO:0000329|GO:0005783|GO:0042175|	|endoplasmic reticulum|membrane of vacuole with cell cycle-correlated morphology|nuclear envelope-endoplasmic reticulum network|	(2)Aedaeg (1)Cantro (1)Lodelo (1)Orysat (1)Picgui
5	6	233-233	0.46331	1	||Oligopeptide transporter 1 (Protein YIN)||Oligopeptide transporter, small intestine isoform (Peptide transporterDE 1) (Intestinal H(+)/peptide cotransporter) (Solute carrier family 15DE member 1)||Oligopeptide transporter, small intestine isoform (Peptide transporterDE 1) (Intestinal H(+)/peptide cotransporter) (Solute carrier family 15DE member 1) (Proton-coupled dipeptide cotransporter)||Pept…	||Oligopeptide transporter 1 (Protein YIN)||Oligopeptide transporter, small intestine isoform (Peptide transporterDE 1) (Intestinal H(+)/peptide cotransporter) (Solute carrier family 15DE member 1)||Peptide transporter PTR2 (Histidine-transporting protein)||Peptide transporter PTR2 (Peptide permease PTR2)||Peptide/histidine transporter 2 (Solute carrier family 15 member 3)||	|GO:0005427|GO:0015333|GO:0042936|GO:0042937|GO:0006810|GO:0006857|GO:0007586|GO:0042938|GO:0042939|GO:0005624|GO:0005765|GO:0005774|GO:0005886|GO:0005887|GO:0016021|	|dipeptide transporter activity|peptide:hydrogen symporter activity|proton-dependent oligopeptide secondary active transmembrane transporter activity|tripeptide transporter activity|digestion|dipeptide transport|oligopeptide transport|transport|tripeptide transport|integral to membrane|integral to plasma membrane|lysosomal membrane|membrane fraction|plasma membrane|vacuolar membrane|	|GO:0005427|GO:0015333|GO:0042936|GO:0042937|GO:0006810|GO:0007586|GO:0042938|GO:0042939|GO:0005624|GO:0005765|GO:0005774|GO:0005886|GO:0005887|	|dipeptide transporter activity|peptide:hydrogen symporter activity|proton-dependent oligopeptide secondary active transmembrane transporter activity|tripeptide transporter activity|digestion|dipeptide transport|transport|tripeptide transport|integral to plasma membrane|lysosomal membrane|membrane fraction|plasma membrane|vacuolar membrane|	(1)Aedaeg (1)Cantro (2)Dappul (1)Orysat (1)Tetnig
4	4	596-596	0.46292	0.93	||Probable ubiquitin fusion degradation protein C12B10.01c||Ubiquitin fusion degradation protein 4 (UB fusion protein 4)||	||Probable E3 ubiquitin-protein ligase TRIP12 (EC 6.3.2.-) (ThyroidDE receptor-interacting protein 12) (TRIP-12)||Probable ubiquitin fusion degradation protein C12B10.01c||Ubiquitin fusion degradation protein 4 (UB fusion protein 4)||	|GO:0004842|GO:0000209|GO:0006513|GO:0005739|	|ubiquitin-protein ligase activity|protein monoubiquitination|protein polyubiquitination|mitochondrion|	|GO:0004842|GO:0046966|GO:0000209|GO:0006513|GO:0016567|GO:0005739|	|thyroid hormone receptor binding|ubiquitin-protein ligase activity|protein monoubiquitination|protein polyubiquitination|protein ubiquitination|mitochondrion|	(1)Fusoxy (1)Fusver (1)Lodelo (1)Plafal
3	8	338-338	0.46065	0.51	||Dual specificity protein kinase shkB (EC 2.7.11.1) (SH2 domain-DE containing protein B) (SH2 domain-containing protein 2)||Protein kinase GDT2 precursor (EC 2.7.11.-) (Growth-differentiationDE transition protein 2)||Serine/threonine-protein kinase TNNI3K (EC 2.7.11.1) (TNNI3-DE interacting kinase) (Cardiac ankyrin repeat kinase)||	||Extracellular matrix protein FRAS1 precursor||Protein kinase GDT2 precursor (EC 2.7.11.-) (Growth-differentiationDE transition protein 2)||Serine/threonine-protein kinase TNNI3K (EC 2.7.11.1) (TNNI3-DE interacting kinase) (Cardiac ankyrin repeat kinase)||	|GO:0004674|GO:0004713|GO:0006909|GO:0006935|GO:0009968|GO:0030036|GO:0051093|GO:0005938|	|protein serine/threonine kinase activity|protein-tyrosine kinase activity|actin cytoskeleton organization and biogenesis|chemotaxis|negative regulation of developmental process|negative regulation of signal transduction|phagocytosis|cell cortex|	|GO:0051093|GO:0005886|	|negative regulation of developmental process|plasma membrane|	(1)Aratha (1)Dicdis (6)Enthis
4	5	152-152	0.45959	0.64	||ATP-binding cassette sub-family G member 2 (CD338 antigen)||ATP-binding cassette sub-family G member 8 (Sterolin-2)||Protein white||	||ATP-binding cassette sub-family G member 2 (CD338 antigen)||ATP-binding cassette sub-family G member 5 (Sterolin-1)||ATP-binding cassette sub-family G member 8 (Sterolin-2)||Protein scarlet||	|GO:0004888|GO:0046982|GO:0006727|GO:0006856|GO:0005886|	|protein heterodimerization activity|transmembrane receptor activity|eye pigment precursor transport|ommochrome biosynthetic process|plasma membrane|	|GO:0006727|GO:0006856|GO:0015914|GO:0015918|GO:0042632|GO:0005624|GO:0005886|GO:0045177|	|cholesterol homeostasis|eye pigment precursor transport|ommochrome biosynthetic process|phospholipid transport|sterol transport|apical part of cell|membrane fraction|plasma membrane|	(1)Botcin (2)Dicdis (1)Hiscap (1)Picgui
3	3	254-712	0.45651	0.21	||Myotubularin (EC 3.1.3.48)||Myotubularin-related protein 7 (EC 3.1.3.-)||	||CCR4-NOT transcription complex subunit 7 (CCR4-associated factor 1)DE (CAF-1) (BTG1-binding factor 1)||CCR4-NOT transcription complex subunit 8 (CCR4-associated factor 8)DE (CAF1-like protein) (CALIFp) (CAF2)||	|GO:0004722|GO:0004725|GO:0006470|GO:0007517|	|protein serine/threonine phosphatase activity|protein tyrosine phosphatase activity|muscle development|protein amino acid dephosphorylation|	|GO:0003700|GO:0004871|GO:0005975|GO:0006355|GO:0007165|GO:0008285|GO:0030014|	|signal transducer activity|transcription factor activity|carbohydrate metabolic process|negative regulation of cell proliferation|regulation of transcription, DNA-dependent|signal transduction|CCR4-NOT complex|	(1)Danrer (1)Gasacu (1)Gialam
4	4	2954-2954	0.45389	1	||Carboxymethylenebutenolidase homolog (EC 3.1.-.-)||Uncharacterized protein YAL049C||	||Uncharacterized protein YAL049C||	|GO:0042802|	|identical protein binding|	|GO:0042802|	|identical protein binding|	(1)Clalus (1)Orysat (1)Picgui (1)Pucgra
5	6	123-123	0.45383	0.48	||Tubulin beta-1 chain (Beta-1-tubulin)||Tubulin beta-2/beta-3 chain||Tubulin beta-2A chain||Tubulin beta-4 chain (Beta-4-tubulin)||	||Tubulin beta-2/beta-3 chain||Tubulin beta-2A chain||Tubulin beta-2C chain (Tubulin beta-2 chain)||Tubulin beta-3 chain (Beta-3-tubulin)||	|GO:0005200|GO:0005525|GO:0007017|GO:0009792|GO:0016203|GO:0045298|	|GTP binding|structural constituent of cytoskeleton|embryonic development ending in birth or egg hatching|microtubule-based process|muscle attachment|tubulin complex|	|GO:0042288|GO:0051082|GO:0006928|GO:0007411|GO:0007507|GO:0009416|GO:0030537|GO:0042267|GO:0005856|GO:0005874|	|MHC class I protein binding|unfolded protein binding|axon guidance|cell motility|heart development|larval behavior|natural killer cell mediated cytotoxicity|response to light stimulus|cytoskeleton|microtubule|	(2)Aedaeg (1)Aratha (1)Homsap (1)Leiinf (1)Musmus
5	5	1390-1390	0.45378	1	||HEAT repeat-containing protein 1 (Protein BAP28)||U3 small nucleolar RNA-associated protein 10 (U3 snoRNA-associatedDE protein 10) (U three protein 10) (t-UTP10) (U3 protein 10 required forDE transcription)||	||HEAT repeat-containing protein 1 (Protein BAP28)||U3 small nucleolar RNA-associated protein 10 (U3 snoRNA-associatedDE protein 10) (U three protein 10) (t-UTP10) (U3 protein 10 required forDE transcription)||	|GO:0030515|GO:0000447|GO:0000472|GO:0000480|GO:0045943|GO:0005739|GO:0032040|GO:0033553|	|snoRNA binding|endonucleolytic cleavage in 5'-ETS of tricistronic rRNA transcript (SSU-rRNA, 5.8S rRNA, LSU-rRNA)|endonucleolytic cleavage in ITS1 to separate SSU-rRNA from 5.8S rRNA and LSU-rRNA from tricistronic rRNA transcript (SSU-rRNA, 5.8S rRNA, LSU-rRNA)|endonucleolytic cleavage to generate mature 5'-end of SSU-rRNA from (SSU-rRNA, 5.8S rRNA, LSU-rRNA)|positive regulation of transcription…	|GO:0030515|GO:0000447|GO:0000472|GO:0000480|GO:0045943|GO:0005739|GO:0032040|GO:0033553|	|snoRNA binding|endonucleolytic cleavage in 5'-ETS of tricistronic rRNA transcript (SSU-rRNA, 5.8S rRNA, LSU-rRNA)|endonucleolytic cleavage in ITS1 to separate SSU-rRNA from 5.8S rRNA and LSU-rRNA from tricistronic rRNA transcript (SSU-rRNA, 5.8S rRNA, LSU-rRNA)|endonucleolytic cleavage to generate mature 5'-end of SSU-rRNA from (SSU-rRNA, 5.8S rRNA, LSU-rRNA)|positive regulation of transcription…	(1)Clalus (1)Dappul (1)Hiscap (1)Lodelo (1)Pucgra
5	5	500-500	0.4527	0.7	||Prolyl 4-hydroxylase subunit alpha-1 (EC 1.14.11.2) (4-PH alpha-1)DE (Procollagen-proline,2-oxoglutarate-4-dioxygenase subunit alpha-1)||Prolyl 4-hydroxylase subunit alpha-1 precursor (EC 1.14.11.2) (4-PHDE alpha-1) (Procollagen-proline,2-oxoglutarate-4-dioxygenase subunitDE alpha-1)||Prolyl 4-hydroxylase subunit alpha-2 precursor (EC 1.14.11.2) (4-PHDE alpha-2) (Procollagen-proline,2-oxoglutar…	||Prolyl 4-hydroxylase subunit alpha-1 precursor (EC 1.14.11.2) (4-PHDE alpha-1) (Procollagen-proline,2-oxoglutarate-4-dioxygenase subunitDE alpha-1)||Prolyl 4-hydroxylase subunit alpha-1 precursor (EC 1.14.11.2) (4-PHDE alpha-1) (Procollagen-proline,2-oxoglutarate-4-dioxygenase subunitDE alpha-1) (Protein dumpy-18)||Prolyl 4-hydroxylase subunit alpha-2 precursor (EC 1.14.11.2) (4-PHDE alpha-2) (…	|GO:0004656|GO:0009055|GO:0018401|GO:0005788|	|electron carrier activity|procollagen-proline 4-dioxygenase activity|peptidyl-proline hydroxylation to 4-hydroxy-L-proline|endoplasmic reticulum lumen|	|GO:0004656|GO:0009790|GO:0010171|GO:0018401|GO:0040002|GO:0040011|GO:0040018|GO:0005783|GO:0005788|	|procollagen-proline 4-dioxygenase activity|body morphogenesis|collagen and cuticulin-based cuticle development|embryonic development|locomotion|peptidyl-proline hydroxylation to 4-hydroxy-L-proline|positive regulation of body size|endoplasmic reticulum|endoplasmic reticulum lumen|	(1)Aratha (1)Chlrei (1)Dromel (1)Orysat (1)Triadh
2	7	4826-4826	0.45102	1	||NAD(P)H dehydrogenase ((quinone)) 1 (EC 1.6.5.2) (Quinone reductase 1)DE (NAD(P)H:quinone oxidoreductase 1) (QR1) (DT-diaphorase) (DTD)DE (Azoreductase) (Phylloquinone reductase) (Menadione reductase)||Ribosyldihydronicotinamide dehydrogenase ((quinone)) (EC 1.10.99.2) (NRHDE dehydrogenase ((quinone)) 2) (Quinone reductase 2) (QR2) (NRH:quinoneDE oxidoreductase 2)||	||NAD(P)H dehydrogenase ((quinone)) 1 (EC 1.6.5.2) (Quinone reductase 1)DE (NAD(P)H:quinone oxidoreductase 1) (QR1) (DT-diaphorase) (DTD)DE (Azoreductase) (Phylloquinone reductase) (Menadione reductase)||Ribosyldihydronicotinamide dehydrogenase ((quinone)) (EC 1.10.99.2) (NRHDE dehydrogenase ((quinone)) 2) (Quinone reductase 2) (QR2) (NRH:quinoneDE oxidoreductase 2)||	|GO:0001512|GO:0003955|GO:0008753|	|NAD(P)H dehydrogenase (quinone) activity|NADPH dehydrogenase (quinone) activity|dihydronicotinamide riboside quinone reductase activity|	|GO:0001512|GO:0003955|GO:0008753|	|NAD(P)H dehydrogenase (quinone) activity|NADPH dehydrogenase (quinone) activity|dihydronicotinamide riboside quinone reductase activity|	(6)Gasacu (1)Gialam
2	2	3849-3849	0.45064	1	||Protein PNS1||	||Protein PNS1||	|GO:0005886|	|plasma membrane|	|GO:0005886|	|plasma membrane|	(1)Picgui (1)Trivag
2	2	922-1198	0.44703	0	||Probable importin c550.11||	||Probable T-complex protein 1 subunit eta (TCP-1-eta) (CCT-eta)||	|GO:0005525|GO:0005635|	|GTP binding|nuclear envelope|	|GO:0007021|	|tubulin folding|	(1)Enccun (1)Rhiory
2	2	681-681	0.4434	0	||Vacuolar proton pump subunit E 1 (EC 3.6.3.14) (V-ATPase subunit E 1)DE (V-ATPase 31 kDa subunit) (P31)||	||Vacuolar proton pump subunit E (EC 3.6.3.14) (V-ATPase subunit E) (V-DE ATPase 26 kDa subunit)||	|GO:0008553|GO:0015991|GO:0005739|	|hydrogen-exporting ATPase activity, phosphorylative mechanism|ATP hydrolysis coupled proton transport|mitochondrion|	|	|	(1)Enthis (1)Plafal
2	2	180-180	0.4434	1	||Chaperone protein clpB (Heat shock protein F84.1)||	||Chaperone protein clpB (Heat shock protein F84.1)||	|GO:0005624|	|membrane fraction|	|GO:0005624|	|membrane fraction|	(1)Enthis (1)Plafal
3	3	1325-1325	0.44315	1	||Phosphate carrier protein, mitochondrial precursor (PTP) (SoluteDE carrier family 25 member 3)||Probable mitochondrial phosphate carrier protein||	||Phosphate carrier protein, mitochondrial precursor (PTP) (SoluteDE carrier family 25 member 3)||Probable mitochondrial phosphate carrier protein||	|GO:0005739|GO:0005743|	|mitochondrial inner membrane|mitochondrion|	|GO:0005739|GO:0005743|	|mitochondrial inner membrane|mitochondrion|	(1)Aedaeg (1)Leiinf (1)Pucgra
4	7	537-537	0.44314	1	||SKP1-like protein 1A (SKP1-like 1) (UFO-binding protein 1)||Suppressor of kinetochore protein 1 (P19/Skp1 homolog)||	||SKP1-like protein 1A (SKP1-like 1) (UFO-binding protein 1)||SKP1-like protein 1B (SKP1-like 2) (UFO-binding protein 2)||Suppressor of kinetochore protein 1 (P19/Skp1 homolog)||	|GO:0000917|GO:0000920|GO:0006998|GO:0007095|GO:0042787|GO:0045841|GO:0019005|	|barrier septum formation|cell separation during cytokinesis|mitotic cell cycle G2/M transition DNA damage checkpoint|negative regulation of mitotic metaphase/anaphase transition|nuclear membrane organization and biogenesis|protein ubiquitination during ubiquitin-dependent protein catabolic process|SCF ubiquitin ligase complex|	|GO:0000917|GO:0000920|GO:0006998|GO:0007095|GO:0042787|GO:0045841|GO:0019005|	|barrier septum formation|cell separation during cytokinesis|mitotic cell cycle G2/M transition DNA damage checkpoint|negative regulation of mitotic metaphase/anaphase transition|nuclear membrane organization and biogenesis|protein ubiquitination during ubiquitin-dependent protein catabolic process|SCF ubiquitin ligase complex|	(3)Aratha (1)Botcin (1)Orysat (2)Plafal
5	5	272-272	0.44099	1	||Multidrug and toxin extrusion protein 1 (MATE-1) (Solute carrierDE family 47 member 1)||Multidrug and toxin extrusion protein 1 (MATE-1) (rMATE-1) (SoluteDE carrier family 47 member 1)||Uncharacterized transporter C4B3.13||	||Multidrug and toxin extrusion protein 1 (MATE-1) (Solute carrierDE family 47 member 1)||Multidrug and toxin extrusion protein 1 (MATE-1) (rMATE-1) (SoluteDE carrier family 47 member 1)||Uncharacterized transporter C4B3.13||	|GO:0005774|GO:0005886|	|plasma membrane|vacuolar membrane|	|GO:0005774|GO:0005886|	|plasma membrane|vacuolar membrane|	(1)Danrer (1)Lodelo (1)Musmus (1)Phyinf (1)Tetnig
4	7	479-479	0.44092	0.95	||Dihydroflavonol-4-reductase (EC 1.1.1.219) (DFR) (Dihydrokaempferol 4-DE reductase)||NADPH-dependent methylglyoxal reductase GRE2 (EC 1.1.1.283) (Genes deDE respuesta a estres protein 2)||Putative uncharacterized oxidoreductase C513.07 (EC 1.1.1.-)||Putative uncharacterized oxidoreductase YDR541C (EC 1.1.1.-)||	||Dihydroflavonol-4-reductase (EC 1.1.1.219) (DFR) (Dihydrokaempferol 4-DE reductase)||NADPH-dependent methylglyoxal reductase GRE2 (EC 1.1.1.283) (Genes deDE respuesta a estres protein 2)||Putative uncharacterized oxidoreductase C513.07 (EC 1.1.1.-)||Putative uncharacterized oxidoreductase YDR541C (EC 1.1.1.-)||Putative uncharacterized oxidoreductase YGL039W (EC 1.1.1.-)||	|GO:0043892|GO:0045552|GO:0046568|GO:0006950|GO:0008204|GO:0030447|	|3-methylbutanal reductase activity|dihydrokaempferol 4-reductase activity|methylglyoxal reductase (NADPH-dependent) activity|ergosterol metabolic process|filamentous growth|response to stress|	|GO:0016491|GO:0043892|GO:0045552|GO:0046568|GO:0000723|GO:0006950|GO:0008204|GO:0030447|	|3-methylbutanal reductase activity|dihydrokaempferol 4-reductase activity|methylglyoxal reductase (NADPH-dependent) activity|oxidoreductase activity|ergosterol metabolic process|filamentous growth|response to stress|telomere maintenance|	(2)Aratha (1)Cantro (1)Cryneo (3)Lodelo
4	4	2564-2564	0.44021	0	||	||	|	|	|	|	(1)Aratha (1)Cantro (1)Orysat (1)Phyinf
3	3	1251-1251	0.43958	1	||Nucleolar GTP-binding protein 2||	||Nucleolar GTP-binding protein 2||	|GO:0003924|GO:0000055|GO:0042255|GO:0005654|GO:0005819|	|GTPase activity|ribosomal large subunit export from nucleus|ribosome assembly|nucleoplasm|spindle|	|GO:0003924|GO:0000055|GO:0042255|GO:0005654|GO:0005819|	|GTPase activity|ribosomal large subunit export from nucleus|ribosome assembly|nucleoplasm|spindle|	(1)Clalus (1)Lodelo (1)Plafal
5	8	876-876	0.43765	1	||Trans-1,2-dihydrobenzene-1,2-diol dehydrogenase (EC 1.3.1.20) (DimericDE dihydrodiol dehydrogenase) (D-xylose-NADP dehydrogenase)DE (EC 1.1.1.179) (D-xylose 1-dehydrogenase)||	||Trans-1,2-dihydrobenzene-1,2-diol dehydrogenase (EC 1.3.1.20) (DimericDE dihydrodiol dehydrogenase) (D-xylose-NADP dehydrogenase)DE (EC 1.1.1.179) (D-xylose 1-dehydrogenase)||	|GO:0047115|GO:0047837|	|D-xylose 1-dehydrogenase (NADP+) activity|trans-1,2-dihydrobenzene-1,2-diol dehydrogenase activity|	|GO:0047115|GO:0047837|	|D-xylose 1-dehydrogenase (NADP+) activity|trans-1,2-dihydrobenzene-1,2-diol dehydrogenase activity|	(1)Danrer (1)Dromel (1)Hiscap (1)Orylat (4)Phyinf
2	2	6349-6349	0.4367	0	||Cathepsin L light chain))||	||Cathepsin L light chain))||Cathepsin L1 light chain))||	|	|	|	|	(1)Galgal (1)Gialam
4	5	202-202	0.43553	1	||Cytochrome P450 52A1 (EC 1.14.14.-) (CYPLIIA1) (Alkane-inducible P450-DE ALK1)||Cytochrome P450 94A1 (EC 1.14.-.-) (P450-dependent fatty acid omega-DE hydroxylase)||	||Cytochrome P450 52A1 (EC 1.14.14.-) (CYPLIIA1) (Alkane-inducible P450-DE ALK1)||Cytochrome P450 94A1 (EC 1.14.-.-) (P450-dependent fatty acid omega-DE hydroxylase)||	|GO:0005789|	|endoplasmic reticulum membrane|	|GO:0005789|	|endoplasmic reticulum membrane|	(1)Cantro (1)Lodelo (2)Orysat (1)Phyinf
11	17	67-67	0.43215	0.98	||Multidrug resistance protein 1 (EC 3.6.3.44) (ATP-binding cassetteDE sub-family B member 1) (P-glycoprotein 1) (CD243 antigen)||Multidrug resistance protein 1 (EC 3.6.3.44) (P-glycoprotein A)||Multidrug resistance protein 11 (P-glycoprotein 19)||Multidrug resistance protein 3 (EC 3.6.3.44) (ATP-binding cassetteDE sub-family B member 1A) (P-glycoprotein 3) (MDR1A)||Multidrug resistance protein 3…	||Multidrug resistance protein 1 (EC 3.6.3.44) (ATP-binding cassetteDE sub-family B member 1) (P-glycoprotein 1) (CD243 antigen)||Multidrug resistance protein 1 (EC 3.6.3.44) (P-glycoprotein A)||Multidrug resistance protein 11 (P-glycoprotein 19)||Multidrug resistance protein 2 (EC 3.6.3.44) (ATP-binding cassetteDE sub-family B member 4) (P-glycoprotein 2)||Multidrug resistance protein 2 (EC 3.6.…	|GO:0005524|GO:0008559|GO:0010329|GO:0042623|GO:0042626|GO:0006629|GO:0006810|GO:0008361|GO:0009637|GO:0009640|GO:0009733|GO:0009926|GO:0009958|GO:0010218|GO:0015893|GO:0042493|GO:0043481|GO:0048527|GO:0005624|GO:0005886|GO:0005887|GO:0009986|GO:0016021|GO:0046581|	|ATP binding|ATPase activity, coupled|ATPase activity, coupled to transmembrane movement of substances|auxin efflux transmembrane transporter activity|xenobiotic-transporting ATPase activity|anthocyanin accumulation in tissues in response to UV light|auxin polar transport|drug transport|lateral root development|lipid metabolic process|photomorphogenesis|positive gravitropism|regulation of cell si…	|GO:0005524|GO:0008559|GO:0010329|GO:0042623|GO:0042626|GO:0006810|GO:0008361|GO:0009637|GO:0009640|GO:0009733|GO:0009926|GO:0009958|GO:0010218|GO:0015893|GO:0042493|GO:0043481|GO:0048527|GO:0005624|GO:0005886|GO:0009986|GO:0016021|GO:0046581|	|ATP binding|ATPase activity, coupled|ATPase activity, coupled to transmembrane movement of substances|auxin efflux transmembrane transporter activity|xenobiotic-transporting ATPase activity|anthocyanin accumulation in tissues in response to UV light|auxin polar transport|drug transport|lateral root development|photomorphogenesis|positive gravitropism|regulation of cell size|response to auxin sti…	(3)Aratha (3)Caeele (1)Dromel (1)Fugrub (1)Galgal (1)Homsap (2)Musmus (1)Orysat (2)Phyinf (1)Tetnig (1)Xentro
3	3	523-523	0.43138	0.96	||Gamma-glutamyltransferase light chain))||Gamma-glutamyltranspeptidase 1DE light chain))||	||Gamma-glutamyltransferase light chain))||Gamma-glutamyltranspeptidase 1DE light chain))||	|GO:0003840|GO:0006749|GO:0006751|GO:0007047|GO:0007283|GO:0042908|GO:0000324|GO:0005887|GO:0009277|	|gamma-glutamyltransferase activity|cell wall organization and biogenesis|glutathione catabolic process|glutathione metabolic process|spermatogenesis|xenobiotic transport|chitin- and beta-glucan-containing cell wall|integral to plasma membrane|vacuole, cell cycle-correlated morphology|	|GO:0003840|GO:0006520|GO:0006749|GO:0006751|GO:0007047|GO:0007283|GO:0042908|GO:0000324|GO:0005887|GO:0009277|GO:0016020|	|gamma-glutamyltransferase activity|amino acid metabolic process|cell wall organization and biogenesis|glutathione catabolic process|glutathione metabolic process|spermatogenesis|xenobiotic transport|chitin- and beta-glucan-containing cell wall|integral to plasma membrane|membrane|vacuole, cell cycle-correlated morphology|	(1)Aedaeg (1)Aratha (1)Lodelo
2	2	1677-1677	0.42928	1	||Protein DOA1||Ubiquitin homeostasis protein lub1||	||Protein DOA1||Ubiquitin homeostasis protein lub1||	|GO:0043130|GO:0006303|GO:0006511|GO:0006950|GO:0016574|GO:0043161|	|ubiquitin binding|double-strand break repair via nonhomologous end joining|histone ubiquitination|proteasomal ubiquitin-dependent protein catabolic process|response to stress|ubiquitin-dependent protein catabolic process|	|GO:0043130|GO:0006303|GO:0006511|GO:0006950|GO:0016574|GO:0043161|	|ubiquitin binding|double-strand break repair via nonhomologous end joining|histone ubiquitination|proteasomal ubiquitin-dependent protein catabolic process|response to stress|ubiquitin-dependent protein catabolic process|	(1)Picgui (1)Plafal
3	4	1243-1243	0.42469	1	||Uncharacterized WD repeat-containing protein C1672.07||	||Uncharacterized WD repeat-containing protein C1672.07||	|GO:0000935|GO:0005819|	|barrier septum|spindle|	|GO:0000935|GO:0005819|	|barrier septum|spindle|	(1)Phyinf (2)Plafal (1)Trivag
3	3	1962-1962	0.42465	0.67	||Ecotropic viral integration site 5 protein homolog (EVI-5)DE (Neuroblastoma stage 4S gene protein)||Rab GTPase-activating protein 1 (Rab6 GTPase-activating proteinDE GAPCenA) (GAP and centrosome-associated protein)||	||Rab GTPase-activating protein 1 (Rab6 GTPase-activating proteinDE GAPCenA) (GAP and centrosome-associated protein)||	|GO:0007275|GO:0008283|GO:0005813|	|cell proliferation|multicellular organismal development|centrosome|	|GO:0005813|	|centrosome|	(1)Leiinf (1)Rhiory (1)Tetnig
4	4	47-48	0.42388	0.42	||ATP-binding cassette sub-family A member 12 (ATP-binding cassetteDE transporter 12) (ATP-binding cassette 12)||ATP-binding cassette sub-family A member 2 (ATP-binding cassetteDE transporter 2) (ATP-binding cassette 2)||Retinal-specific ATP-binding cassette transporter (ATP-bindingDE cassette sub-family A member 4) (RIM ABC transporter) (RIM protein)DE (RmP)||	||Brefeldin A resistance protein||	|GO:0004012|GO:0005524|GO:0042626|GO:0006357|GO:0006629|GO:0006649|GO:0006869|GO:0019725|GO:0032383|GO:0042493|GO:0042632|GO:0045494|GO:0048545|GO:0005765|GO:0005815|GO:0005887|GO:0016021|GO:0016023|GO:0043190|	|ATP binding|ATPase activity, coupled to transmembrane movement of substances|phospholipid-translocating ATPase activity|cellular homeostasis|cholesterol homeostasis|lipid metabolic process|lipid transport|phospholipid transfer to membrane|photoreceptor cell maintenance|regulation of intracellular cholesterol transport|regulation of transcription from RNA polymerase II promoter|response to drug|r…	|GO:0005886|	|plasma membrane|	(1)Aspnid (1)Cocimm (1)Dicdis (1)Phyinf
3	3	549-43268	0.42381	0.98	||Copper-transporting ATPase (EC 3.6.3.4) (Cu(2+)-ATPase)||Copper-transporting ATPase 1 (EC 3.6.3.4) (Copper pump 1) (MenkesDE disease-associated protein)||Copper-transporting ATPase 2 (EC 3.6.3.4) (Copper pump 2) (WilsonDE disease-associated protein homolog)||	||Copper-transporting ATPase (EC 3.6.3.4) (Cu(2+)-ATPase)||Copper-transporting ATPase 1 (EC 3.6.3.4) (Copper pump 1) (MenkesDE disease-associated protein)||Copper-transporting ATPase 2 (EC 3.6.3.4) (Copper pump 2) (WilsonDE disease-associated protein) ((Contains: WND/140 kDa))||	|GO:0004008|GO:0005375|GO:0005507|GO:0005524|GO:0016532|GO:0019829|GO:0032767|GO:0001974|GO:0002082|GO:0006568|GO:0006878|GO:0006879|GO:0006882|GO:0007005|GO:0007595|GO:0007626|GO:0010273|GO:0015677|GO:0015680|GO:0018205|GO:0019430|GO:0021702|GO:0021860|GO:0030199|GO:0031069|GO:0042093|GO:0042414|GO:0042415|GO:0042417|GO:0042428|GO:0043473|GO:0043526|GO:0043588|GO:0048251|GO:0048286|GO:0048553|GO…	|ATP binding|cation-transporting ATPase activity|copper ion binding|copper ion transmembrane transporter activity|copper-dependent protein binding|superoxide dismutase copper chaperone activity|T-helper cell differentiation|alveolus development|blood vessel remodeling|cartilage development|cellular copper ion homeostasis|cellular iron ion homeostasis|cellular zinc ion homeostasis|cerebellar Purki…	|GO:0004008|GO:0005375|GO:0005507|GO:0005524|GO:0016532|GO:0019829|GO:0032767|GO:0001974|GO:0002082|GO:0006568|GO:0006878|GO:0006879|GO:0007005|GO:0007626|GO:0010273|GO:0015677|GO:0015680|GO:0018205|GO:0019430|GO:0021702|GO:0021860|GO:0030199|GO:0031069|GO:0042093|GO:0042414|GO:0042415|GO:0042417|GO:0042428|GO:0043473|GO:0043526|GO:0043588|GO:0046688|GO:0048251|GO:0048286|GO:0048553|GO:0048554|GO…	|ATP binding|cation-transporting ATPase activity|copper ion binding|copper ion transmembrane transporter activity|copper-dependent protein binding|superoxide dismutase copper chaperone activity|T-helper cell differentiation|alveolus development|blood vessel remodeling|cartilage development|cellular copper ion homeostasis|cellular iron ion homeostasis|cerebellar Purkinje cell differentiation|colla…	(1)Clalus (1)Monbre (1)Triadh
2	3	1040-1040	0.42327	0	||	||	|	|	|	|	(2)Trivag (1)Volcar
5	5	3152-5069	0.42131	0	||La-related protein 1 (La ribonucleoprotein domain family member 1)||	||La-related protein 1 (La ribonucleoprotein domain family member 1)||	|	|	|	|	(1)Chlrei (1)Musmus (1)Tetnig (1)Triadh (1)Volcar
2	2	3008-18882	0.41978	0.39	||ATP-dependent Clp protease proteolytic subunit (EC 3.4.21.92)DE (Endopeptidase Clp)||	||Trigger factor (TF)||	|GO:0006508|	|proteolysis|	|GO:0003755|GO:0006457|GO:0015031|	|peptidyl-prolyl cis-trans isomerase activity|protein folding|protein transport|	(1)Antloc (1)Xentro
3	3	1224-1224	0.41893	1	||Mitochondrial-processing peptidase subunit alpha, mitochondrialDE precursor (EC 3.4.24.64) (Alpha-MPP)||Mitochondrial-processing peptidase subunit alpha, mitochondrialDE precursor (EC 3.4.24.64) (Alpha-MPP) (Ubiquinol-cytochrome-c reductaseDE subunit II) (EC 1.10.2.2)||	||Mitochondrial-processing peptidase subunit alpha, mitochondrialDE precursor (EC 3.4.24.64) (Alpha-MPP)||Mitochondrial-processing peptidase subunit alpha, mitochondrialDE precursor (EC 3.4.24.64) (Alpha-MPP) (Ubiquinol-cytochrome-c reductaseDE subunit II) (EC 1.10.2.2)||	|GO:0008121|GO:0005759|	|ubiquinol-cytochrome-c reductase activity|mitochondrial matrix|	|GO:0008121|GO:0005759|	|ubiquinol-cytochrome-c reductase activity|mitochondrial matrix|	(1)Hiscap (1)Plafal (1)Stanod
3	5	213-213	0.41793	0.64	||Aspartate aminotransferase, mitochondrial precursor (EC 2.6.1.1)DE (Transaminase A)||Aspartate aminotransferase, mitochondrial precursor (EC 2.6.1.1)DE (Transaminase A) (Glutamate oxaloacetate transaminase 2) (mAspAT)DE (Fatty acid-binding protein) (FABP-1) (FABPpm)||	||Aspartate aminotransferase, mitochondrial precursor (EC 2.6.1.1)DE (Transaminase A)||Aspartate aminotransferase, mitochondrial precursor (EC 2.6.1.1)DE (Transaminase A) (Glutamate oxaloacetate transaminase 2) (mAspAT)DE (Fatty acid-binding protein) (FABP-1) (FABPpm)||Solute carrier family 2, facilitated glucose transporter member 1DE (Glucose transporter type 1, erythrocyte/brain) (GLUT-1)||Sug…	|GO:0004069|GO:0006107|GO:0006532|GO:0019550|GO:0019551|GO:0005743|	|aspartate transaminase activity|aspartate biosynthetic process|glutamate catabolic process to 2-oxoglutarate|glutamate catabolic process to aspartate|oxaloacetate metabolic process|mitochondrial inner membrane|	|GO:0004069|GO:0006533|GO:0015908|GO:0045471|GO:0005739|GO:0005886|GO:0042470|	|aspartate transaminase activity|aspartate catabolic process|fatty acid transport|response to ethanol|melanosome|mitochondrion|plasma membrane|	(3)Plafal (1)Pucgra (1)Thepar
3	3	214-214	0.41613	0.57	||Glyceraldehyde-3-phosphate dehydrogenase (EC 1.2.1.12) (GAPDH)||Glyceraldehyde-3-phosphate dehydrogenase 3 (EC 1.2.1.12) (GAPDH-3)||	||Glyceraldehyde-3-phosphate dehydrogenase (EC 1.2.1.12) (GAPDH)||Glyceraldehyde-3-phosphate dehydrogenase 3 (EC 1.2.1.12) (GAPDH-3)||	|GO:0000740|GO:0006094|GO:0006096|GO:0009792|GO:0043066|GO:0005739|	|embryonic development ending in birth or egg hatching|gluconeogenesis|glycolysis|negative regulation of apoptosis|nuclear membrane fusion|mitochondrion|	|GO:0004365|GO:0006096|GO:0009792|	|glyceraldehyde-3-phosphate dehydrogenase (phosphorylating) activity|embryonic development ending in birth or egg hatching|glycolysis|	(1)Caeele (1)Leiinf (1)Phyinf
2	4	960-960	0.41465	1	||E3 ubiquitin-protein ligase HUWE1 (EC 6.3.2.-) (HECT, UBA and WWEDE domain-containing protein 1) (URE-B1) (Mcl-1 ubiquitin ligase E3)DE (Mule) (ARF-binding protein 1) (ARF-BP1)||E3 ubiquitin-protein ligase TOM1 (EC 6.3.2.-) (Temperature-dependentDE organization in mitotic nucleus protein 1) (Suppressor of snRNADE protein 2)||	||E3 ubiquitin-protein ligase HUWE1 (EC 6.3.2.-) (HECT, UBA and WWEDE domain-containing protein 1) (URE-B1) (Mcl-1 ubiquitin ligase E3)DE (Mule) (ARF-binding protein 1) (ARF-BP1)||E3 ubiquitin-protein ligase TOM1 (EC 6.3.2.-) (Temperature-dependentDE organization in mitotic nucleus protein 1) (Suppressor of snRNADE protein 2)||	|GO:0003677|GO:0004842|GO:0000209|GO:0006513|GO:0006913|GO:0006997|GO:0007067|GO:0008361|GO:0016574|	|DNA binding|ubiquitin-protein ligase activity|histone ubiquitination|mitosis|nuclear organization and biogenesis|nucleocytoplasmic transport|protein monoubiquitination|protein polyubiquitination|regulation of cell size|	|GO:0003677|GO:0004842|GO:0000209|GO:0006513|GO:0006913|GO:0006997|GO:0007067|GO:0008361|GO:0016574|	|DNA binding|ubiquitin-protein ligase activity|histone ubiquitination|mitosis|nuclear organization and biogenesis|nucleocytoplasmic transport|protein monoubiquitination|protein polyubiquitination|regulation of cell size|	(1)Clalus (3)Plafal
3	3	2790-2790	0.41463	1	||Nucleoredoxin-like protein 1 (Thioredoxin-like protein 6)||	||Nucleoredoxin-like protein 1 (Thioredoxin-like protein 6)||	|GO:0005640|	|nuclear outer membrane|	|GO:0005640|	|nuclear outer membrane|	(1)Leiinf (1)Orylat (1)Phyinf
2	2	2924-2924	0.4131	1	||DNA polymerase kappa (EC 2.7.7.7) (Meiotically up-regulated gene 40DE protein)||	||DNA polymerase kappa (EC 2.7.7.7) (DINB protein) (DINP)||DNA polymerase kappa (EC 2.7.7.7) (Meiotically up-regulated gene 40DE protein)||	|GO:0006974|GO:0000785|	|response to DNA damage stimulus|chromatin|	|GO:0006974|GO:0000785|	|response to DNA damage stimulus|chromatin|	(1)Copcin (1)Leiinf
12	12	1015-4145	0.41275	0	||Curved DNA-binding protein (42 kDa protein)||	||Transcriptional regulatory protein RCO1||Uncharacterized protein C2F7.07c||	|	|	|GO:0006338|GO:0016575|GO:0000509|GO:0005819|GO:0032221|	|chromatin remodeling|histone deacetylation|Clr6 histone deacetylase complex|Rpd3S complex|spindle|	(1)Aspnid (1)Aspter (1)Chaglo (1)Clalus (1)Cocimm (1)Fusoxy (1)Lodelo (1)Maggri (1)Neucra (1)Picgui (1)Sclscl (1)Uncree
4	4	1705-1705	0.41256	1	||Carbonyl reductase ((NADPH)) 1 (EC 1.1.1.184) (NADPH-dependent carbonylDE reductase 1)||Carbonyl reductase ((NADPH)) 1 (EC 1.1.1.184) (NADPH-dependent carbonylDE reductase 1) (Prostaglandin-E(2) 9-reductase) (EC 1.1.1.189)DE (Prostaglandin 9-ketoreductase) (15-hydroxyprostaglandin dehydrogenaseDE ((NADP+))) (EC 1.1.1.197)||	||Carbonyl reductase ((NADPH)) 1 (EC 1.1.1.184) (NADPH-dependent carbonylDE reductase 1)||Carbonyl reductase ((NADPH)) 3 (EC 1.1.1.184) (NADPH-dependent carbonylDE reductase 3)||	|GO:0004090|	|carbonyl reductase (NADPH) activity|	|GO:0004090|	|carbonyl reductase (NADPH) activity|	(1)Homsap (1)Leiinf (1)Musmus (1)Orysat
2	4	1464-1464	0.41193	0	||	||	|	|	|	|	(1)Lodelo (3)Plafal
2	2	583-583	0.41193	1	||Chaperonin CPN60-like 1, mitochondrial precursor (HSP60-like 1)||Heat shock protein 60, mitochondrial precursor (Stimulator factor I 66DE kDa component) (P66) (CPN60)||	||Chaperonin CPN60-like 1, mitochondrial precursor (HSP60-like 1)||Heat shock protein 60, mitochondrial precursor (Stimulator factor I 66DE kDa component) (P66) (CPN60)||	|GO:0003697|GO:0006457|GO:0030150|GO:0005739|GO:0042645|	|protein folding|protein import into mitochondrial matrix|mitochondrial nucleoid|mitochondrion|	|GO:0003697|GO:0006457|GO:0030150|GO:0005739|GO:0042645|	|protein folding|protein import into mitochondrial matrix|mitochondrial nucleoid|mitochondrion|	(1)Lodelo (1)Plafal
3	5	481-481	0.41152	0.87	||Alcohol dehydrogenase ((NADP+)) (EC 1.1.1.2) (Aldehyde reductase) (Aldo-DE keto reductase family 1 member A1)||Aldo-keto reductase family 1 member B10 (EC 1.1.1.-) (AldoseDE reductase-like) (ARL-1) (Small intestine reductase) (SI reductase)DE (Aldose reductase-related protein) (ARP) (hARP)||Protein GCY (EC 1.1.1.-)||Uncharacterized oxidoreductase YJR096W (EC 1.-.-.-)||	||Alcohol dehydrogenase ((NADP+)) (EC 1.1.1.2) (Aldehyde reductase) (Aldo-DE keto reductase family 1 member A1)||Aldose reductase (EC 1.1.1.21) (AR) (Aldehyde reductase)||Protein GCY (EC 1.1.1.-)||Uncharacterized oxidoreductase C2F3.05c (EC 1.-.-.-)||Uncharacterized oxidoreductase YJR096W (EC 1.-.-.-)||	|GO:0004032|GO:0004033|GO:0008106|GO:0009055|GO:0047939|GO:0006006|GO:0006081|GO:0007586|GO:0008202|GO:0009651|GO:0019568|GO:0019853|GO:0042840|GO:0042843|GO:0046185|GO:0016324|	|L-glucuronate reductase activity|alcohol dehydrogenase (NADP+) activity|aldehyde reductase activity|aldo-keto reductase activity|electron carrier activity|D-glucuronate catabolic process|D-xylose catabolic process|L-ascorbic acid biosynthetic process|aldehyde catabolic process|aldehyde metabolic process|arabinose catabolic process|digestion|glucose metabolic process|response to salt stress|stero…	|GO:0004032|GO:0004033|GO:0009055|GO:0006006|GO:0006081|GO:0009651|GO:0019568|GO:0042843|	|aldehyde reductase activity|aldo-keto reductase activity|electron carrier activity|D-xylose catabolic process|aldehyde metabolic process|arabinose catabolic process|glucose metabolic process|response to salt stress|	(2)Dicdis (2)Gasacu (1)Picgui
6	6	7969-7970	0.41047	0.88	||E3 ubiquitin-protein ligase UBR3 (EC 6.3.2.-) (N-recognin-3)DE (Ubiquitin-protein ligase E3-alpha-3) (Ubiquitin-protein ligase E3-DE alpha-III) (Zinc finger protein 650)||	||E3 ubiquitin-protein ligase UBR2 (EC 6.3.2.-) (N-recognin-2)DE (Ubiquitin-protein ligase E3-alpha-2) (Ubiquitin-protein ligase E3-DE alpha-II)||E3 ubiquitin-protein ligase UBR3 (EC 6.3.2.-) (N-recognin-3)DE (Ubiquitin-protein ligase E3-alpha-3) (Ubiquitin-protein ligase E3-DE alpha-III) (Zinc finger protein 650)||	|GO:0004842|GO:0001701|GO:0001967|GO:0006511|GO:0007608|GO:0009790|GO:0042048|	|ubiquitin-protein ligase activity|embryonic development|in utero embryonic development|olfactory behavior|sensory perception of smell|suckling behavior|ubiquitin-dependent protein catabolic process|	|GO:0004842|GO:0001701|GO:0001967|GO:0006511|GO:0007141|GO:0007283|GO:0007608|GO:0009790|GO:0042048|GO:0000151|	|ubiquitin-protein ligase activity|embryonic development|in utero embryonic development|male meiosis I|olfactory behavior|sensory perception of smell|spermatogenesis|suckling behavior|ubiquitin-dependent protein catabolic process|ubiquitin ligase complex|	(1)Fugrub (1)Galgal (1)Gasacu (1)Orylat (1)Phyinf (1)Thepar
3	3	1173-1173	0.40935	0.7	||Aldo-keto reductase yakc ((NADP+)) (EC 1.1.1.-)||Probable pyridoxal reductase 2 (EC 1.1.1.65) (PL reductase 2) (PL-redDE 2)||Pyridoxal reductase (EC 1.1.1.65) (PL reductase) (PL-red)||	||Aldo-keto reductase yakc ((NADP+)) (EC 1.1.1.-)||Probable pyridoxal reductase 2 (EC 1.1.1.65) (PL reductase 2) (PL-redDE 2)||	|GO:0016614|GO:0050236|GO:0042821|GO:0016020|	|oxidoreductase activity, acting on CH-OH group of donors|pyridoxine 4-dehydrogenase activity|pyridoxal biosynthetic process|membrane|	|GO:0016614|	|oxidoreductase activity, acting on CH-OH group of donors|	(1)Aratha (1)Lodelo (1)Picgui
3	5	363-363	0.40445	0	||Insulin-degrading enzyme (EC 3.4.24.56) (Insulysin) (Insulinase)DE (Insulin protease)||Putative zinc protease mug138 (EC 3.4.24.-) (Meiotically up-regulatedDE gene 138 protein)||	||Insulin-degrading enzyme (EC 3.4.24.56) (Insulysin) (Insulinase)DE (Insulin protease)||	|	|	|	|	(1)Crypar (1)Orylat (3)Orysat
6	6	824-824	0.40089	1	||Cell morphogenesis protein PAG1 (Protein TAO3)||Protein furry||	||Cell morphogenesis protein PAG1 (Protein TAO3)||Protein furry||	|GO:0016563|GO:0000903|GO:0007114|GO:0007476|GO:0008407|GO:0035316|GO:0042052|GO:0045860|GO:0048800|GO:0048814|GO:0000131|GO:0005739|GO:0005933|GO:0043332|	|transcription activator activity|antennal morphogenesis|bristle morphogenesis|cell budding|cellular morphogenesis during vegetative growth|imaginal disc-derived wing morphogenesis|non-sensory hair organization and biogenesis|positive regulation of protein kinase activity|regulation of dendrite morphogenesis|rhabdomere development|cellular bud|incipient cellular bud site|mating projection tip|mit…	|GO:0016563|GO:0000903|GO:0007114|GO:0007476|GO:0008407|GO:0035316|GO:0042052|GO:0045860|GO:0048800|GO:0048814|GO:0000131|GO:0005739|GO:0005933|GO:0043332|	|transcription activator activity|antennal morphogenesis|bristle morphogenesis|cell budding|cellular morphogenesis during vegetative growth|imaginal disc-derived wing morphogenesis|non-sensory hair organization and biogenesis|positive regulation of protein kinase activity|regulation of dendrite morphogenesis|rhabdomere development|cellular bud|incipient cellular bud site|mating projection tip|mit…	(1)Batden (1)Clalus (1)Sclscl (1)Tetnig (1)Triadh (1)Xentro
2	2	2518-2518	0.39807	1	||DNA repair protein RAD5 (EC 3.6.1.-) (Radiation sensitivity protein 5)DE (Revertibility protein 2)||	||DNA repair protein RAD5 (EC 3.6.1.-) (Radiation sensitivity protein 5)DE (Revertibility protein 2)||	|GO:0000400|GO:0000403|GO:0008094|GO:0009378|GO:0000723|GO:0006301|GO:0006302|GO:0000790|	|DNA-dependent ATPase activity|Holliday junction helicase activity|Y-form DNA binding|four-way junction DNA binding|double-strand break repair|postreplication repair|telomere maintenance|nuclear chromatin|	|GO:0000400|GO:0000403|GO:0008094|GO:0009378|GO:0000723|GO:0006301|GO:0006302|GO:0000790|	|DNA-dependent ATPase activity|Holliday junction helicase activity|Y-form DNA binding|four-way junction DNA binding|double-strand break repair|postreplication repair|telomere maintenance|nuclear chromatin|	(1)Cantro (1)Plafal
3	3	3454-3454	0.39737	0.67	||N-acetylglucosamine-1-phosphotransferase subunit beta))||	||N-acetylglucosamine-1-phosphotransferase subunit beta))||	|GO:0003976|GO:0009306|GO:0046835|	|UDP-N-acetylglucosamine-lysosomal-enzyme N-acetylglucosaminephosphotransferase activity|carbohydrate phosphorylation|protein secretion|	|GO:0003976|	|UDP-N-acetylglucosamine-lysosomal-enzyme N-acetylglucosaminephosphotransferase activity|	(1)Dicdis (1)Leiinf (1)Phyinf
6	6	179-179	0.39616	1	||Endoplasmin homolog precursor (GRP94 homolog)||Heat shock protein 81-2 (HSP81-2)||Heat shock protein HSP 90-alpha||Heat shock protein HSP 90-alpha 1||	||Endoplasmin homolog precursor (GRP94 homolog)||Heat shock protein 81-2 (HSP81-2)||Heat shock protein HSP 90-alpha||Heat shock protein HSP 90-alpha (HSP 86)||Heat shock protein HSP 90-alpha 1||	|GO:0030235|GO:0030911|GO:0042803|GO:0030239|GO:0045429|GO:0005625|GO:0005788|	|TPR domain binding|nitric-oxide synthase regulator activity|protein homodimerization activity|myofibril assembly|positive regulation of nitric oxide biosynthetic process|endoplasmic reticulum lumen|soluble fraction|	|GO:0030235|GO:0030911|GO:0042803|GO:0030239|GO:0045429|GO:0005625|GO:0005788|	|TPR domain binding|nitric-oxide synthase regulator activity|protein homodimerization activity|myofibril assembly|positive regulation of nitric oxide biosynthetic process|endoplasmic reticulum lumen|soluble fraction|	(1)Danrer (1)Gasacu (1)Orylat (1)Orysat (1)Plafal (1)Xentro
7	11	1311-1311	0.39566	0	||Acyl-coenzyme A thioesterase 8 (EC 3.1.2.27) (Choloyl-coenzyme ADE thioesterase) (Acyl-CoA thioesterase 8) (Peroxisomal acyl-coenzyme ADE thioester hydrolase 1) (PTE-1) (Peroxisomal long-chain acyl-CoADE thioesterase 1) (Peroxisomal acyl-CoA thioesterase 2) (PTE-2)||	||Acyl-coenzyme A thioesterase 8 (EC 3.1.2.27) (Choloyl-coenzyme ADE thioesterase) (Acyl-CoA thioesterase 8) (Peroxisomal acyl-coenzyme ADE thioester hydrolase 1) (PTE-1) (Peroxisomal long-chain acyl-CoADE thioesterase 1) (Peroxisomal acyl-CoA thioesterase 2) (PTE-2)||	|	|	|	|	(1)Batden (1)Caeele (3)Cantro (1)Clalus (3)Lodelo (1)Picgui (1)Triadh
4	5	2455-2455	0.39209	0	||	||Glutathione peroxidase (EC 1.11.1.9)||	|	|	|GO:0004602|GO:0006970|GO:0009408|GO:0042542|	|glutathione peroxidase activity|response to heat|response to hydrogen peroxide|response to osmotic stress|	(1)Gibzea (1)Naegru (1)Sclscl (2)Uncree
3	5	3398-3398	0.3894	0	||Pathogenesis-related protein 5 precursor (PR-5)||	||Pathogenesis-related protein 5 precursor (PR-5)||	|	|	|	|	(2)Aratha (2)Caeele (1)Copcin
7	7	1715-1715	0.38893	0.75	||Molybdenum cofactor biosynthesis protein 1 A (MOCS1A)||	||Molybdenum cofactor biosynthesis protein C||	|GO:0030151|GO:0006777|	|molybdenum ion binding|Mo-molybdopterin cofactor biosynthetic process|	|GO:0006777|	|Mo-molybdopterin cofactor biosynthetic process|	(1)Copcin (1)Dappul (1)Fusoxy (1)Fusver (1)Maggri (1)Stanod (1)Xentro
2	2	403-403	0.38879	1	||Superoxide dismutase ((Fe)) (EC 1.15.1.1)||	||Superoxide dismutase ((Fe)) (EC 1.15.1.1)||	|GO:0005624|	|membrane fraction|	|GO:0005624|	|membrane fraction|	(1)Leiinf (1)Volcar
2	2	1074-3801	0.38879	0	||Alpha-soluble NSF attachment protein (SNAP-alpha) (N-ethylmaleimide-DE sensitive factor attachment protein alpha)||Beta-soluble NSF attachment protein (SNAP-beta) (N-ethylmaleimide-DE sensitive factor attachment protein beta) (Brain protein I47)||	||	|GO:0005483|GO:0019905|GO:0045335|	|soluble NSF attachment protein activity|syntaxin binding|phagocytic vesicle|	|	|	(1)Leiinf (1)Volcar
9	10	1881-1881	0.38643	1	||Protein FAM38A (Membrane protein induced by beta-amyloid treatment)DE (Mib)||	||Protein FAM38A (Membrane protein induced by beta-amyloid treatment)DE (Mib)||	|GO:0005789|GO:0033116|	|ER-Golgi intermediate compartment membrane|endoplasmic reticulum membrane|	|GO:0005789|GO:0033116|	|ER-Golgi intermediate compartment membrane|endoplasmic reticulum membrane|	(1)Aratha (1)Caeele (1)Cioint (1)Danrer (1)Fugrub (1)Gasacu (1)Homsap (2)Tetnig (1)Xentro
12	12	347-2811	0.38642	0.26	||Serine/threonine-protein kinase ppk11 (EC 2.7.11.1)||Serine/threonine-protein kinase svkA (EC 2.7.11.1) (Severin kinase A)||	||UBX domain-containing protein 2||UBX domain-containing protein 5||	|GO:0004674|GO:0006468|GO:0032956|GO:0051781|GO:0000935|GO:0015629|	|protein serine/threonine kinase activity|positive regulation of cell division|protein amino acid phosphorylation|regulation of actin cytoskeleton organization and biogenesis|actin cytoskeleton|barrier septum|	|GO:0043130|GO:0006511|GO:0043161|	|ubiquitin binding|proteasomal ubiquitin-dependent protein catabolic process|ubiquitin-dependent protein catabolic process|	(1)Aspnid (1)Aspter (1)Chaglo (1)Cocimm (1)Fusoxy (1)Fusver (1)Gibzea (1)Hiscap (1)Maggri (1)Neucra (1)Schpom (1)Uncree
2	2	589-2214	0.38549	0	||Threonyl-tRNA synthetase, cytoplasmic (EC 6.1.1.3) (Threonine--tRNADE ligase) (ThrRS)||	||Pre-rRNA-processing protein esf2 (18S rRNA factor 2)||	|	|	|	|	(1)Cryneo (1)Leiinf
2	4	1166-1166	0.38222	0.86	||Structural maintenance of chromosomes protein 3 (Chondroitin sulfateDE proteoglycan 6)||Structural maintenance of chromosomes protein 3 (Chondroitin sulfateDE proteoglycan 6) (Chromosome segregation protein SmcD) (Bamacan)DE (Basement membrane-associated chondroitin proteoglycan) (Mad member-DE interacting protein 1)||Structural maintenance of chromosomes protein 3 (Chondroitin sulfateDE proteo…	||Structural maintenance of chromosomes protein 3 (Chondroitin sulfateDE proteoglycan 6)||Structural maintenance of chromosomes protein 3 (Chondroitin sulfateDE proteoglycan 6) (Chromosome segregation protein SmcD) (Bamacan)DE (Basement membrane-associated chondroitin proteoglycan) (Mad member-DE interacting protein 1)||Structural maintenance of chromosomes protein 3 (Cohesin complex Psm3DE subun…	|GO:0003777|GO:0045502|GO:0046982|GO:0007052|GO:0007062|GO:0007067|GO:0007126|GO:0007165|GO:0009294|GO:0000800|GO:0000922|GO:0005604|GO:0008278|GO:0016363|	|dynein binding|microtubule motor activity|protein heterodimerization activity|DNA mediated transformation|meiosis|mitosis|mitotic spindle organization and biogenesis|signal transduction|sister chromatid cohesion|basement membrane|cohesin complex|lateral element|nuclear matrix|spindle pole|	|GO:0045502|GO:0046982|GO:0007052|GO:0007064|GO:0007126|GO:0007165|GO:0000790|GO:0000794|GO:0000800|GO:0000922|GO:0016363|GO:0030892|	|dynein binding|protein heterodimerization activity|meiosis|mitotic sister chromatid cohesion|mitotic spindle organization and biogenesis|signal transduction|condensed nuclear chromosome|lateral element|mitotic cohesin complex|nuclear chromatin|nuclear matrix|spindle pole|	(1)Monbre (3)Plafal
3	4	1571-1571	0.38042	1	||Ribonuclease H (EC 3.1.26.4) (RNase H)||Ribonuclease H1 (EC 3.1.26.4) (RNase H1)||	||Ribonuclease H (EC 3.1.26.4) (RNase H)||Ribonuclease H1 (EC 3.1.26.4) (RNase H1)||	|GO:0005739|	|mitochondrion|	|GO:0005739|	|mitochondrion|	(1)Cantro (1)Phyinf (2)Picgui
5	5	543-1343	0.37989	0	||AP-1 complex subunit gamma-1 (Adapter-related protein complex 1DE subunit gamma-1) (Gamma1-adaptin) (Adaptor protein complex AP-1DE subunit gamma-1) (Golgi adaptor HA1/AP1 adaptin subunit gamma-1)DE (Clathrin assembly protein complex 1 gamma-1 large chain)||	||PH domain leucine-rich repeat protein phosphatase-like (EC 3.1.3.16)DE (PHLPP-like) (PHLPP2)||	|GO:0005215|GO:0006886|GO:0005794|GO:0030119|GO:0030136|	|transporter activity|intracellular protein transport|AP-type membrane coat adaptor complex|Golgi apparatus|clathrin-coated vesicle|	|	|	(1)Chlrei (1)Galgal (1)Gasacu (1)Orylat (1)Xentro
3	3	754-754	0.3794	0.57	||Mitotic checkpoint serine/threonine-protein kinase BUB1 betaDE (EC 2.7.11.1) (MAD3/BUB1-related protein kinase) (Mitotic checkpointDE kinase MAD3L)||Mitotic spindle checkpoint component mad3||	||Checkpoint serine/threonine-protein kinase bub1 (EC 2.7.11.1)||Mitotic checkpoint serine/threonine-protein kinase BUB1 (EC 2.7.11.1)DE (MBUB1) (BUB1A)||	|GO:0007094|GO:0051444|GO:0000778|GO:0000940|	|mitotic cell cycle spindle assembly checkpoint|negative regulation of ubiquitin ligase activity|condensed nuclear chromosome kinetochore|outer kinetochore of condensed chromosome|	|GO:0004674|GO:0007094|GO:0008104|GO:0008608|GO:0051177|GO:0000776|	|protein serine/threonine kinase activity|attachment of spindle microtubules to kinetochore|meiotic sister chromatid cohesion|mitotic cell cycle spindle assembly checkpoint|protein localization|kinetochore|	(1)Hiscap (1)Phyinf (1)Uncree
3	4	4331-4331	0.37913	0	||	||	|	|	|	|	(2)Plafal (1)Tetnig (1)Thepar
2	5	2846-2846	0.37884	1	||Myosin heavy chain kinase B (EC 2.7.11.7) (MHCK B)||	||Myosin heavy chain kinase A (EC 2.7.11.7) (MHCK A)||	|GO:0016905|	|myosin heavy chain kinase activity|	|GO:0016905|	|myosin heavy chain kinase activity|	(2)Leiinf (3)Pucgra
3	3	1128-1128	0.37786	0.89	||Crooked neck-like protein 1 (Crooked neck homolog) (hCrn)||Pre-mRNA-splicing factor clf1 (Complexed with cdc5 protein 4) (CellDE cycle control protein cwf4)||	||Crooked neck-like protein 1 (Crooked neck homolog) (hCrn)||	|GO:0003723|GO:0000245|GO:0000398|GO:0005681|	|RNA binding|nuclear mRNA splicing, via spliceosome|spliceosome assembly|spliceosome|	|GO:0003723|GO:0000245|GO:0005681|	|RNA binding|spliceosome assembly|spliceosome|	(1)Batden (1)Plafal (1)Sclscl
3	3	2491-2491	0.37493	1	||Exocyst complex component 1 (Exocyst complex component Sec3)||Exocyst complex component SEC3 (Protein PSL1)||	||Exocyst complex component 1 (Exocyst complex component Sec3)||Exocyst complex component SEC3 (Protein PSL1)||	|GO:0006887|GO:0006893|GO:0006904|GO:0007121|GO:0000131|GO:0000145|GO:0005934|GO:0005935|	|Golgi to plasma membrane transport|bipolar cellular bud site selection|exocytosis|vesicle docking during exocytosis|cellular bud neck|cellular bud tip|exocyst|incipient cellular bud site|	|GO:0006887|GO:0006893|GO:0006904|GO:0007121|GO:0000131|GO:0000145|GO:0005934|GO:0005935|	|Golgi to plasma membrane transport|bipolar cellular bud site selection|exocytosis|vesicle docking during exocytosis|cellular bud neck|cellular bud tip|exocyst|incipient cellular bud site|	(1)Aratha (1)Botcin (1)Hiscap
2	3	566-793	0.37324	0	||	||Polyadenylate-binding protein 2-B (Poly(A)-binding protein 2-B)DE (Poly(A)-binding protein II-B) (PABII-B) (Polyadenylate-bindingDE nuclear protein 1-B) (Nuclear poly(A)-binding protein 1-B) (nPABP2-B)DE (xPABPII-B) (XLnPABP2-B)||	|	|	|GO:0008143|GO:0006378|	|poly(A) binding|mRNA polyadenylation|	(1)Caeele (2)Enthis
3	8	8889-8889	0.37303	0.95	||Cathepsin L-like proteinase precursor (EC 3.4.22.-)||Ervatamin-C (EC 3.4.22.-) (ERV-C)||Thiol protease SEN102 precursor (EC 3.4.22.-)||Vignain precursor (EC 3.4.22.-) (Bean endopeptidase) (CysteineDE proteinase EP-C1)||Vignain precursor (EC 3.4.22.-) (Bean endopeptidase) (CysteineDE proteinase) (Sulfhydryl-endopeptidase) (SH-EP) ((Contains: Vignain-1;DE Vignain-2))||Xylem cysteine proteinase 2 …	||Cathepsin L-like proteinase precursor (EC 3.4.22.-)||Ervatamin-C (EC 3.4.22.-) (ERV-C)||Thiol protease SEN102 precursor (EC 3.4.22.-)||Vignain precursor (EC 3.4.22.-) (Bean endopeptidase) (CysteineDE proteinase EP-C1)||Vignain precursor (EC 3.4.22.-) (Bean endopeptidase) (CysteineDE proteinase) (Sulfhydryl-endopeptidase) (SH-EP) ((Contains: Vignain-1;DE Vignain-2))||	|GO:0004197|GO:0006508|GO:0005576|GO:0005788|GO:0005886|	|cysteine-type endopeptidase activity|proteolysis|endoplasmic reticulum lumen|extracellular region|plasma membrane|	|GO:0004197|GO:0006508|GO:0005576|GO:0005788|	|cysteine-type endopeptidase activity|proteolysis|endoplasmic reticulum lumen|extracellular region|	(2)Phyinf (5)Thepar (1)Xentro
7	9	2778-2778	0.37068	1	||Methyltransferase-like protein 7B precursor (EC 2.1.1.-) (AssociatedDE with lipid droplet protein 1) (ALDI)||	||Methyltransferase-like protein 7B precursor (EC 2.1.1.-) (AssociatedDE with lipid droplet protein 1) (ALDI)||	|GO:0005789|GO:0012511|	|endoplasmic reticulum membrane|monolayer-surrounded lipid storage body|	|GO:0005789|GO:0012511|	|endoplasmic reticulum membrane|monolayer-surrounded lipid storage body|	(2)Aratha (2)Danrer (1)Dicdis (1)Gasacu (1)Musmus (1)Orylat (1)Tetnig
2	2	1669-1669	0.36979	0.94	||Lon protease homolog, mitochondrial precursor (EC 3.4.21.-)||Putative Lon protease homolog 3, mitochondrial precursorDE (EC 3.4.21.-)||	||Lon protease homolog, mitochondrial precursor (EC 3.4.21.-)||Putative Lon protease homolog 4, mitochondrial precursorDE (EC 3.4.21.-)||	|GO:0004176|GO:0006508|GO:0009408|GO:0005739|GO:0005759|	|ATP-dependent peptidase activity|proteolysis|response to heat|mitochondrial matrix|mitochondrion|	|GO:0004176|GO:0006508|GO:0009408|GO:0005759|	|ATP-dependent peptidase activity|proteolysis|response to heat|mitochondrial matrix|	(1)Aratha (1)Clalus
2	2	877-877	0.36935	0.81	||Maltose O-acetyltransferase (EC 2.3.1.79) (Maltose transacetylase)||Putative acetyltransferase YJL218W (EC 2.3.1.-)||	||Maltose O-acetyltransferase (EC 2.3.1.79) (Maltose transacetylase)||Putative acetyltransferase C18B11.09c (EC 2.3.1.-)||	|GO:0008925|GO:0042802|	|identical protein binding|maltose O-acetyltransferase activity|	|GO:0008925|	|maltose O-acetyltransferase activity|	(1)Phyinf (1)Picgui
3	6	525-525	0.36918	0.94	||Annexin A13 (Annexin-13) (Annexin XIII) (Annexin, intestine-specific)DE (ISA)||Annexin A5 (Annexin-5) (Annexin V) (Lipocortin V) (Endonexin II)DE (Calphobindin I) (CBP-I) (Placental anticoagulant protein I) (PAP-I)DE (PP4) (Thromboplastin inhibitor) (Vascular anticoagulant-alpha) (VAC-DE alpha) (Anchorin CII)||Annexin A7 (Annexin-7) (Annexin VII) (Synexin)||Annexin-B10 (Annexin-10) (Annexin X)||	||Annexin A1 (Annexin-1) (Annexin I) (Lipocortin I) (Calpactin II)DE (Chromobindin-9) (p35) (Phospholipase A2 inhibitory protein)||Annexin A7 (Annexin-7) (Annexin VII) (Synexin)||Annexin-B10 (Annexin-10) (Annexin X)||	|GO:0005544|GO:0006874|GO:0007599|GO:0008283|GO:0008360|GO:0009651|GO:0009992|GO:0030154|GO:0005622|GO:0005625|GO:0005626|GO:0005635|GO:0005886|GO:0031982|	|calcium-dependent phospholipid binding|cell differentiation|cell proliferation|cellular calcium ion homeostasis|cellular osmoregulation|hemostasis|regulation of cell shape|response to salt stress|insoluble fraction|intracellular|nuclear envelope|plasma membrane|soluble fraction|vesicle|	|GO:0005544|GO:0006874|GO:0007599|GO:0008283|GO:0008360|GO:0009651|GO:0009992|GO:0005625|GO:0005626|GO:0005635|GO:0005886|GO:0016323|GO:0031982|	|calcium-dependent phospholipid binding|cell proliferation|cellular calcium ion homeostasis|cellular osmoregulation|hemostasis|regulation of cell shape|response to salt stress|basolateral plasma membrane|insoluble fraction|nuclear envelope|plasma membrane|soluble fraction|vesicle|	(2)Aedaeg (1)Copcin (3)Phyinf
3	4	1487-1487	0.36833	1	||Apoptosis-inducing factor 2 (EC 1.-.-.-) (Apoptosis-inducing factor-DE like mitochondrion-associated inducer of death) (Apoptosis-inducingDE factor homologous mitochondrion-associated inducer of death)||Apoptosis-inducing factor 2 (EC 1.-.-.-) (Apoptosis-inducing factor-DE like mitochondrion-associated inducer of death) (Apoptosis-inducingDE factor homologous mitochondrion-associated inducer of…	||Apoptosis-inducing factor 2 (EC 1.-.-.-) (Apoptosis-inducing factor-DE like mitochondrion-associated inducer of death) (Apoptosis-inducingDE factor homologous mitochondrion-associated inducer of death)||Apoptosis-inducing factor 2 (EC 1.-.-.-) (Apoptosis-inducing factor-DE like mitochondrion-associated inducer of death) (Apoptosis-inducingDE factor homologous mitochondrion-associated inducer of…	|GO:0003677|GO:0004174|GO:0050660|GO:0006917|GO:0008637|GO:0030261|GO:0005741|	|DNA binding|FAD binding|electron-transferring-flavoprotein dehydrogenase activity|apoptotic mitochondrial changes|chromosome condensation|induction of apoptosis|mitochondrial outer membrane|	|GO:0003677|GO:0004174|GO:0050660|GO:0006917|GO:0008637|GO:0030261|GO:0005741|	|DNA binding|FAD binding|electron-transferring-flavoprotein dehydrogenase activity|apoptotic mitochondrial changes|chromosome condensation|induction of apoptosis|mitochondrial outer membrane|	(1)Cryneo (1)Dicdis (2)Phyinf
2	2	2366-2366	0.36811	1	||Glutathione S-transferase 1 (EC 2.5.1.18) (GST-I)||	||Glutathione S-transferase 1 (EC 2.5.1.18) (GST-I)||	|GO:0004364|GO:0042803|GO:0046982|GO:0006979|GO:0042493|	|glutathione transferase activity|protein heterodimerization activity|protein homodimerization activity|response to drug|response to oxidative stress|	|GO:0004364|GO:0042803|GO:0046982|GO:0006979|GO:0042493|	|glutathione transferase activity|protein heterodimerization activity|protein homodimerization activity|response to drug|response to oxidative stress|	(1)Lodelo (1)Naegru
3	5	559-559	0.36752	1	||Putative phosphate transporter 1||	||Putative phosphate transporter 1||	|GO:0005886|	|plasma membrane|	|GO:0005886|	|plasma membrane|	(2)Aratha (1)Batden (2)Plafal
2	2	8203-8203	0.36707	1	||Putative serine carboxypeptidase YBR139W (EC 3.4.16.-)||Serine carboxypeptidase 24 chain B (SerineDE carboxypeptidase II chain B)))||	||Putative serine carboxypeptidase YBR139W (EC 3.4.16.-)||Serine carboxypeptidase 24 chain B (SerineDE carboxypeptidase II chain B)))||	|GO:0017171|GO:0042802|GO:0046938|GO:0000324|	|identical protein binding|serine hydrolase activity|phytochelatin biosynthetic process|vacuole, cell cycle-correlated morphology|	|GO:0017171|GO:0042802|GO:0046938|GO:0000324|	|identical protein binding|serine hydrolase activity|phytochelatin biosynthetic process|vacuole, cell cycle-correlated morphology|	(1)Aratha (1)Lodelo
2	2	1036-1036	0.36707	1	||Coatomer subunit beta (Beta-coat protein) (Beta-COP)||Coatomer subunit beta-1 (Beta-coat protein 1) (Beta-COP 1)||	||Coatomer subunit beta (Beta-coat protein) (Beta-COP)||Coatomer subunit beta-2 (Beta-coat protein 2) (Beta-COP 2)||	|GO:0006888|GO:0000139|GO:0030126|	|ER to Golgi vesicle-mediated transport|COPI vesicle coat|Golgi membrane|	|GO:0006888|GO:0000139|GO:0030126|	|ER to Golgi vesicle-mediated transport|COPI vesicle coat|Golgi membrane|	(1)Aratha (1)Lodelo
9	9	63-2310	0.36597	0.26	||78 kDa glucose-regulated protein homolog precursor (GRP 78)DE (Immunoglobulin heavy chain-binding protein homolog) (BiP)||	||HBS1-like protein (ERFS)||	|GO:0005524|GO:0006986|GO:0005788|	|ATP binding|response to unfolded protein|endoplasmic reticulum lumen|	|GO:0005525|GO:0006412|GO:0007165|	|GTP binding|signal transduction|translation|	(1)Aspnid (1)Batden (1)Chaglo (1)Cocimm (1)Hiscap (1)Maggri (1)Neucra (1)Sclscl (1)Uncree
2	6	1119-1119	0.36462	0	||	||	|	|	|	|	(1)Botcin (5)Thepar
3	10	3405-3405	0.36168	0	||	||	|	|	|	|	(1)Dicdis (8)Phyinf (1)Pucgra
6	15	228-228	0.36128	1	||Beta-glucosidase A (EC 3.2.1.21) (Gentiobiase) (Cellobiase) (Beta-D-DE glucoside glucohydrolase)||Beta-glucosidase, chloroplast precursor (EC 3.2.1.21) (Gentiobiase)DE (Cellobiase) (Beta-D-glucoside glucohydrolase)||Lactase-like protein precursor (Klotho/lactase-phlorizin hydrolase-DE related protein)||Non-cyanogenic beta-glucosidase precursor (EC 3.2.1.21)||Phlorizin hydrolase (EC 3.2.1.62)))||	||Beta-glucosidase A (EC 3.2.1.21) (Gentiobiase) (Cellobiase) (Beta-D-DE glucoside glucohydrolase)||Lactase-like protein precursor (Klotho/lactase-phlorizin hydrolase-DE related protein)||Non-cyanogenic beta-glucosidase precursor (EC 3.2.1.21)||Phlorizin hydrolase (EC 3.2.1.62)))||	|GO:0000016|GO:0008422|GO:0017042|GO:0005624|GO:0005789|GO:0005887|GO:0016324|	|beta-glucosidase activity|glycosylceramidase activity|lactase activity|apical plasma membrane|endoplasmic reticulum membrane|integral to plasma membrane|membrane fraction|	|GO:0000016|GO:0008422|GO:0017042|GO:0005624|GO:0005789|GO:0005887|GO:0016324|	|beta-glucosidase activity|glycosylceramidase activity|lactase activity|apical plasma membrane|endoplasmic reticulum membrane|integral to plasma membrane|membrane fraction|	(2)Aedaeg (4)Anogam (1)Aratha (1)Danrer (4)Orysat (3)Phyinf
7	9	3167-3167	0.36047	1	||Glutathione S-transferase theta-1 (EC 2.5.1.18) (GST class-theta-1)||Glutathione S-transferase theta-1 (EC 2.5.1.18) (GST class-theta-1)DE (Glutathione transferase T1-1)||Glutathione S-transferase theta-1 (EC 2.5.1.18) (GST-CL1) (GST class-DE theta)||Glutathione S-transferase theta-2 (EC 2.5.1.18) (GST class-theta-2)||	||Glutathione S-transferase theta-1 (EC 2.5.1.18) (GST class-theta-1)||Glutathione S-transferase theta-1 (EC 2.5.1.18) (GST class-theta-1)DE (Glutathione transferase T1-1)||Glutathione S-transferase theta-1 (EC 2.5.1.18) (GST-CL1) (GST class-DE theta)||Glutathione S-transferase theta-2 (EC 2.5.1.18) (GST class-theta-2)||Glutathione S-transferase theta-2 (EC 2.5.1.18) (GST class-theta-2)DE (Glutat…	|GO:0004364|GO:0006749|	|glutathione transferase activity|glutathione metabolic process|	|GO:0004364|GO:0006749|	|glutathione transferase activity|glutathione metabolic process|	(1)Aedaeg (2)Aratha (1)Dromel (1)Galgal (1)Musmus (2)Phyinf (1)Xentro
11	11	612-2670	0.36041	0.17	||GTP-binding protein ypt7||Probable Ras-related protein Rab7||	||Uncharacterized vacuolar membrane protein YML018C||	|GO:0003924|GO:0005525|GO:0006886|GO:0007035|GO:0007264|GO:0009847|GO:0030100|GO:0031321|GO:0042144|GO:0045324|GO:0051469|GO:0005886|	|GTP binding|GTPase activity|intracellular protein transport|late endosome to vacuole transport|prospore formation|regulation of endocytosis|small GTPase mediated signal transduction|spore germination|vacuolar acidification|vacuole fusion, non-autophagic|vesicle fusion with vacuole|plasma membrane|	|GO:0000329|	|membrane of vacuole with cell cycle-correlated morphology|	(1)Aspnid (1)Aspter (1)Botcin (1)Chaglo (1)Cocimm (1)Hiscap (1)Neucra (1)Schpom (1)Sclscl (1)Stanod (1)Uncree
5	6	423-423	0.36022	0.97	||Bifunctional monodehydroascorbate reductase and carbonic anhydraseDE nectarin-3 precursor (EC 1.6.5.4) (EC 4.2.1.1) (Nectarin-III)DE ((Contains: Nectarin-2))||Carbonic anhydrase 14 precursor (EC 4.2.1.1) (Carbonic anhydrase XIV)DE (Carbonate dehydratase XIV) (CA-XIV)||Carbonic anhydrase 2 (EC 4.2.1.1) (Carbonic anhydrase II) (CarbonateDE dehydratase II) (CA-II)||Carbonic anhydrase 3 (EC 4.2.1.1…	||Bifunctional monodehydroascorbate reductase and carbonic anhydraseDE nectarin-3 precursor (EC 1.6.5.4) (EC 4.2.1.1) (Nectarin-III)DE ((Contains: Nectarin-2))||Carbonic anhydrase 12 precursor (EC 4.2.1.1) (Carbonic anhydrase XII)DE (Carbonate dehydratase XII) (CA-XII) (Tumor antigen HOM-RCC-3.1.3)||Carbonic anhydrase 14 precursor (EC 4.2.1.1) (Carbonic anhydrase XIV)DE (Carbonate dehydratase XIV…	|GO:0004089|GO:0008270|GO:0016151|GO:0016656|GO:0000305|GO:0002009|GO:0006885|GO:0015670|GO:0046903|GO:0005576|GO:0005886|GO:0016021|	|carbonate dehydratase activity|monodehydroascorbate reductase (NADH) activity|nickel ion binding|zinc ion binding|carbon dioxide transport|morphogenesis of an epithelium|regulation of pH|response to oxygen radical|secretion|extracellular region|integral to membrane|plasma membrane|	|GO:0004089|GO:0008270|GO:0016656|GO:0000305|GO:0002009|GO:0006885|GO:0015670|GO:0046903|GO:0005576|GO:0016021|	|carbonate dehydratase activity|monodehydroascorbate reductase (NADH) activity|zinc ion binding|carbon dioxide transport|morphogenesis of an epithelium|regulation of pH|response to oxygen radical|secretion|extracellular region|integral to membrane|	(1)Aedaeg (1)Aratha (2)Dappul (1)Galgal (1)Phyinf
2	2	4859-4859	0.35886	0	||	||	|	|	|	|	(1)Plafal (1)Trivag
2	2	1502-1502	0.35886	0.72	||N(2),N(2)-dimethylguanosine tRNA methyltransferase, mitochondrialDE precursor (EC 2.1.1.32) (tRNA(guanine-26,N(2)-N(2)) methyltransferase)DE (tRNA 2,2-dimethylguanosine-26 methyltransferase)DE (tRNA(m(2,2)G26)dimethyltransferase)||	||N(2),N(2)-dimethylguanosine tRNA methyltransferase (EC 2.1.1.32)DE (tRNA(guanine-26,N(2)-N(2)) methyltransferase) (tRNA 2,2-DE dimethylguanosine-26 methyltransferase)DE (tRNA(m(2,2)G26)dimethyltransferase)||	|GO:0004809|GO:0030488|GO:0005637|GO:0005739|	|tRNA (guanine-N2-)-methyltransferase activity|tRNA methylation|mitochondrion|nuclear inner membrane|	|GO:0004809|GO:0006400|	|tRNA (guanine-N2-)-methyltransferase activity|tRNA modification|	(1)Plafal (1)Trivag
2	2	410-818	0.35871	0.32	||S-adenosylmethionine synthetase (EC 2.5.1.6) (MethionineDE adenosyltransferase) (AdoMet synthetase)||	||Phosphoglycerate kinase (EC 2.7.2.3)||Probable phosphoglycerate kinase (EC 2.7.2.3)||	|GO:0004478|GO:0006555|GO:0045335|	|methionine adenosyltransferase activity|methionine metabolic process|phagocytic vesicle|	|GO:0004618|GO:0005524|GO:0016310|	|ATP binding|phosphoglycerate kinase activity|phosphorylation|	(1)Plafal (1)Schpom
8	9	225-225	0.35868	0.83	||Hexokinase-1 (EC 2.7.1.1) (Hexokinase type I) (HK I) (Brain formDE hexokinase)||Hexokinase-1 (EC 2.7.1.1) (Hexokinase type I) (HK I) (Hexokinase,DE tumor isozyme)||	||Hexokinase-1 (EC 2.7.1.1) (Hexokinase type I) (HK I) (Brain formDE hexokinase)||	|GO:0004396|GO:0006096|GO:0005739|	|hexokinase activity|glycolysis|mitochondrion|	|GO:0004396|GO:0006096|	|hexokinase activity|glycolysis|	(2)Danrer (1)Gasacu (1)Homsap (1)Musmus (1)Orylat (1)Tetnig (1)Thepar (1)Xentro
2	2	295-295	0.35825	1	||1-phosphatidylinositol-4,5-bisphosphate phosphodiesterase 1DE (EC 3.1.4.11) (PLC-1) (Phospholipase C-1)||1-phosphatidylinositol-4,5-bisphosphate phosphodiesterase delta-3DE (EC 3.1.4.11) (Phosphoinositide phospholipase C delta-3) (PLC-delta-3)DE (Phospholipase C-delta-3)||	||1-phosphatidylinositol-4,5-bisphosphate phosphodiesterase 1DE (EC 3.1.4.11) (PLC-1) (Phospholipase C-1)||1-phosphatidylinositol-4,5-bisphosphate phosphodiesterase delta-1DE (EC 3.1.4.11) (Phosphoinositide phospholipase C) (PLC-delta-1)DE (Phospholipase C-delta-1) (PLC-III)||	|GO:0004435|GO:0001525|GO:0001890|GO:0009411|GO:0048017|	|phosphoinositide phospholipase C activity|angiogenesis|inositol lipid-mediated signaling|placenta development|response to UV|	|GO:0004435|GO:0001525|GO:0001890|GO:0009411|GO:0048017|	|phosphoinositide phospholipase C activity|angiogenesis|inositol lipid-mediated signaling|placenta development|response to UV|	(1)Aratha (1)Hiscap
3	5	3012-3012	0.35757	1	||Hydrocephalus-inducing protein (Protein Hy-3)||	||Hydrocephalus-inducing protein (Protein Hy-3)||	|GO:0007275|	|multicellular organismal development|	|GO:0007275|	|multicellular organismal development|	(1)Phyinf (3)Plafal (1)Tetnig
2	2	152-567	0.35706	0.31	||ATP-binding cassette sub-family G member 2 (Brain multidrug resistanceDE protein) (CD338 antigen)||Protein white||	||Probable protein disulfide-isomerase A6 precursor (EC 5.3.4.1)||Protein disulfide-isomerase A6 precursor (EC 5.3.4.1) (ProteinDE disulfide isomerase P5) (Thioredoxin domain-containing protein 7)||	|GO:0004888|GO:0006727|GO:0006856|GO:0005886|	|transmembrane receptor activity|eye pigment precursor transport|ommochrome biosynthetic process|plasma membrane|	|GO:0003756|GO:0002119|GO:0006457|GO:0040007|GO:0040011|GO:0005783|GO:0005793|	|protein disulfide isomerase activity|growth|larval development (sensu Nematoda)|locomotion|protein folding|ER-Golgi intermediate compartment|endoplasmic reticulum|	(1)Caeele (1)Chlrei
2	3	4988-4988	0.35615	0.99	||Fibrocystin precursor (Polycystic kidney and hepatic disease 1DE protein) (Polyductin) (Tigmin)||Transmembrane protein 2||	||Fibrocystin precursor (Polycystic kidney and hepatic disease 1DE protein) (Polyductin) (Tigmin)||	|GO:0004872|GO:0016337|GO:0042592|GO:0051271|GO:0005932|GO:0016021|GO:0016324|GO:0031362|	|receptor activity|cell-cell adhesion|homeostatic process|negative regulation of cell motility|anchored to external side of plasma membrane|apical plasma membrane|basal body|integral to membrane|	|GO:0004872|GO:0016337|GO:0042592|GO:0051271|GO:0005932|GO:0016324|GO:0031362|	|receptor activity|cell-cell adhesion|homeostatic process|negative regulation of cell motility|anchored to external side of plasma membrane|apical plasma membrane|basal body|	(2)Tetnig (1)Volcar
7	19	159-159	0.35462	0.94	||Alcohol dehydrogenase ((acceptor)) (EC 1.1.99.-)||Choline dehydrogenase (EC 1.1.99.1) (CHD) (CDH)||Choline dehydrogenase, mitochondrial precursor (EC 1.1.99.1) (CHD)DE (CDH)||Glucose dehydrogenase ((acceptor)) precursor (EC 1.1.99.10) ((Contains:DE Glucose dehydrogenase ((acceptor)) short protein))||	||Alcohol dehydrogenase ((acceptor)) (EC 1.1.99.-)||Choline dehydrogenase (EC 1.1.99.1) (CHD) (CDH)||Choline dehydrogenase, mitochondrial precursor (EC 1.1.99.1) (CHD)DE (CDH)||Glucose dehydrogenase ((acceptor)) precursor (EC 1.1.99.10) ((Contains:DE Glucose dehydrogenase ((acceptor)) short protein))||Glucose oxidase precursor (EC 1.1.3.4) (Glucose oxyhydrase) (GOD)DE (Beta-D-glucose:oxygen 1-oxi…	|GO:0004344|GO:0008812|GO:0006006|GO:0008364|GO:0019285|GO:0046693|GO:0005886|	|choline dehydrogenase activity|glucose dehydrogenase (acceptor) activity|glucose metabolic process|glycine betaine biosynthetic process from choline|pupal chitin-based cuticle development|sperm storage|plasma membrane|	|GO:0004344|GO:0008812|GO:0046562|GO:0006006|GO:0008364|GO:0019285|GO:0046693|GO:0005743|GO:0005886|	|choline dehydrogenase activity|glucose dehydrogenase (acceptor) activity|glucose oxidase activity|glucose metabolic process|glycine betaine biosynthetic process from choline|pupal chitin-based cuticle development|sperm storage|mitochondrial inner membrane|plasma membrane|	(3)Aedaeg (2)Anogam (1)Botcin (5)Copcin (1)Dappul (5)Dromel (2)Pucgra
12	12	253-793	0.35452	0.38	||E3 ubiquitin-protein ligase RSP5 (EC 6.3.2.-) (Reverses SPT-phenotypeDE protein 5)||E3 ubiquitin-protein ligase pub1 (EC 6.3.2.-)||E3 ubiquitin-protein ligase pub3 (EC 6.3.2.-)||	||Polyadenylate-binding protein 2 (Poly(A)-binding protein 2) (Poly(A)-DE binding protein II) (PABII)||	|GO:0004842|GO:0042802|GO:0000209|GO:0006333|GO:0006350|GO:0006406|GO:0006511|GO:0006513|GO:0006897|GO:0007165|GO:0010142|GO:0016567|GO:0000151|GO:0005739|GO:0005794|GO:0005886|GO:0010008|	|identical protein binding|ubiquitin-protein ligase activity|chromatin assembly or disassembly|endocytosis|farnesyl diphosphate biosynthetic process, mevalonate pathway|mRNA export from nucleus|protein monoubiquitination|protein polyubiquitination|protein ubiquitination|signal transduction|transcription|ubiquitin-dependent protein catabolic process|Golgi apparatus|endosome membrane|mitochondrion|…	|GO:0008143|GO:0000289|	|poly(A) binding|poly(A) tail shortening|	(1)Aspnid (1)Aspter (1)Botcin (1)Chaglo (1)Cocimm (1)Fusoxy (1)Fusver (1)Gibzea (1)Hiscap (1)Neucra (1)Schpom (1)Uncree
3	3	2202-2202	0.35419	1	||Ligatin (Hepatocellular carcinoma-associated antigen 56)||	||Ligatin (Hepatocellular carcinoma-associated antigen 56)||	|GO:0004872|GO:0006886|	|receptor activity|intracellular protein transport|	|GO:0004872|GO:0006886|	|receptor activity|intracellular protein transport|	(1)Copcin (1)Hiscap (1)Tetnig
5	14	611-611	0.35352	1	||Glutathione S-transferase (EC 2.5.1.18) (GST class-sigma)||Glutathione S-transferase 1 (EC 2.5.1.18) (GST class-sigma)||Glutathione-requiring prostaglandin D synthase (EC 5.3.99.2)DE (Glutathione-dependent PGD synthetase) (Prostaglandin-H2 D-isomerase)DE (Hematopoietic prostaglandin D synthase) (H-PGDS)||Probable glutathione S-transferase 7 (EC 2.5.1.18) (GST class-sigma)||	||Glutathione S-transferase 1 (EC 2.5.1.18) (GST class-sigma)||Glutathione-requiring prostaglandin D synthase (EC 5.3.99.2)DE (Glutathione-dependent PGD synthetase) (Prostaglandin-H2 D-isomerase)DE (Hematopoietic prostaglandin D synthase) (H-PGDS)||Probable glutathione S-transferase 7 (EC 2.5.1.18) (GST class-sigma)||	|GO:0004364|GO:0004667|	|glutathione transferase activity|prostaglandin-D synthase activity|	|GO:0004364|GO:0004667|	|glutathione transferase activity|prostaglandin-D synthase activity|	(6)Caeele (1)Cioint (1)Dappul (5)Phyinf (1)Triadh
5	5	781-781	0.35308	0.93	||1-phosphatidylinositol-3-phosphate 5-kinase FAB1 (EC 2.7.1.150)DE (Phosphatidylinositol-3-phosphate 5-kinase) (Type III PIP kinase)||FYVE finger-containing phosphoinositide kinase (EC 2.7.1.68) (1-DE phosphatidylinositol-4-phosphate 5-kinase) (PIP5K) (PtdIns(4)P-5-DE kinase) (PIKfyve) (p235)||FYVE finger-containing phosphoinositide kinase (EC 2.7.1.68) (1-DE phosphatidylinositol-4-phosphate 5-k…	||1-phosphatidylinositol-3-phosphate 5-kinase FAB1 (EC 2.7.1.150)DE (Phosphatidylinositol-3-phosphate 5-kinase) (Type III PIP kinase)||FYVE finger-containing phosphoinositide kinase (EC 2.7.1.68) (1-DE phosphatidylinositol-4-phosphate 5-kinase) (Phosphatidylinositol-3-DE phosphate 5-kinase type III) (PIP5K) (PtdIns(4)P-5-kinase) (PIKfyve)DE (p235)||Phosphatidylinositol-4-phosphate 5-kinase fab1 (…	|GO:0000285|GO:0008270|GO:0016308|GO:0032266|GO:0000433|GO:0006644|GO:0006896|GO:0007033|GO:0007242|GO:0019722|GO:0045324|GO:0000324|GO:0005739|GO:0005770|GO:0005774|GO:0012506|GO:0045121|	|1-phosphatidylinositol-3-phosphate 5-kinase activity|1-phosphatidylinositol-4-phosphate 5-kinase activity|phosphatidylinositol 3-phosphate binding|zinc ion binding|Golgi to vacuole transport|calcium-mediated signaling|intracellular signaling cascade|late endosome to vacuole transport|negative regulation of transcription from RNA polymerase II promoter by glucose|phospholipid metabolic process|va…	|GO:0000285|GO:0016308|GO:0032266|GO:0000433|GO:0000749|GO:0006644|GO:0006886|GO:0006896|GO:0006897|GO:0006995|GO:0007033|GO:0019722|GO:0045324|GO:0000324|GO:0005739|GO:0005770|GO:0005774|GO:0045121|	|1-phosphatidylinositol-3-phosphate 5-kinase activity|1-phosphatidylinositol-4-phosphate 5-kinase activity|phosphatidylinositol 3-phosphate binding|Golgi to vacuole transport|calcium-mediated signaling|cellular response to nitrogen starvation|endocytosis|intracellular protein transport|late endosome to vacuole transport|negative regulation of transcription from RNA polymerase II promoter by gluco…	(1)Fugrub (1)Orysat (1)Rhiory (1)Tetnig (1)Xentro
2	4	1041-1041	0.35135	1	||Putative ski2-type helicase (EC 3.6.1.-)||	||Putative ski2-type helicase (EC 3.6.1.-)||	|GO:0005524|	|ATP binding|	|GO:0005524|	|ATP binding|	(1)Fusoxy (3)Plafal
2	3	1616-1616	0.35135	0	||	||	|	|	|	|	(1)Fusoxy (2)Plafal
2	2	70635-70636	0.35089	1	||Multidrug resistance protein A||	||Multidrug resistance protein B||	|GO:0005886|	|plasma membrane|	|GO:0005886|	|plasma membrane|	(1)Chlrei (1)Xentro
2	2	14169-70615	0.35089	0	||	||	|	|	|	|	(1)Chlrei (1)Xentro
4	5	1273-1273	0.35088	1	||Nipped-B protein (SCC2 homolog)||	||Nipped-B protein (SCC2 homolog)||	|GO:0016563|GO:0006355|GO:0007064|	|transcription activator activity|mitotic sister chromatid cohesion|regulation of transcription, DNA-dependent|	|GO:0016563|GO:0006355|GO:0007064|	|transcription activator activity|mitotic sister chromatid cohesion|regulation of transcription, DNA-dependent|	(1)Aedaeg (1)Lodelo (2)Pucgra (1)Xentro
7	7	604-16625	0.3485	0.29	||Eukaryotic translation initiation factor 5A-1 (eIF-5A-1) (eIF-4D)DE (Hypusine-containing protein HP1)||Eukaryotic translation initiation factor 5A-2 (eIF-5A-2)||Eukaryotic translation initiation factor 5A-2 (eIF-5A-2) (eIF-4D)DE (Hypusine-containing protein HP2)||Eukaryotic translation initiation factor 5A-2 (eIF-5A-2) (eIF-5A2)DE (Eukaryotic initiation factor 5A isoform 2)||	||RNA polymerase I-specific transcription initiation factor rrn7||	|GO:0003743|GO:0006413|GO:0007283|GO:0008283|GO:0005739|GO:0005840|	|translation initiation factor activity|cell proliferation|spermatogenesis|translational initiation|mitochondrion|ribosome|	|GO:0006360|GO:0000120|	|transcription from RNA polymerase I promoter|RNA polymerase I transcription factor complex|	(1)Aspnid (1)Aspter (1)Hiscap (1)Maggri (1)Schpom (1)Stanod (1)Uncree
4	13	341-341	0.34711	1	||Exopolygalacturonase precursor (EC 3.2.1.67) (ExoPG) (Galacturan 1,4-DE alpha-galacturonidase) (Poly(1,4-alpha-D-DE galacturonide)galacturonohydrolase)||Polygalacturonase precursor (EC 3.2.1.15) (PG) (Pectinase) (PGase SM)||Putative polygalacturonase At3g15720 precursor (EC 3.2.1.15) (PG)DE (Pectinase)||	||Exopolygalacturonase precursor (EC 3.2.1.67) (ExoPG) (Galacturan 1,4-DE alpha-galacturonidase) (Poly(1,4-alpha-D-DE galacturonide)galacturonohydrolase)||Polygalacturonase precursor (EC 3.2.1.15) (PG) (Pectinase) (PGase SM)||Putative polygalacturonase At3g15720 precursor (EC 3.2.1.15) (PG)DE (Pectinase)||	|GO:0004650|GO:0047911|GO:0007124|GO:0045490|GO:0005576|GO:0009505|GO:0031225|	|galacturan 1,4-alpha-galacturonidase activity|polygalacturonase activity|pectin catabolic process|pseudohyphal growth|anchored to membrane|cellulose and pectin-containing cell wall|extracellular region|	|GO:0004650|GO:0047911|GO:0007124|GO:0045490|GO:0005576|GO:0009505|GO:0031225|	|galacturan 1,4-alpha-galacturonidase activity|polygalacturonase activity|pectin catabolic process|pseudohyphal growth|anchored to membrane|cellulose and pectin-containing cell wall|extracellular region|	(3)Aratha (1)Orysat (8)Phyinf (1)Rhiory
3	3	7531-7531	0.34711	0	||Ribonuclease P protein subunit p14 (EC 3.1.26.5)||	||	|GO:0003723|GO:0042802|	|RNA binding|identical protein binding|	|	|	(1)Galgal (1)Gasacu (1)Leiinf
3	3	3146-3146	0.34694	0	||Dihydrolipoyllysine-residue acetyltransferase component of acetoinDE cleaving system (EC 2.3.1.12) (Acetoin dehydrogenase E2 component)DE (Dihydrolipoamide acetyltransferase component of acetoin cleavingDE system)||Vanillyl-alcohol oxidase (EC 1.1.3.38) (Aryl-alcohol oxidase) (4-DE allylphenol oxidase)||	||	|GO:0004742|GO:0018465|	|dihydrolipoyllysine-residue acetyltransferase activity|vanillyl-alcohol oxidase activity|	|	|	(1)Botcin (1)Phyinf (1)Pucgra
3	6	492-492	0.34648	1	||Diacylglycerol pyrophosphate phosphatase 1 (EC 3.1.3.-) (DGPPDE phosphatase) (Phosphatidate phosphatase) (EC 3.1.3.4)||Putative phosphatidate phosphatase (EC 3.1.3.4) (Phosphatidic acidDE phosphatase type 2) (Protein wunen) (Germ cell guidance factor)||	||Diacylglycerol pyrophosphate phosphatase 1 (EC 3.1.3.-) (DGPPDE phosphatase) (Phosphatidate phosphatase) (EC 3.1.3.4)||Putative phosphatidate phosphatase (EC 3.1.3.4) (Phosphatidic acidDE phosphatase type 2) (Protein wunen) (Germ cell guidance factor)||	|GO:0000810|GO:0008195|GO:0042803|GO:0006644|GO:0007165|GO:0007280|GO:0009880|GO:0016311|GO:0035233|GO:0035234|GO:0000329|GO:0016021|	|diacylglycerol pyrophosphate phosphatase activity|phosphatidate phosphatase activity|protein homodimerization activity|dephosphorylation|embryonic pattern specification|germ cell programmed cell death|germ cell repulsion|phospholipid metabolic process|pole cell migration|signal transduction|integral to membrane|membrane of vacuole with cell cycle-correlated morphology|	|GO:0000810|GO:0008195|GO:0042803|GO:0006644|GO:0007165|GO:0007280|GO:0009880|GO:0016311|GO:0035233|GO:0035234|GO:0000329|GO:0016021|	|diacylglycerol pyrophosphate phosphatase activity|phosphatidate phosphatase activity|protein homodimerization activity|dephosphorylation|embryonic pattern specification|germ cell programmed cell death|germ cell repulsion|phospholipid metabolic process|pole cell migration|signal transduction|integral to membrane|membrane of vacuole with cell cycle-correlated morphology|	(1)Leiinf (1)Orysat (4)Phyinf
6	8	8904-12412	0.34634	0.8	||Cytochrome c oxidase subunit 2 (Cytochrome c oxidase polypeptide II)||Cytochrome c oxidase subunit 2 (EC 1.9.3.1) (Cytochrome c oxidaseDE polypeptide II)||	||Cytochrome c oxidase subunit 3 (Cytochrome c oxidase polypeptide III)||Cytochrome c oxidase subunit 3 (EC 1.9.3.1) (Cytochrome c oxidaseDE polypeptide III)||	|GO:0004129|GO:0006123|GO:0005739|	|cytochrome-c oxidase activity|mitochondrial electron transport, cytochrome c to oxygen|mitochondrion|	|GO:0004129|GO:0006123|GO:0005743|	|cytochrome-c oxidase activity|mitochondrial electron transport, cytochrome c to oxygen|mitochondrial inner membrane|	(3)Brumal (1)Cyamer (1)Galgal (1)Gasacu (1)Homsap (1)Musmus
9	11	266-266	0.34537	0.88	||Eukaryotic translation initiation factor 2C 1 (eIF2C 1) (eIF-2C 1)DE (Argonaute-1) (Putative RNA-binding protein Q99)||Eukaryotic translation initiation factor 2C 2 (eIF2C 2) (eIF-2C 2)DE (Argonaute-2) (Slicer protein) (PAZ Piwi domain protein) (PPD)||Eukaryotic translation initiation factor 2C 2 (eIF2C 2) (eIF-2C 2)DE (Argonaute-2) (Slicer protein) (Piwi/argonaute family proteinDE meIF2C2)||	||Eukaryotic translation initiation factor 2C 1 (eIF2C 1) (eIF-2C 1)DE (Argonaute-1) (Putative RNA-binding protein Q99)||Eukaryotic translation initiation factor 2C 2 (eIF2C 2) (eIF-2C 2)DE (Argonaute-2) (Slicer protein) (Piwi/argonaute family proteinDE meIF2C2)||	|GO:0003743|GO:0006412|GO:0006446|GO:0005850|	|translation initiation factor activity|regulation of translational initiation|translation|eukaryotic translation initiation factor 2 complex|	|GO:0003743|GO:0006446|GO:0005850|	|translation initiation factor activity|regulation of translational initiation|eukaryotic translation initiation factor 2 complex|	(1)Danrer (1)Galgal (1)Gasacu (2)Homsap (2)Musmus (1)Orylat (1)Orysat (1)Phyinf (1)Xentro
4	4	2279-2279	0.34492	1	||Caffeoyl-CoA O-methyltransferase (EC 2.1.1.104) (Trans-caffeoyl-CoA 3-DE O-methyltransferase) (CCoAMT) (CCoAOMT)||Caffeoyl-CoA O-methyltransferase 1 (EC 2.1.1.104) (Trans-caffeoyl-CoADE 3-O-methyltransferase 1) (CCoAMT-1) (CCoAOMT-1)||	||Caffeoyl-CoA O-methyltransferase (EC 2.1.1.104) (Trans-caffeoyl-CoA 3-DE O-methyltransferase) (CCoAMT) (CCoAOMT)||Caffeoyl-CoA O-methyltransferase 1 (EC 2.1.1.104) (Trans-caffeoyl-CoADE 3-O-methyltransferase 1) (CCoAMT-1) (CCoAOMT-1)||Caffeoyl-CoA O-methyltransferase 2 (EC 2.1.1.104) (Trans-caffeoyl-CoADE 3-O-methyltransferase 2) (CCoAMT-2) (CCoAOMT-2)||Probable caffeoyl-CoA O-methyltransferase…	|GO:0042409|	|caffeoyl-CoA O-methyltransferase activity|	|GO:0042409|	|caffeoyl-CoA O-methyltransferase activity|	(1)Aratha (1)Caeele (1)Dicdis (1)Orysat
4	4	342-342	0.34462	1	||Iron transport multicopper oxidase FET3 precursor (EC 1.-.-.-)||Laccase-2 precursor (EC 1.10.3.2) (Benzenediol:oxygen oxidoreductaseDE 2) (Urishiol oxidase 2) (Diphenol oxidase 2)||Laccase-4 precursor (EC 1.10.3.2) (Benzenediol:oxygen oxidoreductaseDE 4) (Urishiol oxidase 4) (Diphenol oxidase 4)||	||Iron transport multicopper oxidase FET3 precursor (EC 1.-.-.-)||Laccase-4 precursor (EC 1.10.3.2) (Benzenediol:oxygen oxidoreductaseDE 4) (Urishiol oxidase 4) (Diphenol oxidase 4)||	|GO:0008471|GO:0005886|	|laccase activity|plasma membrane|	|GO:0008471|GO:0005886|	|laccase activity|plasma membrane|	(1)Aedaeg (1)Cantro (1)Lodelo (1)Uncree
4	5	3547-3547	0.34448	1	||Vacuolar amino acid transporter 1||	||Vacuolar amino acid transporter 1||	|GO:0005302|GO:0015186|GO:0015188|GO:0006865|GO:0007034|GO:0000329|	|L-glutamine transmembrane transporter activity|L-isoleucine transmembrane transporter activity|L-tyrosine transmembrane transporter activity|amino acid transport|vacuolar transport|membrane of vacuole with cell cycle-correlated morphology|	|GO:0005302|GO:0015186|GO:0015188|GO:0006865|GO:0007034|GO:0000329|	|L-glutamine transmembrane transporter activity|L-isoleucine transmembrane transporter activity|L-tyrosine transmembrane transporter activity|amino acid transport|vacuolar transport|membrane of vacuole with cell cycle-correlated morphology|	(2)Aratha (1)Chaglo (1)Fusoxy (1)Stanod
2	2	351-351	0.34304	0.8	||Probable ubiquitin carboxyl-terminal hydrolase 12 (EC 3.1.2.15)DE (Ubiquitin thioesterase 12) (Ubiquitin-specific-processing proteaseDE 12) (Deubiquitinating enzyme 12)||Ubiquitin carboxyl-terminal hydrolase 4 (EC 3.1.2.15) (UbiquitinDE thioesterase 4) (Ubiquitin-specific-processing protease 4)DE (Deubiquitinating enzyme 4) (Ubiquitous nuclear protein homolog)||	||Ubiquitin carboxyl-terminal hydrolase 4 (EC 3.1.2.15) (UbiquitinDE thioesterase 4) (Ubiquitin-specific-processing protease 4)DE (Deubiquitinating enzyme 4) (Ubiquitous nuclear protein homolog)||	|GO:0004197|GO:0004843|GO:0006511|GO:0016579|GO:0005764|	|cysteine-type endopeptidase activity|ubiquitin-specific protease activity|protein deubiquitination|ubiquitin-dependent protein catabolic process|lysosome|	|GO:0004197|GO:0004843|GO:0005764|	|cysteine-type endopeptidase activity|ubiquitin-specific protease activity|lysosome|	(1)Aratha (1)Uncree
7	8	668-668	0.3428	0.95	||Nucleotide pyrophosphatase (EC 3.6.1.9) (NPPase)))||Nucleotide pyrophosphataseDE (EC 3.6.1.9) (NPPase)))||NucleotideDE pyrophosphatase (EC 3.6.1.9) (NPPase)))||	||Ectonucleotide pyrophosphatase/phosphodiesterase family member 2DE precursor (EC 3.1.4.39) (E-NPP 2) (Extracellular lysophospholipase D)DE (LysoPLD) (Autotaxin)||Nucleotide pyrophosphatase (EC 3.6.1.9) (NPPase)))||Nucleotide pyrophosphataseDE (EC 3.6.1.9) (NPPase)))||NucleotideDE pyrophosphatase (EC 3.6.1.9) (NPPase)))||	|GO:0004528|GO:0004551|GO:0005524|GO:0032403|GO:0042803|GO:0047429|GO:0050656|GO:0009143|GO:0030279|GO:0030308|GO:0030500|GO:0030505|GO:0030643|GO:0030730|GO:0031953|GO:0032869|GO:0045599|GO:0045719|GO:0046325|GO:0046627|GO:0050427|GO:0005615|GO:0009986|GO:0016021|GO:0016323|	|3'-phosphoadenosine 5'-phosphosulfate binding|ATP binding|nucleoside-triphosphate diphosphatase activity|nucleotide diphosphatase activity|phosphodiesterase I activity|protein complex binding|protein homodimerization activity|3'-phosphoadenosine 5'-phosphosulfate metabolic process|cellular phosphate ion homeostasis|cellular response to insulin stimulus|inorganic diphosphate transport|negative re…	|GO:0004528|GO:0004551|GO:0005524|GO:0008134|GO:0032403|GO:0042803|GO:0047391|GO:0047429|GO:0050656|GO:0006796|GO:0006928|GO:0006935|GO:0007186|GO:0009143|GO:0030308|GO:0030500|GO:0030505|GO:0030643|GO:0030730|GO:0031953|GO:0032869|GO:0045599|GO:0045719|GO:0046325|GO:0046627|GO:0050427|GO:0005615|GO:0005887|GO:0009986|GO:0016021|GO:0016323|GO:0048471|	|3'-phosphoadenosine 5'-phosphosulfate binding|ATP binding|alkylglycerophosphoethanolamine phosphodiesterase activity|nucleoside-triphosphate diphosphatase activity|nucleotide diphosphatase activity|phosphodiesterase I activity|protein complex binding|protein homodimerization activity|transcription factor binding|3'-phosphoadenosine 5'-phosphosulfate metabolic process|G-protein coupled receptor p…	(2)Aratha (1)Caeele (1)Cioint (1)Galgal (1)Gasacu (1)Musmus (1)Orylat
11	11	450-7595	0.34228	0	||Cell division control protein 53 (Cullin-A) (E3 ubiquitin ligaseDE complex SCF subunit CDC53)||Cullin-1 (CUL-1)||Cullin-1 (Cul-1) (Cell division control 53 homolog)||	||	|GO:0003688|GO:0030674|GO:0000082|GO:0000086|GO:0007050|GO:0008285|GO:0008629|GO:0031146|GO:0042787|GO:0051726|GO:0019005|	|DNA replication origin binding|protein binding, bridging|G1/S transition of mitotic cell cycle|G2/M transition of mitotic cell cycle|SCF-dependent proteasomal ubiquitin-dependent protein catabolic process|cell cycle arrest|induction of apoptosis by intracellular signals|negative regulation of cell proliferation|protein ubiquitination during ubiquitin-dependent protein catabolic process|regulatio…	|	|	(1)Cantro (1)Chaglo (1)Clalus (1)Fusoxy (1)Fusver (1)Gibzea (1)Lodelo (1)Neucra (1)Picgui (1)Saccer (1)Uncree
2	2	963-963	0.34216	1	||Regulator of V-ATPase in vacuolar membrane protein 1 (Suppression ofDE the onset of impotence protein 3)||	||Regulator of V-ATPase in vacuolar membrane protein 1 (Suppression ofDE the onset of impotence protein 3)||	|GO:0007035|GO:0043254|GO:0045022|GO:0019898|GO:0043291|	|early endosome to late endosome transport|regulation of protein complex assembly|vacuolar acidification|RAVE complex|extrinsic to membrane|	|GO:0007035|GO:0043254|GO:0045022|GO:0019898|GO:0043291|	|early endosome to late endosome transport|regulation of protein complex assembly|vacuolar acidification|RAVE complex|extrinsic to membrane|	(1)Cantro (1)Orysat
2	4	1726-1726	0.34107	0	||Uncharacterized protein C132.01c||	||Uncharacterized protein C132.01c||	|	|	|	|	(1)Botcin (3)Plafal
2	3	1393-1393	0.34107	1	||Protein pob||	||Protein pob||	|GO:0045494|GO:0030140|	|photoreceptor cell maintenance|trans-Golgi network transport vesicle|	|GO:0045494|GO:0030140|	|photoreceptor cell maintenance|trans-Golgi network transport vesicle|	(1)Botcin (2)Plafal
2	3	1290-1290	0.34107	0	||mRNA-decapping enzyme 2 (EC 3.-.-.-) (hDpc) (Nucleoside diphosphate-DE linked moiety X motif 20) (Nudix motif 20)||	||mRNA-decapping enzyme 2 (EC 3.-.-.-) (hDpc) (Nucleoside diphosphate-DE linked moiety X motif 20) (Nudix motif 20)||	|	|	|	|	(1)Botcin (2)Plafal
2	2	1727-1727	0.34107	1	||ATP-dependent RNA helicase DDX54 (EC 3.6.1.-) (DEAD box protein 54)DE (ATP-dependent RNA helicase DP97) (DEAD box RNA helicase 97 kDa)||ATP-dependent RNA helicase dbp10 (EC 3.6.1.-)||	||ATP-dependent RNA helicase DDX54 (EC 3.6.1.-) (DEAD box protein 54)DE (ATP-dependent RNA helicase DP97) (DEAD box RNA helicase 97 kDa)||ATP-dependent RNA helicase dbp10 (EC 3.6.1.-)||	|GO:0003714|GO:0004004|GO:0030331|GO:0006396|GO:0030520|	|ATP-dependent RNA helicase activity|estrogen receptor binding|transcription corepressor activity|RNA processing|estrogen receptor signaling pathway|	|GO:0003714|GO:0004004|GO:0030331|GO:0006396|GO:0030520|	|ATP-dependent RNA helicase activity|estrogen receptor binding|transcription corepressor activity|RNA processing|estrogen receptor signaling pathway|	(1)Botcin (1)Plafal
3	3	1095-1095	0.34083	1	||Structural maintenance of chromosomes protein 6 (DNA repair proteinDE rad18)||Structural maintenance of chromosomes protein 6 (hSMC6)||	||Structural maintenance of chromosomes protein 6 (DNA repair proteinDE rad18)||Structural maintenance of chromosomes protein 6 (hSMC6)||	|GO:0046982|GO:0000724|GO:0048478|GO:0005622|GO:0030915|	|protein heterodimerization activity|double-strand break repair via homologous recombination|replication fork protection|Smc5-Smc6 complex|intracellular|	|GO:0046982|GO:0000724|GO:0048478|GO:0005622|GO:0030915|	|protein heterodimerization activity|double-strand break repair via homologous recombination|replication fork protection|Smc5-Smc6 complex|intracellular|	(1)Aspter (1)Aurano (1)Stanod
2	4	755-755	0.34049	1	||40S ribosomal protein S20||40S ribosomal protein S20-2||	||40S ribosomal protein S20||40S ribosomal protein S20-2||	|GO:0003723|GO:0003735|GO:0006412|	|RNA binding|structural constituent of ribosome|translation|	|GO:0003723|GO:0003735|GO:0006412|	|RNA binding|structural constituent of ribosome|translation|	(3)Plafal (1)Volcar
3	6	165-165	0.33995	0	||	||	|	|	|	|	(4)Batden (1)Chaglo (1)Orysat
2	3	1377-1377	0.33824	1	||DNA ligase (EC 6.5.1.1) (Polydeoxyribonucleotide synthase ((ATP)))||	||DNA ligase (EC 6.5.1.1) (Polydeoxyribonucleotide synthase ((ATP)))||	|GO:0003910|GO:0000723|GO:0043137|GO:0005657|GO:0005739|	|DNA ligase (ATP) activity|DNA replication, removal of RNA primer|telomere maintenance|mitochondrion|replication fork|	|GO:0003910|GO:0000723|GO:0043137|GO:0005657|GO:0005739|	|DNA ligase (ATP) activity|DNA replication, removal of RNA primer|telomere maintenance|mitochondrion|replication fork|	(2)Plafal (1)Stanod
2	2	709-709	0.33824	0.75	||Ring-infected erythrocyte surface antigen precursor||Uncharacterized J domain-containing protein C3E7.11c||	||Ring-infected erythrocyte surface antigen precursor||Uncharacterized J domain-containing protein YIR004W||	|GO:0005886|	|plasma membrane|	|GO:0016558|GO:0005886|	|protein import into peroxisome matrix|plasma membrane|	(1)Plafal (1)Stanod
2	2	1759-1759	0.33824	1	||Probable eukaryotic translation initiation factor 3 110 kDa subunitDE (eIF3 p110) (Translation initiation factor eIF3, p110 subunit)DE (eIF3a)||Probable eukaryotic translation initiation factor 3 subunit A (eIF-3-DE theta) (eIF3a) (Egg-laying defective protein 45)||	||Probable eukaryotic translation initiation factor 3 110 kDa subunitDE (eIF3 p110) (Translation initiation factor eIF3, p110 subunit)DE (eIF3a)||Probable eukaryotic translation initiation factor 3 subunit A (eIF-3-DE theta) (eIF3a) (Egg-laying defective protein 45)||	|GO:0002119|GO:0009792|GO:0010171|GO:0018991|GO:0040007|GO:0040017|	|body morphogenesis|embryonic development ending in birth or egg hatching|growth|larval development (sensu Nematoda)|oviposition|positive regulation of locomotion|	|GO:0002119|GO:0009792|GO:0010171|GO:0018991|GO:0040007|GO:0040017|	|body morphogenesis|embryonic development ending in birth or egg hatching|growth|larval development (sensu Nematoda)|oviposition|positive regulation of locomotion|	(1)Plafal (1)Stanod
2	2	1345-1345	0.33824	0.22	||DNA-directed RNA polymerase I subunit RPA2 (EC 2.7.7.6) (DNA-directedDE RNA polymerase I polypeptide 2) (RNA polymerase I subunit 2) (DNA-DE directed RNA polymerase I 135 kDa polypeptide) (A135)||DNA-directed RNA polymerase I subunit RPA2 (EC 2.7.7.6) (RNADE polymerase I subunit 2) (DNA-directed RNA polymerase I 135 kDaDE polypeptide) (RPA135)||	||DNA-directed RNA polymerase I subunit RPA2 (EC 2.7.7.6) (RNADE polymerase I subunit 2) (DNA-directed RNA polymerase I 135 kDaDE polypeptide) (RPA135)||Probable DNA-directed RNA polymerase I subunit RPA2 (EC 2.7.7.6) (DNA-DE directed RNA polymerase I polypeptide 2) (RNA polymerase I subunit 2)||	|GO:0003899|GO:0005736|	|DNA-directed RNA polymerase activity|DNA-directed RNA polymerase I complex|	|GO:0005739|	|mitochondrion|	(1)Plafal (1)Stanod
2	2	1201-1201	0.33824	0.75	||DNA-directed RNA polymerase I subunit RPA1 (EC 2.7.7.6) (DNA-directedDE RNA polymerase I largest subunit) (DNA-directed RNA polymerase I 190DE kDa polypeptide)||DNA-directed RNA polymerase I subunit RPA1 (EC 2.7.7.6) (DNA-directedDE RNA polymerase I largest subunit) (DNA-directed RNA polymerase I 190DE kDa polypeptide) (A190)||	||DNA-directed RNA polymerase I subunit RPA1 (EC 2.7.7.6) (DNA-directedDE RNA polymerase I largest subunit) (DNA-directed RNA polymerase I 190DE kDa polypeptide) (A190)||	|GO:0003899|GO:0006406|GO:0007000|GO:0005736|	|DNA-directed RNA polymerase activity|mRNA export from nucleus|nucleolus organization and biogenesis|DNA-directed RNA polymerase I complex|	|GO:0003899|GO:0005736|	|DNA-directed RNA polymerase activity|DNA-directed RNA polymerase I complex|	(1)Plafal (1)Stanod
2	4	2956-2956	0.33814	0	||Uncharacterized protein YKL128C||	||Uncharacterized protein YKL128C||	|	|	|	|	(3)Cantro (1)Phyinf
3	3	1697-1697	0.33731	1	||Antiviral helicase SKI2 (EC 3.6.1.-) (Superkiller protein 2)||Uncharacterized helicase C550.03c (EC 3.6.1.-)||	||Antiviral helicase SKI2 (EC 3.6.1.-) (Superkiller protein 2)||Uncharacterized helicase C550.03c (EC 3.6.1.-)||	|GO:0006402|GO:0017148|GO:0043330|	|mRNA catabolic process|negative regulation of protein biosynthetic process|response to exogenous dsRNA|	|GO:0006402|GO:0017148|GO:0043330|	|mRNA catabolic process|negative regulation of protein biosynthetic process|response to exogenous dsRNA|	(1)Clalus (1)Copcin (1)Uncree
5	5	2359-2359	0.33713	0	||Uncharacterized ATP-dependent helicase C144.05 (EC 3.6.1.-)||	||Uncharacterized ATP-dependent helicase C144.05 (EC 3.6.1.-)||	|	|	|	|	(1)Batden (1)Botcin (1)Picgui (1)Rhiory (1)Stanod
3	7	686-686	0.33691	1	||Peptidyl-tRNA hydrolase 2, mitochondrial precursor (EC 3.1.1.29) (PTHDE 2) (Bcl-2 inhibitor of transcription)||	||Peptidyl-tRNA hydrolase 2, mitochondrial precursor (EC 3.1.1.29) (PTHDE 2) (Bcl-2 inhibitor of transcription)||	|GO:0004045|	|aminoacyl-tRNA hydrolase activity|	|GO:0004045|	|aminoacyl-tRNA hydrolase activity|	(1)Cioint (5)Plafal (1)Tetnig
2	2	1539-5160	0.33638	0.11	||Exosome component 10 (Polymyositis/scleroderma autoantigen 2)DE (Autoantigen PM/Scl 2) (Polymyositis/scleroderma autoantigen 100 kDa)DE (PM/Scl-100) (P100 polymyositis-scleroderma overlap syndrome-DE associated autoantigen)||Uncharacterized protein C1F3.01||	||GTPase-activating protein (Ras GTPase-activating protein)||	|GO:0004674|GO:0042802|	|identical protein binding|protein serine/threonine kinase activity|	|GO:0005099|GO:0007265|GO:0032005|	|Ras GTPase activator activity|Ras protein signal transduction|signal transduction during conjugation with cellular fusion|	(1)Monbre (1)Uncree
9	9	906-3413	0.33506	0	||NADPH--cytochrome P450 reductase (EC 1.6.2.4) (CPR) (P450R)||	||Sporulation-specific protein 5 (Meiotic RNA-binding protein 1)DE (Meiotically up-regulated gene 12 protein)||	|GO:0003958|GO:0009055|GO:0005783|GO:0005792|	|NADPH-hemoprotein reductase activity|electron carrier activity|endoplasmic reticulum|microsome|	|GO:0006998|GO:0007131|GO:0007135|GO:0031322|GO:0032120|	|meiosis II|meiotic recombination|nuclear membrane organization and biogenesis|prospore membrane formation|prospore-specific spindle pole body modification|	(1)Chaglo (1)Cocimm (1)Fusoxy (1)Fusver (1)Gibzea (1)Hiscap (1)Maggri (1)Neucra (1)Schpom
7	21	2081-2081	0.33401	0.8	||Cytochrome P450 4F1 (EC 1.14.14.1) (CYPIVF1) (P450-A3)||Cytochrome P450 4F2 (EC 1.14.13.30) (CYPIVF2) (Leukotriene-B(4) omega-DE hydroxylase) (Leukotriene-B(4) 20-monooxygenase) (Cytochrome P450-LTB-DE omega)||Cytochrome P450 4F22 (EC 1.14.14.-)||Cytochrome P450 4F3 (EC 1.14.13.30) (CYPIVF3) (Leukotriene-B(4) omega-DE hydroxylase) (Leukotriene-B(4) 20-monooxygenase) (Cytochrome P450-LTB-DE omeg…	||Cytochrome P450 4F11 (EC 1.14.14.1) (CYPIVF11)||Cytochrome P450 4F12 (EC 1.14.14.1) (CYPIVF12)||Cytochrome P450 4F3 (EC 1.14.13.30) (CYPIVF3) (Leukotriene-B(4) omega-DE hydroxylase) (Leukotriene-B(4) 20-monooxygenase) (Cytochrome P450-LTB-DE omega)||Cytochrome P450 4F4 (EC 1.14.14.1) (CYPIVF4)||Cytochrome P450 4F5 (EC 1.14.14.1) (CYPIVF5)||Cytochrome P450 4F6 (EC 1.14.14.1) (CYPIVF6)||Cytochrom…	|GO:0004497|GO:0008393|GO:0050381|GO:0050616|GO:0006691|GO:0006693|GO:0005774|GO:0005789|	|fatty acid (omega-1)-hydroxylase activity|monooxygenase activity|secologanin synthase activity|unspecific monooxygenase activity|leukotriene metabolic process|prostaglandin metabolic process|endoplasmic reticulum membrane|vacuolar membrane|	|GO:0004497|GO:0008393|GO:0020037|GO:0050381|GO:0050616|GO:0006691|GO:0006693|GO:0006954|GO:0005774|GO:0005789|	|fatty acid (omega-1)-hydroxylase activity|heme binding|monooxygenase activity|secologanin synthase activity|unspecific monooxygenase activity|inflammatory response|leukotriene metabolic process|prostaglandin metabolic process|endoplasmic reticulum membrane|vacuolar membrane|	(6)Aratha (1)Cioint (1)Dappul (4)Homsap (4)Musmus (4)Orysat (1)Xentro
2	2	276-276	0.33297	1	||NADP-dependent malic enzyme (EC 1.1.1.40) (NADP-ME)||NADP-dependent malic enzyme, chloroplast precursor (EC 1.1.1.40)DE (NADP-ME)||	||NADP-dependent malic enzyme (EC 1.1.1.40) (NADP-ME)||NADP-dependent malic enzyme, chloroplast precursor (EC 1.1.1.40)DE (NADP-ME)||	|GO:0004473|	|malate dehydrogenase (oxaloacetate-decarboxylating) (NADP+) activity|	|GO:0004473|	|malate dehydrogenase (oxaloacetate-decarboxylating) (NADP+) activity|	(1)Aedaeg (1)Leiinf
10	10	2287-3899	0.33294	0.25	||54S ribosomal protein L19, mitochondrial precursor (YmL19)||60S ribosomal protein L19, mitochondrial precursor||	||Nitrogen permease reactivator protein (EC 2.7.11.1)||Serine/threonine-protein kinase HRK1 (EC 2.7.11.1) (HygromycinDE resistance kinase 1)||	|GO:0003735|GO:0006412|GO:0005762|	|structural constituent of ribosome|translation|mitochondrial large ribosomal subunit|	|GO:0016301|GO:0006808|GO:0006873|GO:0005794|	|kinase activity|cellular ion homeostasis|regulation of nitrogen utilization|Golgi apparatus|	(1)Aspnid (1)Aspter (1)Chaglo (1)Fusoxy (1)Fusver (1)Hiscap (1)Maggri (1)Neucra (1)Saccer (1)Sclscl
2	2	2033-2033	0.33276	1	||DNA polymerase zeta catalytic subunit (EC 2.7.7.7)||DNA polymerase zeta catalytic subunit (EC 2.7.7.7) (Seizure-relatedDE protein 4)||	||DNA polymerase zeta catalytic subunit (EC 2.7.7.7)||	|GO:0003887|GO:0006281|GO:0005739|GO:0016035|	|DNA-directed DNA polymerase activity|DNA repair|mitochondrion|zeta DNA polymerase complex|	|GO:0003887|GO:0006281|GO:0005739|GO:0016035|	|DNA-directed DNA polymerase activity|DNA repair|mitochondrion|zeta DNA polymerase complex|	(1)Aurano (1)Copcin
6	10	72-72	0.33246	1	||Actin, alpha cardiac muscle 1 (Alpha-cardiac actin)||Actin, cytoplasmic 1 (Beta-actin)||Actin, indirect flight muscle (Actin-88F)||Actin-10||Actin-2||Actin-5C||Actin-87E||	||Actin, alpha cardiac muscle 1 (Alpha-cardiac actin)||Actin, cytoplasmic 1 (Beta-actin)||Actin, indirect flight muscle (Actin-88F)||Actin-10||Actin-2||Actin-5C||Actin-87E||	|GO:0005200|GO:0008307|GO:0017022|GO:0000281|GO:0000902|GO:0000910|GO:0002119|GO:0006897|GO:0006911|GO:0006928|GO:0006935|GO:0006936|GO:0007108|GO:0007126|GO:0007291|GO:0008016|GO:0009792|GO:0030036|GO:0040007|GO:0040035|GO:0042331|GO:0005811|GO:0005884|GO:0030017|GO:0031011|GO:0031143|GO:0031252|GO:0035267|	|myosin binding|structural constituent of cytoskeleton|structural constituent of muscle|actin cytoskeleton organization and biogenesis|cell morphogenesis|cell motility|chemotaxis|cytokinesis|cytokinesis after mitosis|cytokinesis, initiation of separation|embryonic development ending in birth or egg hatching|endocytosis|growth|hermaphrodite genitalia development|larval development (sensu Nematoda)…	|GO:0005200|GO:0008307|GO:0017022|GO:0000281|GO:0000902|GO:0000910|GO:0002119|GO:0006897|GO:0006911|GO:0006928|GO:0006935|GO:0006936|GO:0007108|GO:0007126|GO:0007291|GO:0008016|GO:0009792|GO:0030036|GO:0040007|GO:0040035|GO:0042331|GO:0005811|GO:0005884|GO:0030017|GO:0031011|GO:0031143|GO:0031252|GO:0035267|	|myosin binding|structural constituent of cytoskeleton|structural constituent of muscle|actin cytoskeleton organization and biogenesis|cell morphogenesis|cell motility|chemotaxis|cytokinesis|cytokinesis after mitosis|cytokinesis, initiation of separation|embryonic development ending in birth or egg hatching|endocytosis|growth|hermaphrodite genitalia development|larval development (sensu Nematoda)…	(2)Aedaeg (1)Caeele (2)Cioint (3)Dicdis (1)Fugrub (1)Gasacu
2	2	1223-1223	0.33199	1	||Potassium transporter 1 (OsHAK1)||	||Potassium transporter 1 (OsHAK1)||Potassium transporter 8 (AtPOT8) (AtHAK8)||	|GO:0005886|	|plasma membrane|	|GO:0005886|	|plasma membrane|	(1)Orysat (1)Uncree
4	4	2033-18839	0.33179	1	||DNA polymerase zeta catalytic subunit (EC 2.7.7.7)||DNA polymerase zeta catalytic subunit (EC 2.7.7.7) (Seizure-relatedDE protein 4)||DNA polymerase zeta catalytic subunit (EC 2.7.7.7) (hREV3)||	||DNA polymerase zeta catalytic subunit (EC 2.7.7.7)||DNA polymerase zeta catalytic subunit (EC 2.7.7.7) (hREV3)||	|GO:0003887|GO:0006261|GO:0006281|GO:0005739|GO:0016035|	|DNA-directed DNA polymerase activity|DNA repair|DNA-dependent DNA replication|mitochondrion|zeta DNA polymerase complex|	|GO:0003887|GO:0006261|GO:0006281|GO:0005739|GO:0016035|	|DNA-directed DNA polymerase activity|DNA repair|DNA-dependent DNA replication|mitochondrion|zeta DNA polymerase complex|	(1)Caeele (1)Hiscap (1)Rhiory (1)Xentro
2	2	2967-2967	0.33054	0	||Dynein light chain roadblock-type 2 (Dynein light chain 2B,DE cytoplasmic)||	||	|GO:0003777|GO:0007018|GO:0005868|	|microtubule motor activity|microtubule-based movement|cytoplasmic dynein complex|	|	|	(1)Plafal (1)Pucgra
2	2	1859-1859	0.33054	0	||	||	|	|	|	|	(1)Plafal (1)Pucgra
2	2	705-705	0.33033	1	||60S ribosomal protein L23a||	||60S ribosomal protein L23a||	|GO:0003723|GO:0003735|GO:0006412|	|RNA binding|structural constituent of ribosome|translation|	|GO:0003723|GO:0003735|GO:0006412|	|RNA binding|structural constituent of ribosome|translation|	(1)Leiinf (1)Musmus
2	2	513-513	0.33033	0.21	||Nucleoside diphosphate kinase B (EC 2.7.4.6) (NDK B) (NDP kinase B)DE (nm23-M2) (P18)||	||Nucleoside diphosphate kinase A (EC 2.7.4.6) (NDK A) (NDP kinase A)DE (Tumor metastatic process-associated protein) (Metastasis inhibitionDE factor NM23) (NDPK-A) (nm23-M1)||	|GO:0005739|	|mitochondrion|	|GO:0007595|GO:0030879|GO:0005625|GO:0005792|	|lactation|mammary gland development|microsome|soluble fraction|	(1)Leiinf (1)Musmus
2	2	3806-3806	0.33033	1	||Probable palmitoyltransferase ZDHHC1 (EC 2.3.1.-) (Zinc finger DHHCDE domain-containing protein 1) (DHHC-1)||	||Probable palmitoyltransferase ZDHHC1 (EC 2.3.1.-) (Zinc finger DHHCDE domain-containing protein 1) (DHHC-1)||	|GO:0016409|GO:0018345|	|palmitoyltransferase activity|protein palmitoylation|	|GO:0016409|GO:0018345|	|palmitoyltransferase activity|protein palmitoylation|	(1)Homsap (1)Leiinf
3	3	332-332	0.32957	0.81	||Catalase-1 (EC 1.11.1.6)||Catalase-2 (EC 1.11.1.6)||Peroxisomal catalase 1 (EC 1.11.1.6)||	||Catalase-B (EC 1.11.1.6)||Peroxisomal catalase 1 (EC 1.11.1.6)||	|GO:0004096|GO:0020037|GO:0006979|GO:0008340|GO:0048315|GO:0005619|GO:0005777|	|catalase activity|heme binding|conidium formation|determination of adult life span|response to oxidative stress|peroxisome|spore wall (sensu Fungi)|	|GO:0004096|GO:0006979|GO:0008340|GO:0030435|GO:0005777|	|catalase activity|determination of adult life span|response to oxidative stress|sporulation|peroxisome|	(1)Aratha (1)Caeele (1)Rhiory
7	13	170-170	0.32956	0.99	||Alpha-(1,3)-fucosyltransferase (EC 2.4.1.-) (Galactoside 3-L-DE fucosyltransferase) (Fucosyltransferase 9) (FUCT-IX)||Alpha-(1,3)-fucosyltransferase (EC 2.4.1.65) (Galactoside 3-L-DE fucosyltransferase) (Fucosyltransferase 6) (FUCT-VI)||Alpha-(1,3)-fucosyltransferase (EC 2.4.1.65) (Galactoside 3-L-DE fucosyltransferase) (Fucosyltransferase 6) (FucT-VI)||Alpha-(1,3)-fucosyltransferase 10 (EC 2.4…	||Alpha-(1,3)-fucosyltransferase (EC 2.4.1.-) (Galactoside 3-L-DE fucosyltransferase) (Fucosyltransferase 9) (FUCT-IX)||Alpha-(1,3)-fucosyltransferase (EC 2.4.1.65) (Galactoside 3-L-DE fucosyltransferase) (Fucosyltransferase 5) (FucT-V) (Fuc-TV)||Alpha-(1,3)-fucosyltransferase (EC 2.4.1.65) (Galactoside 3-L-DE fucosyltransferase) (Fucosyltransferase 6) (FucT-VI)||Alpha-(1,3)-fucosyltransferase 10…	|GO:0008417|GO:0017060|GO:0046920|GO:0005975|GO:0006457|GO:0006486|GO:0006605|GO:0007399|GO:0009566|GO:0009790|GO:0030097|GO:0042060|GO:0042355|GO:0005624|GO:0005794|	|3-galactosyl-N-acetylglucosaminide 4-alpha-L-fucosyltransferase activity|alpha(1,3)-fucosyltransferase activity|fucosyltransferase activity|L-fucose catabolic process|carbohydrate metabolic process|embryonic development|fertilization|hemopoiesis|nervous system development|protein amino acid glycosylation|protein folding|protein targeting|wound healing|Golgi apparatus|membrane fraction|	|GO:0008417|GO:0018392|GO:0046920|GO:0005975|GO:0006457|GO:0006486|GO:0006605|GO:0007399|GO:0009566|GO:0009790|GO:0030097|GO:0042060|GO:0042355|GO:0005624|GO:0005794|	|alpha(1,3)-fucosyltransferase activity|fucosyltransferase activity|glycoprotein 3-alpha-L-fucosyltransferase activity|L-fucose catabolic process|carbohydrate metabolic process|embryonic development|fertilization|hemopoiesis|nervous system development|protein amino acid glycosylation|protein folding|protein targeting|wound healing|Golgi apparatus|membrane fraction|	(1)Caeele (1)Cioint (1)Danrer (5)Dappul (1)Dicdis (2)Homsap (2)Xentro
4	4	1776-1776	0.32953	1	||Protein SCP160 (Protein HX)||Vigilin (High density lipoprotein-binding protein) (HDL-bindingDE protein)||	||Protein SCP160 (Protein HX)||Vigilin (High density lipoprotein-binding protein) (HDL-bindingDE protein)||	|GO:0001965|GO:0003723|GO:0000750|GO:0006348|GO:0007059|GO:0008203|GO:0008298|GO:0030466|GO:0042493|GO:0045141|GO:0005789|GO:0005844|GO:0005886|	|G-protein alpha-subunit binding|RNA binding|cholesterol metabolic process|chromatin silencing at silent mating-type cassette|chromatin silencing at telomere|chromosome segregation|intracellular mRNA localization|pheromone-dependent signal transduction during conjugation with cellular fusion|response to drug|telomere clustering|endoplasmic reticulum membrane|plasma membrane|polysome|	|GO:0001965|GO:0003723|GO:0000750|GO:0006348|GO:0007059|GO:0008203|GO:0008298|GO:0030466|GO:0042493|GO:0045141|GO:0005789|GO:0005844|GO:0005886|	|G-protein alpha-subunit binding|RNA binding|cholesterol metabolic process|chromatin silencing at silent mating-type cassette|chromatin silencing at telomere|chromosome segregation|intracellular mRNA localization|pheromone-dependent signal transduction during conjugation with cellular fusion|response to drug|telomere clustering|endoplasmic reticulum membrane|plasma membrane|polysome|	(1)Batden (1)Botcin (1)Clalus (1)Danrer
3	3	5388-5388	0.32883	1	||Endo-1,4-beta-xylanase Z precursor (EC 3.2.1.8) (Xylanase Z) (1,4-DE beta-D-xylan xylanohydrolase Z)||Endo-1,4-beta-xylanase precursor (EC 3.2.1.8) (Xylanase) (1,4-beta-D-DE xylan xylanohydrolase) (FIA-xylanase)||Endo-1,4-beta-xylanase precursor (EC 3.2.1.8) (Xylanase) (1,4-beta-D-DE xylan xylanohydrolase) (TAXI)||	||Endo-1,4-beta-xylanase Z precursor (EC 3.2.1.8) (Xylanase Z) (1,4-DE beta-D-xylan xylanohydrolase Z)||Endo-1,4-beta-xylanase precursor (EC 3.2.1.8) (Xylanase) (1,4-beta-D-DE xylan xylanohydrolase) (FIA-xylanase)||Endo-1,4-beta-xylanase precursor (EC 3.2.1.8) (Xylanase) (1,4-beta-D-DE xylan xylanohydrolase) (TAXI)||	|GO:0031176|	|endo-1,4-beta-xylanase activity|	|GO:0031176|	|endo-1,4-beta-xylanase activity|	(1)Aratha (1)Copcin (1)Orysat
2	3	935-935	0.32852	0	||	||	|	|	|	|	(2)Rhiory (1)Thepar
7	16	235-235	0.32736	0.94	||Amine sulfotransferase (EC 2.8.2.3) (Sulfotransferase 3A1) (AST-RB1)||Amine sulfotransferase (EC 2.8.2.3) (Sulfotransferase 3A1) (SULT-X2)||Cytosolic sulfotransferase 1 (EC 2.8.2.-) (SULT1 ST1)||Cytosolic sulfotransferase 2 (EC 2.8.2.-) (SULT1 ST2)||Cytosolic sulfotransferase 3 (EC 2.8.2.-) (SULT1 ST3)||Sulfotransferase 1C2 (EC 2.8.2.-) (Sulfotransferase 1C1) (SULT1C#1)DE (ST1C2) (humSULTC2)||S…	||Amine sulfotransferase (EC 2.8.2.3) (Sulfotransferase 3A1) (AST-RB1)||Cytosolic sulfotransferase 2 (EC 2.8.2.-) (SULT1 ST2)||Cytosolic sulfotransferase 3 (EC 2.8.2.-) (SULT1 ST3)||Estrogen sulfotransferase (EC 2.8.2.4) (Sulfotransferase, estrogen-DE preferring) (ST1E1)||Sulfotransferase 1A2 (EC 2.8.2.1) (Aryl sulfotransferase 2) (PhenolDE sulfotransferase 2) (Phenol-sulfating phenol sulfotransf…	|GO:0004062|GO:0008146|GO:0047685|GO:0006805|GO:0009308|GO:0018958|GO:0042403|	|amine sulfotransferase activity|aryl sulfotransferase activity|sulfotransferase activity|amine metabolic process|phenol metabolic process|thyroid hormone metabolic process|xenobiotic metabolic process|	|GO:0004304|GO:0008146|GO:0047685|GO:0006805|GO:0009309|GO:0018958|GO:0042403|	|amine sulfotransferase activity|estrone sulfotransferase activity|sulfotransferase activity|amine biosynthetic process|phenol metabolic process|thyroid hormone metabolic process|xenobiotic metabolic process|	(5)Aratha (2)Cioint (4)Danrer (1)Dromel (2)Galgal (1)Musmus (1)Orylat
4	5	376-376	0.32681	1	||Cystathionine beta-synthase (EC 4.2.1.22) (Serine sulfhydrase) (Beta-DE thionase)||Cysteine synthase (EC 2.5.1.47) (Beta-pyrazolylalanine synthase)DE (Beta-PA/CSase) (EC 2.5.1.51) (L-mimosine synthase) (EC 2.5.1.52) (O-DE acetylserine sulfhydrylase) (O-acetylserine (Thiol)-lyase) (CSase)DE (OAS-TL)||	||Cystathionine beta-synthase (EC 4.2.1.22) (Serine sulfhydrase) (Beta-DE thionase)||Cysteine synthase (EC 2.5.1.47) (Beta-pyrazolylalanine synthase)DE (Beta-PA/CSase) (EC 2.5.1.51) (L-mimosine synthase) (EC 2.5.1.52) (O-DE acetylserine sulfhydrylase) (O-acetylserine (Thiol)-lyase) (CSase)DE (OAS-TL)||	|GO:0004122|GO:0047458|GO:0050461|GO:0006534|	|L-mimosine synthase activity|beta-pyrazolylalanine synthase activity|cystathionine beta-synthase activity|cysteine metabolic process|	|GO:0004122|GO:0047458|GO:0050461|GO:0006534|	|L-mimosine synthase activity|beta-pyrazolylalanine synthase activity|cystathionine beta-synthase activity|cysteine metabolic process|	(1)Aedaeg (1)Aratha (2)Orysat (1)Phyinf
2	2	67-1577	0.32633	0.27	||Multidrug resistance protein 1 (EC 3.6.3.44) (ATP-binding cassetteDE sub-family B member 1) (P-glycoprotein 1) (CD243 antigen)||	||Uncharacterized WD repeat-containing protein C3H5.08c||	|GO:0005524|GO:0042626|GO:0006810|GO:0042493|GO:0005624|GO:0009986|GO:0016021|GO:0046581|	|ATP binding|ATPase activity, coupled to transmembrane movement of substances|response to drug|transport|cell surface|integral to membrane|intercellular canaliculus|membrane fraction|	|GO:0005789|	|endoplasmic reticulum membrane|	(1)Rhiory (1)Trivag
4	5	1066-1066	0.32568	1	||Putative cation exchanger C3A12.06c||Sodium/potassium/calcium exchanger 6 precursor (Na(+)/K(+)/Ca(2+)-DE exchange protein 6) (Solute carrier family 24 member 6)||	||Putative cation exchanger C3A12.06c||Sodium/potassium/calcium exchanger 6 precursor (Na(+)/K(+)/Ca(2+)-DE exchange protein 6) (Solute carrier family 24 member 6)||	|GO:0005783|GO:0005886|	|endoplasmic reticulum|plasma membrane|	|GO:0005783|GO:0005886|	|endoplasmic reticulum|plasma membrane|	(2)Caeele (1)Cantro (1)Chaglo (1)Lodelo
4	4	798-798	0.32565	0.83	||Pre-mRNA-processing-splicing factor 8 (Splicing factor Prp8)||Pre-mRNA-processing-splicing factor 8 (Splicing factor Prp8) (PRP8DE homolog) (220 kDa U5 snRNP-specific protein) (p220)||Pre-mRNA-splicing factor 8||	||Pre-mRNA-processing-splicing factor 8 (Splicing factor Prp8) (PRP8DE homolog) (220 kDa U5 snRNP-specific protein) (p220)||	|GO:0030623|GO:0031202|GO:0000351|GO:0000389|GO:0006397|GO:0008380|GO:0005682|GO:0016607|GO:0046540|	|RNA splicing factor activity, transesterification mechanism|U5 snRNA binding|RNA splicing|assembly of spliceosomal tri-snRNP U4/U6.U5|mRNA processing|nuclear mRNA 3'-splice site recognition|U4/U6 x U5 tri-snRNP complex|nuclear speck|snRNP U5|	|GO:0031202|GO:0006397|GO:0008380|GO:0005682|	|RNA splicing factor activity, transesterification mechanism|RNA splicing|mRNA processing|snRNP U5|	(1)Botcin (1)Picgui (1)Sclscl (1)Tetnig
2	4	488-488	0.32418	0.97	||Dolichyl-diphosphooligosaccharide--protein glycosyltransferase subunitDE STT3A (EC 2.4.1.119) (Oligosaccharyl transferase subunit STT3A) (STT3-DE A) (B5) (Integral membrane protein 1) (Transmembrane protein TMC)||Dolichyl-diphosphooligosaccharide--protein glycosyltransferase subunitDE STT3B (EC 2.4.1.119) (Oligosaccharyl transferase subunit STT3B) (STT3-DE B) (Source of immunodominant MHC-assoc…	||Dolichyl-diphosphooligosaccharide--protein glycosyltransferase subunitDE STT3A (EC 2.4.1.119) (Oligosaccharyl transferase subunit STT3A) (STT3-DE A) (B5) (Integral membrane protein 1)||Dolichyl-diphosphooligosaccharide--protein glycosyltransferase subunitDE STT3B (EC 2.4.1.119) (Oligosaccharyl transferase subunit STT3B) (STT3-DE B) (Source of immunodominant MHC-associated peptides homolog)||Dol…	|GO:0004579|GO:0000003|GO:0002119|GO:0006487|GO:0009792|GO:0018279|GO:0040011|GO:0040015|GO:0005789|GO:0008250|	|dolichyl-diphosphooligosaccharide-protein glycotransferase activity|embryonic development ending in birth or egg hatching|larval development (sensu Nematoda)|locomotion|negative regulation of body size|protein amino acid N-linked glycosylation|protein amino acid N-linked glycosylation via asparagine|reproduction|endoplasmic reticulum membrane|oligosaccharyl transferase complex|	|GO:0004579|GO:0000003|GO:0002119|GO:0006487|GO:0009792|GO:0018279|GO:0040011|GO:0040015|GO:0005624|GO:0005789|GO:0008250|	|dolichyl-diphosphooligosaccharide-protein glycotransferase activity|embryonic development ending in birth or egg hatching|larval development (sensu Nematoda)|locomotion|negative regulation of body size|protein amino acid N-linked glycosylation|protein amino acid N-linked glycosylation via asparagine|reproduction|endoplasmic reticulum membrane|membrane fraction|oligosaccharyl transferase complex|	(3)Leiinf (1)Plafal
2	2	462-462	0.32418	0	||Palmitoyltransferase pfa3 (EC 2.3.1.-) (Protein fatty acyltransferaseDE 3)||	||	|GO:0005774|	|vacuolar membrane|	|	|	(1)Leiinf (1)Plafal
2	2	420-420	0.32418	0	||Calmodulin (CaM)||	||Calmodulin (CaM)||	|	|	|	|	(1)Leiinf (1)Plafal
2	2	2709-2709	0.32377	1	||Mitochondrial 2-oxoglutarate/malate carrier protein (OGCP) (SoluteDE carrier family 25 member 11)||	||Mitochondrial 2-oxoglutarate/malate carrier protein (OGCP) (SoluteDE carrier family 25 member 11)||	|GO:0015367|GO:0006810|GO:0005743|GO:0005887|	|oxoglutarate:malate antiporter activity|transport|integral to plasma membrane|mitochondrial inner membrane|	|GO:0015367|GO:0006810|GO:0005743|GO:0005887|	|oxoglutarate:malate antiporter activity|transport|integral to plasma membrane|mitochondrial inner membrane|	(1)Dromel (1)Leiinf
4	4	782-782	0.32125	1	||Endoribonuclease Dicer (EC 3.1.26.-) (Helicase with RNase motif)DE (Helicase MOI)||Endoribonuclease Dicer homolog (EC 3.1.26.-) (Protein CARPEL FACTORY)DE (Protein SHORT INTEGUMENTS 1) (Protein SUSPENSOR 1)||Protein Dicer (Cell cycle control protein dcr1) (RNA interferenceDE pathway protein dcr1) ((Includes: Endoribonuclease dcr1 (EC 3.1.26.-);DE ATP-dependent helicase dcr1 (EC 3.6.1.-)))||	||Endoribonuclease Dicer (EC 3.1.26.-) (Helicase with RNase motif)DE (Helicase MOI)||Endoribonuclease Dicer homolog (EC 3.1.26.-) (Protein CARPEL FACTORY)DE (Protein SHORT INTEGUMENTS 1) (Protein SUSPENSOR 1)||Protein Dicer (Cell cycle control protein dcr1) (RNA interferenceDE pathway protein dcr1) ((Includes: Endoribonuclease dcr1 (EC 3.1.26.-);DE ATP-dependent helicase dcr1 (EC 3.6.1.-)))||	|GO:0003725|GO:0004525|GO:0004540|GO:0005524|GO:0007059|GO:0008104|GO:0030422|GO:0030423|GO:0030702|GO:0031048|GO:0035196|GO:0051570|GO:0005622|GO:0005720|	|ATP binding|double-stranded RNA binding|ribonuclease III activity|ribonuclease activity|RNA interference, production of siRNA|RNA interference, targeting of mRNA for destruction|chromatin silencing at centromere|chromosome segregation|miRNA-mediated gene silencing, production of miRNAs|protein localization|regulation of histone H3-K9 methylation|small RNA-mediated chromatin silencing|intracellul…	|GO:0003725|GO:0004525|GO:0004540|GO:0005524|GO:0007059|GO:0008104|GO:0030422|GO:0030423|GO:0030702|GO:0031048|GO:0035196|GO:0051570|GO:0005622|GO:0005720|	|ATP binding|double-stranded RNA binding|ribonuclease III activity|ribonuclease activity|RNA interference, production of siRNA|RNA interference, targeting of mRNA for destruction|chromatin silencing at centromere|chromosome segregation|miRNA-mediated gene silencing, production of miRNAs|protein localization|regulation of histone H3-K9 methylation|small RNA-mediated chromatin silencing|intracellul…	(1)Batden (1)Rhiory (1)Tetnig (1)Uncree
2	2	5520-5520	0.31936	0	||	||	|	|	|	|	(1)Dicdis (1)Leiinf
2	5	363-21664	0.31931	0	||Insulin-degrading enzyme (EC 3.4.24.56) (Insulysin) (Insulinase)DE (Insulin protease)||Putative zinc protease mug138 (EC 3.4.24.-) (Meiotically up-regulatedDE gene 138 protein)||	||Insulin-degrading enzyme (EC 3.4.24.56) (Insulysin) (Insulinase)DE (Insulin protease)||	|	|	|	|	(1)Aurano (4)Fusoxy
3	3	6773-6773	0.31722	0	||	||	|	|	|	|	(1)Cioint (1)Fugrub (1)Toxgon
2	3	1395-1395	0.31603	1	||L-lactate dehydrogenase A chain (EC 1.1.1.27) (LDH-A) (LDH muscleDE subunit) (LDH-M) (Renal carcinoma antigen NY-REN-59) (CellDE proliferation-inducing gene 19 protein)||L-lactate dehydrogenase C chain (EC 1.1.1.27) (LDH-C) (LDH testisDE subunit) (LDH-X) (Cancer/testis antigen 32) (CT32)||Malate dehydrogenase (EC 1.1.1.37)||	||L-lactate dehydrogenase A-like 6B (EC 1.1.1.27)||L-lactate dehydrogenase C chain (EC 1.1.1.27) (LDH-C) (LDH testisDE subunit) (LDH-X) (Cancer/testis antigen 32) (CT32)||Malate dehydrogenase (EC 1.1.1.37)||	|GO:0004459|GO:0030060|GO:0006099|	|L-lactate dehydrogenase activity|L-malate dehydrogenase activity|tricarboxylic acid cycle|	|GO:0004459|GO:0030060|GO:0006099|	|L-lactate dehydrogenase activity|L-malate dehydrogenase activity|tricarboxylic acid cycle|	(1)Crypar (2)Homsap
6	6	888-23591	0.31601	0.96	||BEACH domain-containing protein lvsA (Large volume sphere mutantDE protein A)||WD repeat and FYVE domain-containing protein 3 (Beach domain, WDDE repeat and FYVE domain-containing protein 1) (BWF1)||	||BEACH domain-containing protein lvsA (Large volume sphere mutantDE protein A)||	|GO:0003831|GO:0005543|GO:0000915|GO:0006874|GO:0006907|GO:0006909|GO:0007032|GO:0007155|GO:0033298|GO:0000331|GO:0005624|GO:0005625|	|beta-N-acetylglucosaminylglycopeptide beta-1,4-galactosyltransferase activity|phospholipid binding|cell adhesion|cellular calcium ion homeostasis|contractile vacuole organization and biogenesis|cytokinesis, contractile ring formation|endosome organization and biogenesis|phagocytosis|pinocytosis|contractile vacuole|membrane fraction|soluble fraction|	|GO:0005543|GO:0000915|GO:0006874|GO:0006907|GO:0006909|GO:0007032|GO:0007155|GO:0033298|GO:0000331|GO:0005624|GO:0005625|	|phospholipid binding|cell adhesion|cellular calcium ion homeostasis|contractile vacuole organization and biogenesis|cytokinesis, contractile ring formation|endosome organization and biogenesis|phagocytosis|pinocytosis|contractile vacuole|membrane fraction|soluble fraction|	(1)Cryneo (1)Fusoxy (1)Fusver (1)Hiscap (1)Rhiory (1)Sclscl
2	2	904-2338	0.31407	0.26	||Methionyl-tRNA synthetase, cytoplasmic (EC 6.1.1.10) (Methionine--tRNADE ligase) (MetRS)||Tyrosyl-tRNA synthetase, cytoplasmic (EC 6.1.1.1) (Tyrosyl--tRNADE ligase) (TyrRS)||	||Glutamyl-tRNA synthetase (EC 6.1.1.17) (Glutamate--tRNA ligase)DE (GluRS)||Probable glutamyl-tRNA synthetase, mitochondrial precursorDE (EC 6.1.1.17) (Glutamate--tRNA ligase) (GluRS)||	|GO:0000003|GO:0002119|GO:0009792|GO:0040010|	|embryonic development ending in birth or egg hatching|larval development (sensu Nematoda)|positive regulation of growth rate|reproduction|	|GO:0007005|GO:0009658|GO:0048481|GO:0005739|GO:0005759|GO:0009507|	|chloroplast organization and biogenesis|mitochondrion organization and biogenesis|ovule development|chloroplast|mitochondrial matrix|mitochondrion|	(1)Dromel (1)Thapse
2	2	892-892	0.314	0.96	||AP-2 complex subunit alpha (Alpha-adaptin)||	||AP-2 complex subunit alpha (Alpha-adaptin)||	|GO:0008565|GO:0007269|GO:0015031|GO:0016183|GO:0005905|GO:0008021|	|protein transporter activity|neurotransmitter secretion|protein transport|synaptic vesicle coating|coated pit|synaptic vesicle|	|GO:0008565|GO:0007269|GO:0008356|GO:0015031|GO:0016183|GO:0005905|GO:0008021|	|protein transporter activity|asymmetric cell division|neurotransmitter secretion|protein transport|synaptic vesicle coating|coated pit|synaptic vesicle|	(1)Aratha (1)Trivag
2	2	365-398	0.31386	0.18	||ASC1-like protein 3 (Alternaria stem canker resistance-like proteinDE 3)||LAG1 longevity assurance homolog 3 (LAG1 homolog 3)||	||Phosphatidylinositol 3-kinase tor2 (EC 2.7.1.137) (PtdIns-3-kinaseDE tor2) (PI3-kinase tor2) (PI3K tor2)||	|GO:0005789|	|endoplasmic reticulum membrane|	|GO:0016303|GO:0000082|GO:0007584|GO:0030996|GO:0031929|GO:0031931|	|1-phosphatidylinositol-3-kinase activity|G1/S transition of mitotic cell cycle|TOR signaling pathway|cell cycle arrest in response to nitrogen starvation|response to nutrient|TORC 1 complex|	(1)Toxgon (1)Volcar
4	4	2681-2681	0.31319	0.88	||Protein neurobeachin (Lysosomal-trafficking regulator 2) (ProteinDE BCL8B)||Protein neurobeachin (Protein rugose) (A-kinase anchor protein 550)DE (AKAP 550) (dAKAP550)||	||Lipopolysaccharide-responsive and beige-like anchor protein (CDC4-likeDE protein) (Beige-like protein)||Protein neurobeachin (Lysosomal-trafficking regulator 2)||Protein neurobeachin (Protein rugose) (A-kinase anchor protein 550)DE (AKAP 550) (dAKAP550)||	|GO:0051018|GO:0042462|GO:0005802|GO:0005886|GO:0012505|GO:0016021|	|protein kinase A binding|eye photoreceptor cell development|endomembrane system|integral to membrane|plasma membrane|trans-Golgi network|	|GO:0019901|GO:0051018|GO:0006892|GO:0008104|GO:0042462|GO:0005802|GO:0005886|GO:0012505|GO:0016021|GO:0045211|	|protein kinase A binding|protein kinase binding|eye photoreceptor cell development|post-Golgi vesicle-mediated transport|protein localization|endomembrane system|integral to membrane|plasma membrane|postsynaptic membrane|trans-Golgi network|	(1)Aedaeg (1)Aratha (1)Triadh (1)Xentro
5	5	7691-7691	0.31123	0	||	||	|	|	|	|	(1)Cioint (1)Galgal (1)Musmus (1)Toxgon (1)Xentro
2	2	1115-7130	0.31118	0	||UPF0351 protein C9orf32||	||Putative GTP-binding protein Parf (Partner of ARF)||	|	|	|	|	(1)Caeele (1)Trivag
2	3	1999-1999	0.30968	0.81	||1-O-acylceramide synthase precursor (EC 2.3.1.-) (ACS) (LysosomalDE phospholipase A2) (Lysophospholipase 3) (LPLA2) (LCAT-likeDE lysophospholipase) (LLPL)||Phosphatidylcholine-sterol acyltransferase precursor (EC 2.3.1.43)DE (Lecithin-cholesterol acyltransferase) (Phospholipid-cholesterolDE acyltransferase)||	||Phosphatidylcholine-sterol acyltransferase precursor (EC 2.3.1.43)DE (Lecithin-cholesterol acyltransferase) (Phospholipid-cholesterolDE acyltransferase)||	|GO:0004607|GO:0004622|GO:0005543|GO:0008203|GO:0009062|GO:0042158|GO:0005615|GO:0005764|	|lysophospholipase activity|phosphatidylcholine-sterol O-acyltransferase activity|phospholipid binding|cholesterol metabolic process|fatty acid catabolic process|lipoprotein biosynthetic process|extracellular space|lysosome|	|GO:0004607|GO:0008203|GO:0042158|GO:0005615|	|phosphatidylcholine-sterol O-acyltransferase activity|cholesterol metabolic process|lipoprotein biosynthetic process|extracellular space|	(1)Orylat (2)Trivag
2	3	210-210	0.30966	1	||Endoplasmic reticulum mannosyl-oligosaccharide 1,2-alpha-mannosidaseDE (EC 3.2.1.113) (ER alpha-1,2-mannosidase) (Mannosidase alpha class 1BDE member 1) (Man9GlcNAc2-specific-processing alpha-mannosidase)||Mannosyl-oligosaccharide alpha-1,2-mannosidase isoform 1DE (EC 3.2.1.113) (Man(9)-alpha-mannosidase)||	||Endoplasmic reticulum mannosyl-oligosaccharide 1,2-alpha-mannosidaseDE (EC 3.2.1.113) (ER alpha-1,2-mannosidase) (Mannosidase alpha class 1BDE member 1) (Man9GlcNAc2-specific-processing alpha-mannosidase)||Mannosyl-oligosaccharide alpha-1,2-mannosidase isoform 1DE (EC 3.2.1.113) (Man(9)-alpha-mannosidase)||	|GO:0004571|GO:0005509|GO:0006487|GO:0009311|GO:0005624|GO:0005783|GO:0016021|	|calcium ion binding|mannosyl-oligosaccharide 1,2-alpha-mannosidase activity|oligosaccharide metabolic process|protein amino acid N-linked glycosylation|endoplasmic reticulum|integral to membrane|membrane fraction|	|GO:0004571|GO:0005509|GO:0006487|GO:0009311|GO:0005624|GO:0005783|GO:0016021|	|calcium ion binding|mannosyl-oligosaccharide 1,2-alpha-mannosidase activity|oligosaccharide metabolic process|protein amino acid N-linked glycosylation|endoplasmic reticulum|integral to membrane|membrane fraction|	(2)Dicdis (1)Thapse
9	9	1527-1527	0.30892	1	||Glutathione transferase omega-1 (EC 2.5.1.18) (GSTO 1-1)||	||Glutathione transferase omega-1 (EC 2.5.1.18) (GSTO 1-1)||	|GO:0004364|GO:0016656|	|glutathione transferase activity|monodehydroascorbate reductase (NADH) activity|	|GO:0004364|GO:0016656|	|glutathione transferase activity|monodehydroascorbate reductase (NADH) activity|	(1)Aspnid (1)Cioint (1)Danrer (1)Dromel (1)Homsap (1)Musmus (1)Orylat (1)Stanod (1)Xentro
2	2	820-820	0.30889	0.86	||Coatomer subunit beta'-1 (Beta'-coat protein 1) (Beta'-COP 1)||Putative coatomer subunit beta'-3 (Beta'-coat protein 3) (Beta'-COPDE 3)||	||Coatomer subunit beta' (Beta'-coat protein) (Beta'-COP) (p102)||Coatomer subunit beta'-2 (Beta'-coat protein 2) (Beta'-COP 2)||	|GO:0000139|	|Golgi membrane|	|GO:0000139|GO:0005794|	|Golgi apparatus|Golgi membrane|	(1)Copcin (1)Orysat
2	2	1836-1836	0.30889	1	||1,2-dihydroxy-3-keto-5-methylthiopentene dioxygenase (EC 1.13.-.-)DE (Aci-reductone dioxygenase) (ARD)||	||1,2-dihydroxy-3-keto-5-methylthiopentene dioxygenase (EC 1.13.-.-)DE (Aci-reductone dioxygenase) (ARD)||1,2-dihydroxy-3-keto-5-methylthiopentene dioxygenase (EC 1.13.-.-)DE (Aci-reductone dioxygenase) (ARD) (Membrane-type 1 matrixDE metalloproteinase cytoplasmic tail-binding protein 1) (MTCBP-1)DE (Submergence-induced protein 2 homolog) (SIPL)||	|GO:0016491|GO:0019509|GO:0005886|	|oxidoreductase activity|methionine salvage|plasma membrane|	|GO:0016491|GO:0019509|GO:0005886|	|oxidoreductase activity|methionine salvage|plasma membrane|	(1)Copcin (1)Orysat
3	7	392-392	0.30872	1	||Aquaporin||Aquaporin NIP2-1 (NOD26-like intrinsic protein 2-1) (AtNIP2;1)DE (Nodulin-26-like major intrinsic protein 4) (AtNLM4) (Protein NLM4)DE (NodLikeMip4)||Aquaporin-3 (AQP-3)||Aquaporin-9 (AQP-9) (Small solute channel 1)||	||Aquaporin||Aquaporin NIP2-1 (NOD26-like intrinsic protein 2-1) (AtNIP2;1)DE (Nodulin-26-like major intrinsic protein 4) (AtNLM4) (Protein NLM4)DE (NodLikeMip4)||Aquaporin-3 (AQP-3)||Aquaporin-7 (AQP-7)||Aquaporin-9 (AQP-9) (Small solute channel 1)||	|GO:0005215|GO:0005275|GO:0005345|GO:0005350|GO:0015166|GO:0015250|GO:0015288|GO:0046943|GO:0006810|GO:0006833|GO:0006863|GO:0006955|GO:0006970|GO:0007588|GO:0008152|GO:0010033|GO:0015791|GO:0015837|GO:0015855|GO:0030104|GO:0046689|GO:0046942|GO:0005789|GO:0005887|GO:0016323|	|amine transmembrane transporter activity|carboxylic acid transmembrane transporter activity|polyol transmembrane transporter activity|porin activity|purine transmembrane transporter activity|pyrimidine transmembrane transporter activity|transporter activity|water channel activity|amine transport|carboxylic acid transport|excretion|immune response|metabolic process|polyol transport|purine transpo…	|GO:0005215|GO:0005275|GO:0005345|GO:0005350|GO:0015166|GO:0015250|GO:0015288|GO:0046943|GO:0006810|GO:0006833|GO:0006863|GO:0006955|GO:0006970|GO:0007588|GO:0008152|GO:0010033|GO:0015791|GO:0015837|GO:0015855|GO:0030104|GO:0046689|GO:0046942|GO:0005789|GO:0005886|GO:0005887|GO:0016323|	|amine transmembrane transporter activity|carboxylic acid transmembrane transporter activity|polyol transmembrane transporter activity|porin activity|purine transmembrane transporter activity|pyrimidine transmembrane transporter activity|transporter activity|water channel activity|amine transport|carboxylic acid transport|excretion|immune response|metabolic process|polyol transport|purine transpo…	(1)Aratha (1)Dromel (5)Phyinf
2	10	133-599	0.30793	0	||	||	|	|	|	|	(8)Dappul (2)Trivag
2	2	18104-18104	0.3079	0.95	||Beta-fructofuranosidase, insoluble isoenzyme 6 precursor (EC 3.2.1.26)DE (Sucrose hydrolase 6) (Invertase 6) (Cell wall beta-fructosidase 6)DE (OsCIN6)||Levanase precursor (EC 3.2.1.65) (2,6-beta-D-fructanDE fructanohydrolase)||	||Beta-fructofuranosidase, insoluble isoenzyme 5 (EC 3.2.1.26) (SucroseDE hydrolase 5) (Invertase 5) (Cell wall beta-fructosidase 5) (OsCIN5)DE (Fragment)||	|GO:0004564|GO:0031219|	|beta-fructofuranosidase activity|levanase activity|	|GO:0004564|	|beta-fructofuranosidase activity|	(1)Chaglo (1)Orysat
5	5	2045-2045	0.30702	0.87	||((Protein ADP-ribosylarginine)) hydrolase (EC 3.2.2.19) (ADP-DE ribosylarginine hydrolase) (ADP-ribose-L-arginine cleaving enzyme)||GTPase-activating protein MSB4 (Multicopy suppressor of bud emergenceDE 4)||Small G protein signaling modulator 3 (RUN and TBC1 domain-containingDE protein 3) (Rab-GTPase-activating protein-like protein) (RabGAPLP)DE (Merlin-associated protein)||	||((Protein ADP-ribosylarginine)) hydrolase (EC 3.2.2.19) (ADP-DE ribosylarginine hydrolase) (ADP-ribose-L-arginine cleaving enzyme)||GTPase-activating protein MSB4 (Multicopy suppressor of bud emergenceDE 4)||GTPase-activating protein gyp3||	|GO:0003875|GO:0005097|GO:0017137|GO:0006464|GO:0007015|GO:0032483|GO:0032486|GO:0000131|GO:0005934|	|ADP-ribosylarginine hydrolase activity|Rab GTPase activator activity|Rab GTPase binding|Rap protein signal transduction|actin filament organization|protein modification process|regulation of Rab protein signal transduction|cellular bud tip|incipient cellular bud site|	|GO:0003875|GO:0005097|GO:0006464|GO:0007015|GO:0000131|GO:0005934|	|ADP-ribosylarginine hydrolase activity|Rab GTPase activator activity|actin filament organization|protein modification process|cellular bud tip|incipient cellular bud site|	(1)Gasacu (1)Homsap (1)Musmus (1)Orylat (1)Plafal
2	2	6135-6135	0.30508	0	||	||	|	|	|	|	(1)Aratha (1)Fusver
2	3	4078-4078	0.30497	0	||	||	|	|	|	|	(2)Plafal (1)Rhiory
2	2	5081-5081	0.30497	0.9	||Probable inositol polyphosphate 5-phosphatase C9G1.10c (EC 3.1.3.-)||	||Probable inositol polyphosphate 5-phosphatase C9G1.10c (EC 3.1.3.-)||Synaptojanin-2 (EC 3.1.3.36) (Synaptic inositol-1,4,5-trisphosphate 5-DE phosphatase 2)||	|GO:0046488|GO:0048017|GO:0000935|GO:0051286|	|inositol lipid-mediated signaling|phosphatidylinositol metabolic process|barrier septum|cell tip|	|GO:0001668|GO:0046488|GO:0048017|GO:0000935|GO:0051286|	|phosphatidylinositol-4,5-bisphosphate 5-phosphatase activity|inositol lipid-mediated signaling|phosphatidylinositol metabolic process|barrier septum|cell tip|	(1)Plafal (1)Rhiory
2	9	1560-1560	0.30487	0	||	||	|	|	|	|	(1)Copcin (8)Phyinf
2	4	1178-1178	0.30487	0.75	||Glucan 1,3-beta-glucosidase 2 precursor (EC 3.2.1.58) (Exo-1,3-beta-DE glucanase 2)||Glucan 1,3-beta-glucosidase precursor (EC 3.2.1.58) (Exo-1,3-beta-DE glucanase)||	||Glucan 1,3-beta-glucosidase 2 precursor (EC 3.2.1.58) (Exo-1,3-beta-DE glucanase 2)||Glucan 1,3-beta-glucosidase precursor (EC 3.2.1.58) (Exo-1,3-beta-DE glucanase)||	|GO:0004338|	|glucan 1,3-beta-glucosidase activity|	|GO:0004338|GO:0005783|	|glucan 1,3-beta-glucosidase activity|endoplasmic reticulum|	(2)Copcin (2)Phyinf
2	2	2656-2656	0.30487	1	||Microsomal glutathione S-transferase 3 (EC 2.5.1.18) (Microsomal GST-DE 3) (Microsomal GST-III)||	||Microsomal glutathione S-transferase 3 (EC 2.5.1.18) (Microsomal GST-DE 3) (Microsomal GST-III)||	|GO:0004364|GO:0005789|	|glutathione transferase activity|endoplasmic reticulum membrane|	|GO:0004364|GO:0005789|	|glutathione transferase activity|endoplasmic reticulum membrane|	(1)Copcin (1)Phyinf
2	2	1307-1307	0.30487	0	||Carbonic anhydrase 2 (EC 4.2.1.1) (Carbonate dehydratase 2)||	||Carbonic anhydrase 2 (EC 4.2.1.1) (Carbonate dehydratase 2)||	|	|	|	|	(1)Copcin (1)Phyinf
2	2	1005-1005	0.30487	0			|	|	|	|	(1)Copcin (1)Phyinf
3	3	4667-4667	0.30431	0.68	||Naringenin,2-oxoglutarate 3-dioxygenase (EC 1.14.11.9) (Flavonone-3-DE hydroxylase) (F3H) (FHT)||Naringenin,2-oxoglutarate 3-dioxygenase (EC 1.14.11.9) (Flavonone-3-DE hydroxylase) (F3H) (FHT) (Fragment)||	||Flavonol synthase/flavanone 3-hydroxylase (EC 1.14.11.23)DE (EC 1.14.11.9) (FLS)||Gibberellin 20 oxidase 2 (EC 1.14.11.-) (Gibberellin C-20 oxidase 2)DE (GA 20-oxidase 2)||Probable 1-aminocyclopropane-1-carboxylate oxidase (EC 1.14.17.4) (ACCDE oxidase) (Ethylene-forming enzyme) (EFE) (Senescence-related protein)||	|GO:0045486|	|naringenin 3-dioxygenase activity|	|GO:0009815|GO:0045431|GO:0045486|GO:0045544|GO:0009639|GO:0009686|GO:0009739|GO:0009826|GO:0009908|	|1-aminocyclopropane-1-carboxylate oxidase activity|flavonol synthase activity|gibberellin 20-oxidase activity|naringenin 3-dioxygenase activity|flower development|gibberellin biosynthetic process|response to gibberellin stimulus|response to red or far red light|unidimensional cell growth|	(1)Aratha (1)Dicdis (1)Phyinf
3	3	1105-1105	0.30349	1	||1-aminocyclopropane-1-carboxylate synthase-like protein (ACC synthase-DE like protein)||	||1-aminocyclopropane-1-carboxylate synthase-like protein (ACC synthase-DE like protein)||	|GO:0030170|GO:0042803|	|protein homodimerization activity|pyridoxal phosphate binding|	|GO:0030170|GO:0042803|	|protein homodimerization activity|pyridoxal phosphate binding|	(1)Homsap (1)Musmus (1)Trivag
2	3	20054-20054	0.3024	0	||	||	|	|	|	|	(2)Triadh (1)Trivag
2	2	828-828	0.30168	1	||Eukaryotic translation initiation factor 2-alpha kinase 4DE (EC 2.7.11.1) (GCN2-like protein) (mGCN2)||	||Eukaryotic translation initiation factor 2-alpha kinase 4DE (EC 2.7.11.1) (GCN2-like protein) (mGCN2)||	|GO:0004694|GO:0006468|GO:0009267|GO:0017148|GO:0030968|GO:0043558|	|eukaryotic translation initiation factor 2alpha kinase activity|cellular response to starvation|negative regulation of protein biosynthetic process|protein amino acid phosphorylation|regulation of translation initiation in response to stress|unfolded protein response|	|GO:0004694|GO:0006468|GO:0009267|GO:0017148|GO:0030968|GO:0043558|	|eukaryotic translation initiation factor 2alpha kinase activity|cellular response to starvation|negative regulation of protein biosynthetic process|protein amino acid phosphorylation|regulation of translation initiation in response to stress|unfolded protein response|	(1)Cioint (1)Plafal
2	2	1818-1818	0.30168	0.76	||NADPH:adrenodoxin oxidoreductase, mitochondrial precursorDE (EC 1.18.1.2) (Adrenodoxin reductase) (AR) (Ferredoxin reductase)DE (Ferredoxin--NADP(+) reductase)||	||NADPH:adrenodoxin oxidoreductase, mitochondrial precursorDE (EC 1.18.1.2) (Adrenodoxin reductase) (AR) (Ferredoxin reductase)DE (Ferredoxin--NADP(+) reductase)||	|GO:0004324|GO:0050660|GO:0050661|GO:0006694|GO:0005739|	|FAD binding|NADP binding|ferredoxin-NADP+ reductase activity|steroid biosynthetic process|mitochondrion|	|GO:0004324|GO:0006694|GO:0005739|GO:0005759|	|ferredoxin-NADP+ reductase activity|steroid biosynthetic process|mitochondrial matrix|mitochondrion|	(1)Cioint (1)Plafal
2	2	1111-1111	0.30168	1	||MACRO domain-containing protein 1 (Protein LRP16)||	||MACRO domain-containing protein 1 (Protein LRP16)||	|GO:0005739|	|mitochondrion|	|GO:0005739|	|mitochondrion|	(1)Cioint (1)Plafal
2	2	1042-1042	0.30168	1	||Uncharacterized aarF domain-containing protein kinase At1g71810,DE chloroplast precursor (EC 2.7.-.-)||	||Uncharacterized aarF domain-containing protein kinase At1g71810,DE chloroplast precursor (EC 2.7.-.-)||	|GO:0010287|	|plastoglobule|	|GO:0010287|	|plastoglobule|	(1)Cioint (1)Plafal

## Sheet: Divergent - PFAM
Table S2: All identified pairs of adjacent genes Cont.
D) Pairs of divergently transcribed genes. Genes clustered with Pfam
No. of Organisms	No. of gene pairs	Gene pair (Pfam cluster IDs)	Evolutionary conservation	GS2 score	Pfam Architecture of Gene A	Pfam Architecture of Gene B	Description of Gene A	Description of Gene B	Gene Ontology				(No. of sequences) Organisms
									Gene A		Gene B
50	358	8246-8246	2.77178	1	Histone	Histone	||Histone H2A||Histone H2A type 1-B (H2A/m)||Histone H2A type 1-D (H2A.3) (H2A/g)||Histone H2A type 1-J (H2A/e)||Histone H2A type 2-A (H2A.2) (H2a-614) (H2a-615)||Histone H2A type 2-C (H2A-GL101) (H2A/q)||Histone H2A-alpha (H2A.1)||Histone H2A.1||Histone H2A.2||Histone H2A.6 (Protein RESISTANT TO AGROBACTERIUM TRANSFORMATION 5)DE (HTA1)||Histone H2A.x (H2a/x)||Histone H2B||Histone H2B 1/2/3/4/6 (…	||Histone H2A||Histone H2A type 1-B (H2A/m)||Histone H2A type 1-D (H2A.3) (H2A/g)||Histone H2A type 1-J (H2A/e)||Histone H2A type 2-A (H2A.2) (H2a-614) (H2a-615)||Histone H2A type 2-C (H2A-GL101) (H2A/q)||Histone H2A.1||Histone H2A.2||Histone H2A.x (H2a/x)||Histone H2B||Histone H2B 1/2/3/4/6 (H2B I) (H2B II) (H2B III) (H2B IV) (H2B VI)||Histone H2B type 1-J (H2B.r) (H2B/r) (H2B.1)||Histone H2B ty…	|GO:0003677|	|DNA binding|	|GO:0003677|	|DNA binding|	(21)Aedaeg (9)Anogam (1)Antloc (2)Aspnid (2)Aspter (5)Aurano (3)Batden (2)Botcin (2)Caeele (3)Cantro (46)Chlrei (2)Clalus (2)Cocimm (4)Copcin (1)Cryneo (7)Danrer (13)Dappul (42)Dromel (1)Enccun (11)Fugrub (1)Fusoxy (1)Fusver (8)Galgal (11)Gasacu (2)Gibzea (1)Hiscap (19)Homsap (3)Lodelo (2)Maggri (2)Monbre (16)Musmus (10)Nemvec (1)Neucra (5)Orylat (3)Phyinf (3)Picgui (2)Plafal (4)Pucgra (7)Rhiory …
24	34	13273-18096	1.75556	0	Pkinase	WD40	||BMP-2-inducible protein kinase (EC 2.7.11.1) (BIKe)||BR serine/threonine-protein kinase 2 (EC 2.7.11.1) (Serine/threonine-DE protein kinase 29) (Serine/threonine kinase SAD-A)||CBL-interacting serine/threonine-protein kinase 24 (EC 2.7.11.1)DE (SNF1-related kinase 3.11) (Protein SALT OVERLY SENSITIVE 2)||Calcium/calmodulin-dependent protein kinase type 1 (EC 2.7.11.17) (CaMDE kinase I) (CaM-KI)…	||Aladin (Adracalin)||Cleavage stimulation factor 50 kDa subunit (CSTF 50 kDa subunit) (CF-1DE 50 kDa subunit) (CstF-50)||Cytoplasmic dynein 1 intermediate chain 2 (Dynein intermediate chainDE 2, cytosolic) (DH IC-2) (Cytoplasmic dynein intermediate chain 2)||Dynein intermediate chain 1, axonemal (Axonemal dynein intermediateDE chain 1)||F-box/WD repeat-containing protein 7 (F-box and WD-40 domai…	|GO:0004672|GO:0005524|GO:0006468|	|ATP binding|protein kinase activity|protein amino acid phosphorylation|	|	|	(1)Aedaeg (1)Aurano (1)Batden (1)Caeele (1)Cioint (1)Copcin (3)Danrer (4)Dicdis (1)Fugrub (2)Galgal (1)Gasacu (2)Homsap (1)Monbre (2)Musmus (1)Naegru (1)Orylat (1)Orysat (2)Phyinf (1)Plafal (1)Rhiory (1)Saccer (2)Trivag (1)Volcar (1)Xentro
22	68	13273-13273	1.67711	1	Pkinase	Pkinase	||Calcium/calmodulin-dependent protein kinase type 1 (EC 2.7.11.17) (CaMDE kinase I) (CaM-KI) (CaM kinase I alpha) (CaMKI-alpha)||Calcium/calmodulin-dependent protein kinase type 1D (EC 2.7.11.17)DE (CaM kinase ID) (CaM kinase I delta) (CaMKI-delta) (CaM-KI delta)DE (CaMKI delta) (Camk1D) (CamKI-like protein kinase) (CKLiK) (mCKLiK)||Casein kinase II subunit alpha (EC 2.7.11.1) (CK II)||Cell divi…	||BR serine/threonine-protein kinase 2 (EC 2.7.11.1) (Serine/threonine-DE protein kinase 29) (Serine/threonine kinase SAD-A)||CBL-interacting serine/threonine-protein kinase 24 (EC 2.7.11.1)DE (SNF1-related kinase 3.11) (Protein SALT OVERLY SENSITIVE 2)||Calcium/calmodulin-dependent protein kinase type 1 (EC 2.7.11.17) (CaMDE kinase I) (CaM-KI) (CaM kinase I alpha) (CaMKI-alpha)||Calcium/calmodul…	|GO:0004672|GO:0005524|GO:0006468|	|ATP binding|protein kinase activity|protein amino acid phosphorylation|	|GO:0004672|GO:0005524|GO:0006468|	|ATP binding|protein kinase activity|protein amino acid phosphorylation|	(1)Aedaeg (2)Aratha (2)Aurano (1)Batden (1)Crypar (16)Danrer (2)Dappul (2)Dromel (1)Enthis (2)Fugrub (3)Gasacu (1)Monbre (1)Musmus (1)Naegru (2)Orylat (12)Orysat (3)Phyinf (2)Rhiory (2)Tetnig (1)Thapse (5)Trivag (5)Xentro
23	37	14156-18096	1.50015	0	RRM_1	WD40	||Cleavage stimulation factor 64 kDa subunit (CSTF 64 kDa subunit) (CF-1DE 64 kDa subunit) (CstF-64)||DAZ-associated protein 1 (Deleted in azoospermia-associated proteinDE 1)||Multiple RNA-binding domain-containing protein 1||Peptidyl-prolyl cis-trans isomerase E (EC 5.2.1.8) (PPIase E)DE (Rotamase E) (Cyclophilin E) (Cyclophilin 33)||Peptidyl-prolyl cis-trans isomerase E (EC 5.2.1.8) (PPIase E)D…	||Actin-related protein 2/3 complex subunit 1 (Arp2/3 complex 41 kDaDE subunit) (p41-ARC)||Cytoplasmic dynein 1 intermediate chain 2 (Dynein intermediate chainDE 2, cytosolic) (DH IC-2) (Cytoplasmic dynein intermediate chain 2)||DmX-like protein 2 (Rabconnectin-3)||Prolactin regulatory element-binding protein (Mammalian guanineDE nucleotide exchange factor mSec12)||Protein MAK11 (Maintenance of k…	|GO:0003676|	|nucleic acid binding|	|	|	(2)Aedaeg (2)Aspnid (2)Aspter (1)Batden (1)Botcin (2)Chaglo (1)Chlrei (2)Cocimm (1)Dromel (1)Enccun (2)Fusoxy (2)Fusver (1)Galgal (2)Gibzea (1)Hiscap (2)Maggri (3)Neucra (1)Orylat (3)Orysat (1)Schpom (1)Sclscl (2)Trivag (1)Uncree
18	29	1187-18096	1.21879	0	Ank	WD40	||Ankyrin repeat domain-containing protein 13C||Ankyrin repeat domain-containing protein 28 (Phosphatase interactorDE targeting protein hnRNP K) (PITK)||Ankyrin repeat domain-containing protein 44||Ankyrin repeat-containing protein C6C3.08||Probable 26S proteasome regulatory subunit p28 (Proteasome non-ATPaseDE subunit 6)||	||Echinoderm microtubule-associated protein-like 4 (EMAP-4)DE (Restrictedly overexpressed proliferation-associated protein) (RoppDE 120)||Guanine nucleotide-binding protein G(I)/G(S)/G(T) subunit beta-2DE (Transducin beta chain 2) (G protein subunit beta-2)||Katanin p80 WD40-containing subunit B1 (Katanin p80 subunit B1) (p80DE katanin)||Pre-mRNA-splicing factor prp46 (Pre-mRNA-processing protein…	|	|	|	|	(1)Aspnid (2)Aspter (1)Aurano (1)Botcin (1)Cocimm (1)Danrer (1)Dappul (1)Fusoxy (1)Fusver (3)Gialam (1)Gibzea (1)Hiscap (1)Maggri (1)Naegru (1)Neucra (1)Sclscl (9)Trivag (1)Uncree
10	14	13273-13280	1.19482	0.98	Pkinase	Pkinase_Tyr	||CTD kinase subunit alpha (EC 2.7.11.23) (CTD kinase 58 kDa subunit)DE (CTDK-I subunit alpha)||Cell division control protein 2 (EC 2.7.11.22) (EC 2.7.11.23) (Cyclin-DE dependent protein kinase)||Cysteine-rich receptor-like protein kinase 40 precursor (EC 2.7.11.-)DE (Cysteine-rich RLK40)||Mitogen-activated protein kinase 18 (EC 2.7.11.24) (MAP kinase 18)DE (AtMPK18)||NUAK family SNF1-like kinase…	||Alkylated DNA repair protein alkB homolog||Cysteine-rich receptor-like protein kinase 29 precursor (EC 2.7.11.-)DE (Cysteine-rich RLK29)||Dual specificity protein kinase shkB (EC 2.7.11.1) (SH2 domain-DE containing protein B) (SH2 domain-containing protein 2)||Leucine-rich repeat receptor protein kinase EXS precursorDE (EC 2.7.11.1) (Extra sporogenous cells protein) (Protein EXCESSDE MICROSPORO…	|GO:0004672|GO:0005524|GO:0006468|	|ATP binding|protein kinase activity|protein amino acid phosphorylation|	|GO:0004713|GO:0005524|GO:0006468|	|ATP binding|protein-tyrosine kinase activity|protein amino acid phosphorylation|	(2)Aratha (1)Cocimm (2)Danrer (1)Fugrub (1)Gialam (1)Hiscap (1)Monbre (2)Orysat (2)Phyinf (1)Trivag
10	12	213-13273	1.18113	0.69	AAA	Pkinase	||26S protease regulatory subunit 4 (P26s4)||26S protease regulatory subunit 6B (Proteasome 26S subunit ATPase 4)DE (MIP224) (MB67-interacting protein) (TAT-binding protein 7) (TBP-7)||ATPase WRNIP1 (Werner helicase-interacting protein 1)||Cell division cycle protein 48 homolog (Valosin-containing proteinDE homolog) (VCP)||Fidgetin-like protein 1 (EC 3.6.4.-)||Protein MSP1 (TAT-binding homolog 4)…	||Cell cycle serine/threonine-protein kinase hsk1 (EC 2.7.11.1)DE (Minichromosome maintenance protein kinase) (Cdc7-related kinase)||Cyclin-dependent kinase D-2 (EC 2.7.11.22) (EC 2.7.11.23) (CDKD;2)DE (CDK-activating kinase 4-At) (CAK4-At)||Dual specificity protein kinase shkB (EC 2.7.11.1) (SH2 domain-DE containing protein B) (SH2 domain-containing protein 2)||Mitogen-activated protein kinase 3…	|GO:0005524|	|ATP binding|	|GO:0004672|GO:0005524|GO:0006468|	|ATP binding|protein kinase activity|protein amino acid phosphorylation|	(1)Cryneo (1)Cyamer (2)Enccun (1)Enthis (1)Galgal (1)Homsap (1)Musmus (1)Orylat (1)Phyinf (2)Rhiory
11	30	1187-13273	1.1772	0	Ank	Pkinase	||Ankyrin repeat domain-containing protein 17 (Gene trap ankyrin repeatDE protein) (Ankyrin repeat domain-containing protein FOE)||Ankyrin repeat domain-containing protein 28 (Phosphatase interactorDE targeting protein hnRNP K) (PITK)||Ankyrin repeat-rich membrane spanning protein (Kinase D-interactingDE substrate of 220 kDa)||Ankyrin-1 (Erythrocyte ankyrin)||Ankyrin-3 (ANK-3) (Ankyrin-G)||Histon…	||Aurora/Ipl1-related protein kinase 2 (EC 2.7.11.1) (Aurora-B)||BR serine/threonine-protein kinase 1 (EC 2.7.11.1) (Serine/threonineDE kinase SAD-B)||Casein kinase I isoform delta (EC 2.7.11.1) (CKI-delta) (CKId)||Casein kinase II subunit alpha (EC 2.7.11.1) (CK II subunit alpha)||Cell division control protein 2 homolog (EC 2.7.11.22) (EC 2.7.11.23)||Cell division control protein 2 homolog 3 (EC…	|	|	|GO:0004672|GO:0005524|GO:0006468|	|ATP binding|protein kinase activity|protein amino acid phosphorylation|	(1)Chlrei (1)Copcin (1)Fugrub (1)Gasacu (2)Gialam (1)Homsap (1)Naegru (1)Rhiory (1)Tetnig (18)Trivag (2)Xentro
20	28	13273-17634	1.16881	0.44	Pkinase	UQ_con	||BRASSINOSTEROID INSENSITIVE 1-associated receptor kinase 1 precursorDE (EC 2.7.11.1) (BRI1-associated receptor kinase 1) (SomaticDE embryogenesis receptor-like kinase 3)||Calcium/calmodulin-dependent protein kinase (EC 2.7.11.17)||Calcium/calmodulin-dependent protein kinase (EC 2.7.11.17) (CMPK)||Cell division protein kinase 5 (EC 2.7.11.22) (Cyclin-dependent kinaseDE 5) (Tau protein kinase II …	||Probable ubiquitin-conjugating enzyme E2 W (EC 6.3.2.19) (Ubiquitin-DE protein ligase W) (Ubiquitin carrier protein W)||Ubiquitin-conjugating enzyme E2 B (EC 6.3.2.19) (Ubiquitin-proteinDE ligase B) (Ubiquitin carrier protein B)||Ubiquitin-conjugating enzyme E2 G1 (EC 6.3.2.19) (Ubiquitin-proteinDE ligase G1) (Ubiquitin carrier protein G1) (E217K) (UBC7)||Ubiquitin-conjugating enzyme E2 N (EC 6…	|GO:0004672|GO:0005524|GO:0006468|	|ATP binding|protein kinase activity|protein amino acid phosphorylation|	|GO:0019787|GO:0043687|GO:0051246|	|small conjugating protein ligase activity|post-translational protein modification|regulation of protein metabolic process|	(1)Aratha (1)Aspnid (1)Aspter (2)Botcin (1)Chaglo (1)Chlrei (2)Cocimm (1)Enthis (2)Fusoxy (1)Fusver (2)Gibzea (1)Homsap (1)Maggri (1)Musmus (1)Neucra (2)Phyinf (1)Schpom (2)Sclscl (3)Uncree (1)Xentro
10	11	16688-18096	1.16323	0	TPR_1	WD40	||Anaphase-promoting complex subunit cut9 (20S cyclosome/APC complexDE protein cut9) (Cell untimely torn protein 9)||Small glutamine-rich tetratricopeptide repeat-containing protein ADE (Vpu-binding protein) (UBP)||Sperm-associated antigen 1 (Infertility-related sperm protein Spag-1)DE (HSD-3.8)||Tetratricopeptide repeat protein 1 (TPR repeat protein 1)||Tetratricopeptide repeat protein 8 (TPR re…	||Cell division cycle protein 20 homolog (p55CDC) (mmCdc20)||Coatomer subunit beta'-1 (Beta'-coat protein 1) (Beta'-COP 1)||F-box/WD repeat-containing protein 7 (F-box and WD-40 domain-DE containing protein 7) (F-box protein FBW7) (F-box protein Fbxw6) (F-DE box-WD40 repeat protein 6) (SEL-10)||Gastrulation defective protein 1||Protein MAK11 (Maintenance of killer protein 11)||Protein TSSC1 (Tumo…	|	|	|	|	(1)Aurano (1)Cioint (1)Clalus (1)Danrer (1)Dicdis (1)Gialam (1)Homsap (1)Lodelo (2)Phyinf (1)Thapse
9	9	14853-15003	1.13106	1	Ribosomal_L13e	Ribosomal_S9	||60S ribosomal protein L13||60S ribosomal protein L13 (BBC1 protein homolog)||60S ribosomal protein L13-A||	||40S ribosomal protein S16||40S ribosomal protein S16 (RP61R)||	|GO:0003735|GO:0006412|GO:0005622|GO:0005840|	|structural constituent of ribosome|translation|intracellular|ribosome|	|GO:0003735|GO:0006412|GO:0005622|GO:0005840|	|structural constituent of ribosome|translation|intracellular|ribosome|	(1)Batden (1)Crypar (1)Enccun (1)Lodelo (1)Plafal (1)Saccer (1)Schpom (1)Thepar (1)Toxgon
9	45	1187-1187	1.0917	0	Ank	Ank	||Ankyrin repeat and KH domain-containing protein mask (Multiple ankyrinDE repeat single KH domain-containing protein)||Ankyrin repeat domain-containing protein 17 (Gene trap ankyrin repeatDE protein) (Ankyrin repeat domain-containing protein FOE)||Ankyrin repeat domain-containing protein 28 (Phosphatase interactorDE targeting protein hnRNP K) (PITK)||Ankyrin repeat domain-containing protein 44||…	||Ankycorbin (Ankyrin repeat and coiled-coil structure-containingDE protein) (Retinoic acid-induced protein 14) (Novel retinal pigmentDE epithelial cell protein)||Ankyrin repeat and KH domain-containing protein mask (Multiple ankyrinDE repeat single KH domain-containing protein)||Ankyrin repeat domain-containing protein 28 (Phosphatase interactorDE targeting protein hnRNP K) (PITK)||Ankyrin repea…	|	|	|	|	(4)Aedaeg (1)Aratha (1)Chaglo (1)Copcin (1)Danrer (1)Fusoxy (7)Gialam (1)Naegru (28)Trivag
18	25	13273-14156	1.06703	0.39	Pkinase	RRM_1	||BR serine/threonine-protein kinase 2 (EC 2.7.11.1)||Calcium/calmodulin-dependent protein kinase type I (EC 2.7.11.17)DE (CaMK-I)||Cell cycle-related kinase (EC 2.7.11.22)||Cell division protein kinase 2 (EC 2.7.11.22)||Cell division protein kinase 7 (EC 2.7.11.22) (EC 2.7.11.23) (CDK-DE activating kinase) (CAK) (TFIIH basal transcription factor complexDE kinase subunit) (39 kDa protein kinase) …	||Cleavage stimulation factor 64 kDa subunit, tau variant (CSTF 64 kDaDE subunit, tau variant) (CF-1 64 kDa subunit, tau variant) (TauCstF-64)||Eukaryotic translation initiation factor 3 subunit G (EukaryoticDE translation initiation factor 3 subunit 4) (eIF-3-delta) (eIF3 p44)DE (eIF-3 RNA-binding subunit) (eIF3 p42) (eIF3g)||Fox-1 homolog (Ataxin-2-binding protein 1)||G-rich sequence factor 1 (…	|GO:0004672|GO:0005524|GO:0006468|	|ATP binding|protein kinase activity|protein amino acid phosphorylation|	|GO:0003676|	|nucleic acid binding|	(1)Anogam (3)Aratha (1)Batden (1)Cryneo (3)Dromel (1)Fugrub (1)Fusver (1)Gasacu (1)Hiscap (1)Homsap (1)Orysat (2)Phyinf (1)Rhiory (1)Schpom (1)Stanod (1)Tetnig (2)Trivag (2)Xentro
21	23	10669-18096	1.01992	0	Mito_carr	WD40	||ADP,ATP carrier protein (ADP/ATP translocase) (Adenine nucleotideDE translocator) (ANT)||Mitochondrial 2-oxoglutarate/malate carrier protein (OGCP) (SoluteDE carrier family 25 member 11)||Mitochondrial oxaloacetate transport protein (Mitochondrial carrierDE protein PMT)||Mitochondrial thiamine pyrophosphate carrier 1||Phosphate carrier protein, mitochondrial precursor (PTP) (SoluteDE carrier fa…	||COMPASS component SWD2 (Complex proteins associated with SET1 proteinDE SWD2) (Set1C component SWD2)||Eukaryotic translation initiation factor 3 subunit I (EukaryoticDE translation initiation factor 3 subunit 2) (eIF-3-beta) (eIF3 p36)DE (eIF3i) (TGF-beta receptor-interacting protein 1) (TRIP-1)||Protein CIAO1 (WD repeat-containing protein 39)||Set1 complex component swd2 (Set1C component swd2)…	|GO:0005488|GO:0006810|GO:0016020|	|binding|transport|membrane|	|	|	(2)Aratha (1)Aspnid (1)Aspter (1)Batden (1)Botcin (1)Chaglo (1)Chlrei (1)Cocimm (2)Cyamer (1)Dromel (1)Fusoxy (1)Fusver (1)Gibzea (1)Hiscap (1)Maggri (1)Neucra (1)Rhiory (1)Sclscl (1)Stanod (1)Uncree (1)Xentro
7	8	13280-18096	1.01793	0	Pkinase_Tyr	WD40	||BRASSINOSTEROID INSENSITIVE 1-associated receptor kinase 1 precursorDE (EC 2.7.11.1) (BRI1-associated receptor kinase 1) (SomaticDE embryogenesis receptor-like kinase 3)||Carboxypeptidase N subunit 2 precursor (Carboxypeptidase N polypeptideDE 2) (Carboxypeptidase N 83 kDa chain) (Carboxypeptidase N regulatoryDE subunit) (Carboxypeptidase N large subunit)||Dual specificity protein kinase shkA (…	||Guanine nucleotide-binding protein G(I)/G(S)/G(T) subunit beta-2DE (Transducin beta chain 2) (G protein subunit beta-2)||Peroxisomal targeting signal 2 receptor (PTS2 receptor) (Peroxin-7)||Serine-threonine kinase receptor-associated protein||Uncharacterized WD repeat-containing protein C609.03||WD repeat-containing protein 26 (CUL4- and DDB1-associated WDR proteinDE 2) (Myocardial ischemic pre…	|GO:0004713|GO:0005524|GO:0006468|	|ATP binding|protein-tyrosine kinase activity|protein amino acid phosphorylation|	|	|	(1)Aratha (1)Chaglo (1)Chlrei (1)Danrer (1)Enthis (2)Phyinf (1)Plafal
16	30	13273-19636	1.00672	0.2	Pkinase	zf-C3HC4	||3-phosphoinositide-dependent protein kinase 1 (EC 2.7.11.1) (hPDK1)||Calcium/calmodulin-dependent protein kinase type II (EC 2.7.11.17)DE (CAM kinase II)||Cell division protein kinase 4 (EC 2.7.11.22) (Cyclin-dependent kinaseDE 4)||Cell division protein kinase 4 (EC 2.7.11.22) (Cyclin-dependent kinaseDE 4) (PSK-J3)||Cell division protein kinase 4 (EC 2.7.11.22) (Cyclin-dependent kinaseDE 4) (PS…	||E3 ubiquitin-protein ligase Bre1 (EC 6.3.2.-) (dBre1)||E3 ubiquitin-protein ligase MARCH9 (EC 6.3.2.-) (Membrane-associatedDE RING finger protein 9) (Membrane-associated RING-CH protein IX)DE (MARCH-IX)||E3 ubiquitin-protein ligase MARCH9 (EC 6.3.2.-) (Membrane-associatedDE RING finger protein 9) (Membrane-associated RING-CH protein IX)DE (MARCH-IX) (RING finger protein 179)||E3 ubiquitin-prote…	|GO:0004672|GO:0005524|GO:0006468|	|ATP binding|protein kinase activity|protein amino acid phosphorylation|	|GO:0008270|	|zinc ion binding|	(1)Aratha (1)Batden (1)Cryneo (1)Crypar (1)Danrer (3)Fugrub (2)Galgal (3)Gasacu (2)Homsap (2)Musmus (1)Naegru (4)Orylat (3)Orysat (1)Schpom (3)Tetnig (1)Trivag
17	28	13273-19546	1.00451	0.21	Pkinase	zf-C2H2	||3-phosphoinositide-dependent protein kinase 1 (EC 2.7.11.1) (hPDK1)||B-Raf proto-oncogene serine/threonine-protein kinase (EC 2.7.11.1)DE (p94) (v-Raf murine sarcoma viral oncogene homolog B1)||Casein kinase II subunit alpha (EC 2.7.11.1) (CK II alpha subunit)||Cell division control protein 2 cognate (EC 2.7.11.22) (EC 2.7.11.23)||Dual specificity protein kinase KNS1 (EC 2.7.12.1)||Eukaryotic t…	||Protein odd-skipped-related 2||Zinc finger and BTB domain-containing protein 17 (Zinc finger proteinDE 60) (Zinc finger protein 151) (Myc-interacting zinc finger protein)DE (Miz-1)||Zinc finger and BTB domain-containing protein 24 (Zinc finger proteinDE 450) (Bone morphogenetic protein-induced factor 1) (Brain-specificDE protein 1)||Zinc finger protein 160 (Zinc finger protein 5) (HZF5) (Zinc f…	|GO:0004672|GO:0005524|GO:0006468|	|ATP binding|protein kinase activity|protein amino acid phosphorylation|	|GO:0003676|GO:0008270|GO:0005622|	|nucleic acid binding|zinc ion binding|intracellular|	(1)Aedaeg (2)Anogam (1)Antloc (1)Caeele (2)Cantro (1)Cioint (4)Danrer (3)Fugrub (2)Galgal (2)Gasacu (1)Homsap (2)Musmus (1)Orylat (1)Orysat (1)Pucgra (1)Tetnig (2)Xentro
6	7	1187-13280	0.97216	0	Ank	Pkinase_Tyr	||Ankyrin repeat domain-containing protein 28 (Phosphatase interactorDE targeting protein hnRNP K) (PITK)||Ankyrin-3 (ANK-3) (Ankyrin-G)||	||Casein kinase I isoform alpha (EC 2.7.11.1) (CKI-alpha) (CK1)||Leucine-rich repeat receptor protein kinase EXS precursorDE (EC 2.7.11.1) (Extra sporogenous cells protein) (Protein EXCESSDE MICROSPOROCYTES 1)||	|	|	|GO:0004713|GO:0005524|GO:0006468|	|ATP binding|protein-tyrosine kinase activity|protein amino acid phosphorylation|	(2)Aspter (1)Chlrei (1)Cocimm (1)Gialam (1)Gibzea (1)Trivag
14	16	9442-13273	0.96808	0	LRR_1	Pkinase	||Chaoptin precursor (Photoreceptor cell-specific membrane protein)||Protein phosphatase 1 regulatory subunit 7 (Protein phosphatase 1DE regulatory subunit 22)||Receptor-like protein kinase 2 precursor (EC 2.7.11.1)||U2 small nuclear ribonucleoprotein A' (U2 snRNP-A')||	||Calcium/calmodulin-dependent protein kinase type 1 (EC 2.7.11.17) (CaMDE kinase I) (CaM-KI) (CaM kinase I alpha) (CaMKI-alpha)||Casein kinase I homolog 2 (EC 2.7.11.1)||Dual specificity mitogen-activated protein kinase kinase dSOR1DE (EC 2.7.12.2) (Downstream of RAF) (MAPKK)||Hormonally up-regulated neu tumor-associated kinase (EC 2.7.11.1)DE (Serine/threonine-protein kinase MAK-V) (B19)||PAS d…	|	|	|GO:0004672|GO:0005524|GO:0006468|	|ATP binding|protein kinase activity|protein amino acid phosphorylation|	(1)Aedaeg (1)Anogam (1)Batden (1)Clalus (1)Dromel (1)Galgal (1)Homsap (2)Musmus (1)Naegru (1)Orysat (1)Pucgra (1)Schpom (1)Triadh (2)Trivag
18	18	18096-18096	0.96699	0	WD40	WD40	||COMPASS component SWD1 (Complex proteins associated with SET1 proteinDE SWD1) (Set1C component SWD1)||Dynein intermediate chain 1, axonemal (Axonemal dynein intermediateDE chain 1)||Katanin p80 WD40-containing subunit B1 (Katanin p80 subunit B1) (p80DE katanin)||Minichromosome loss protein 1 (DNA polymerase alpha accessory factorDE Mcl1)||Mitotic checkpoint protein BUB3||Periodic tryptophan pro…	||COMPASS component SWD1 (Complex proteins associated with SET1 proteinDE SWD1) (Set1C component SWD1)||Dynein intermediate chain, cytosolic (DH IC) (Cytoplasmic dyneinDE intermediate chain) (Protein short wing)||F-box-like/WD repeat-containing protein ebi||Guanine nucleotide-binding protein subunit beta-like protein 1 (GDE protein subunit beta-like protein 1) (WD40 repeat-containing proteinDE de…	|	|	|	|	(1)Anogam (1)Aurano (1)Botcin (1)Caeele (1)Cantro (1)Clalus (1)Copcin (1)Cryneo (1)Fusoxy (1)Fusver (1)Gibzea (1)Lodelo (1)Maggri (1)Naegru (1)Neucra (1)Rhiory (1)Sclscl (1)Triadh
6	9	1187-16688	0.93694	0	Ank	TPR_1	||Ankyrin repeat domain-containing protein 2 (Skeletal muscle ankyrinDE repeat protein) (mArpp)||Ankyrin repeat domain-containing protein 28 (Phosphatase interactorDE targeting protein hnRNP K) (PITK)||Ankyrin-3 (ANK-3) (Ankyrin-G)||Zinc finger protein YDR049W||	||Cell division cycle protein 27 homolog (CDC27Hs) (H-NUC)||Nephrocystin-3||Neutrophil cytosol factor 2 (NCF-2) (Neutrophil NADPH oxidase factorDE 2) (NADPH oxidase activator 2) (67 kDa neutrophil oxidase factor)DE (p67-phox)||	|	|	|	|	(1)Batden (1)Cioint (1)Gialam (1)Monbre (2)Phyinf (3)Trivag
15	16	7822-13273	0.93025	0	HEAT	Pkinase	||Condensin complex subunit 1 (p128) (XCAP-D2 homolog)||Probable importin subunit beta-4 (Karyopherin subunit beta-4)DE (Importin-123)||Sister chromatid cohesion protein PDS5 (Precocious dissociation ofDE sisters protein 5)||Tubulin-specific chaperone D (Tubulin-folding cofactor D) (Beta-DE tubulin cofactor D) (tfcD) (SSD-1)||	||Calcium/calmodulin-dependent protein kinase type IV (EC 2.7.11.17)DE (CAM kinase-GR) (CaMK IV) (Calspermin)||Carbon catabolite-derepressing protein kinase (EC 2.7.11.1)||Cell cycle serine/threonine-protein kinase hsk1 (EC 2.7.11.1)DE (Minichromosome maintenance protein kinase) (Cdc7-related kinase)||Serine/threonine-protein kinase KIN4 (EC 2.7.11.1)||	|	|	|GO:0004672|GO:0005524|GO:0006468|	|ATP binding|protein kinase activity|protein amino acid phosphorylation|	(1)Aspter (1)Botcin (1)Chaglo (1)Clalus (1)Fusoxy (1)Fusver (1)Gibzea (1)Maggri (1)Monbre (1)Neucra (1)Schpom (1)Sclscl (1)Stanod (2)Trivag (1)Uncree
8	12	13273-14475	0.91697	0	Pkinase	Ras	||3-phosphoinositide-dependent protein kinase 1 (EC 2.7.11.1) (mPDK1)||Carbon catabolite-derepressing protein kinase (EC 2.7.11.1)||Death-associated protein kinase 3 (EC 2.7.11.1) (DAP kinase 3) (DAP-DE like kinase) (Dlk) (ZIP-kinase)||Dual specificity tyrosine-phosphorylation-regulated kinase 2DE (EC 2.7.12.1) (dDyrk2) (Protein smell impaired at 35A)||MAP/microtubule affinity-regulating kinase 4…	||Ras-like protein F54C8.5 precursor||Ras-related protein Rab-11A||Ras-related protein Rab-18||Ras-related protein Rab-37||Ras-related protein Rab-39A (Rab-39)||Ras-related protein Rab-39B||Ras-related protein Rab-5A||Ras-related protein Rab-8A (GTP-binding protein SAS1)||Ras-related protein Rab-8B||Ras-related protein Rap-1b precursor (GTP-binding protein smg p21B)||Rho-related protein racA prec…	|GO:0004672|GO:0005524|GO:0006468|	|ATP binding|protein kinase activity|protein amino acid phosphorylation|	|	|	(1)Caeele (3)Danrer (1)Enthis (1)Fugrub (1)Phyinf (1)Rhiory (1)Toxgon (3)Trivag
6	7	1187-18828	0.89661	0	Ank	efhand	||26S proteasome non-ATPase regulatory subunit 10 (26S proteasomeDE regulatory subunit p28) (Gankyrin)||Ankyrin-1 (Erythrocyte ankyrin) (Ankyrin-R)||Palmitoyltransferase AKR1 (EC 2.3.1.-) (Ankyrin repeat-containingDE protein AKR1)||	||Calcyphosin (Calcyphosine)||Calmodulin (CaM)||Protein NLRC3 (Nucleotide-binding oligomerization domain protein 3)DE (Caterpiller protein 16.2) (CLR16.2) (CARD15-like protein)||	|	|	|GO:0005509|	|calcium ion binding|	(1)Chlrei (1)Cioint (1)Monbre (1)Naegru (2)Phyinf (1)Trivag
11	11	10523-13273	0.89535	0.4	Metallophos	Pkinase	||Serine/threonine-protein phosphatase 4 catalytic subunit (EC 3.1.3.16)DE (PP4C) (Pp4)||Serine/threonine-protein phosphatase PP1-gamma catalytic subunitDE (EC 3.1.3.16) (PP-1G) (Protein phosphatase 1C catalytic subunit)||Serine/threonine-protein phosphatase PP2A-like PPG1 (EC 3.1.3.16)||Tartrate-resistant acid phosphatase type 5 precursor (EC 3.1.3.2) (TR-DE AP) (Tartrate-resistant acid ATPase) …	||3-phosphoinositide-dependent protein kinase 1 (EC 2.7.11.1) (mPDK1)||Casein kinase I isoform alpha (EC 2.7.11.1) (CKI-alpha) (CK1)||MAP kinase kinase kinase SSK2 (EC 2.7.11.25) (Suppressor of sensorDE kinase 2)||Mitogen-activated protein kinase 1 (EC 2.7.11.24) (MAP kinase 1)DE (AtMPK1)||Protein kinase dsk1 (EC 2.7.11.1) (Dis1-suppressing protein kinase)||Serine/threonine-protein kinase ASK2 (E…	|GO:0016787|	|hydrolase activity|	|GO:0004672|GO:0005524|GO:0006468|	|ATP binding|protein kinase activity|protein amino acid phosphorylation|	(1)Aurano (1)Chlrei (1)Cocimm (1)Dicdis (1)Fugrub (1)Gasacu (1)Orylat (1)Orysat (1)Saccer (1)Tetnig (1)Uncree
19	32	10206-10206	0.88346	0	MFS_1	MFS_1	||Allantoate permease||Azole resistance protein 1||Inorganic phosphate transporter 1-1 (AtPht1;1) (H(+)/PiDE cotransporter)||Monocarboxylate transporter 12 (MCT 12) (Solute carrier family 16DE member 12)||Monocarboxylate transporter 9 (MCT 9) (Solute carrier family 16 memberDE 9)||Multidrug resistance protein fnx1||Pantothenate transporter liz1||Polyamine transporter 2||Probable transporter MCH4|…	||Allantoate permease||Inorganic phosphate transporter 1-1 (AtPht1;1) (H(+)/PiDE cotransporter)||Pantothenate transporter liz1||Probable transporter MCH4||Protein HOL1||Putative tartrate transporter||Riboflavin transporter MCH5||Sialin (Solute carrier family 17 member 5) (Sodium/sialic acidDE cotransporter)||Siderophore iron transporter ARN1 (Ferrichrome permease)||Solute carrier family 22 member…	|	|	|	|	(2)Aedaeg (3)Anogam (1)Aratha (3)Aspnid (1)Aspter (1)Batden (1)Caeele (2)Cocimm (1)Copcin (2)Cryneo (1)Galgal (2)Homsap (2)Musmus (1)Orylat (2)Orysat (4)Picgui (1)Saccer (1)Uncree (1)Xentro
7	13	14156-14475	0.87983	0	RRM_1	Ras	||Nucleolysin TIAR (TIA-1-related protein)||Polyadenylate-binding protein 2 (Poly(A)-binding protein 2) (Poly(A)-DE binding protein II) (PABII)||RNA-binding protein 39 (RNA-binding motif protein 39)||Splicing factor 3B subunit 4 (Spliceosome-associated protein 49) (SAPDE 49) (SF3b50) (Pre-mRNA-splicing factor SF3b 49 kDa subunit)||Uncharacterized RNA-binding protein C22E12.02||	||GTP-binding protein Rheb homolog precursor||GTP-binding protein rho3 precursor||Ras-like GTP-binding protein YPT1||Ras-like protein rasG precursor||Ras-related protein Rab-1B||Ras-related protein Rab-25||Ras-related protein Rab-30||Ras-related protein Rab-5A||Ras-related protein Rab11A||Rho-related protein racG precursor||Vacuolar protein sorting-associated protein 21 (GTP-binding proteinDE YPT…	|GO:0003676|	|nucleic acid binding|	|	|	(1)Aratha (1)Cryneo (1)Danrer (2)Dromel (5)Enthis (1)Rhiory (2)Trivag
6	6	1041-18096	0.85159	0	Aldo_ket_red	WD40	||Aldo-keto reductase family 1 member B10 (EC 1.1.1.-) (AldoseDE reductase-like) (ARL-1) (Small intestine reductase) (SI reductase)DE (Aldose reductase-related protein) (ARP) (hARP)||Aldose reductase (EC 1.1.1.21) (AR) (Aldehyde reductase)||Putative aryl-alcohol dehydrogenase C977.14c (EC 1.1.1.-)||	||Eukaryotic translation initiation factor 3 subunit I (EukaryoticDE translation initiation factor 3 subunit 2) (eIF-3-beta) (eIF3 p36)||Poly(A)+ RNA export protein||Putative actin-interacting protein 1 (AIP1)||	|GO:0016491|	|oxidoreductase activity|	|	|	(1)Chlrei (1)Cioint (1)Cocimm (1)Plafal (1)Thapse (1)Uncree
7	7	10523-18096	0.84666	0	Metallophos	WD40	||Serine/threonine-protein phosphatase 2A catalytic subunit alphaDE isoform (EC 3.1.3.16) (PP2A-alpha)||Serine/threonine-protein phosphatase 2B catalytic subunit alphaDE isoform (EC 3.1.3.16) (Calmodulin-dependent calcineurin A subunitDE alpha isoform) (CAM-PRP catalytic subunit)||Serine/threonine-protein phosphatase 4 catalytic subunit (EC 3.1.3.16)DE (PP4C) (Pp4)||Serine/threonine-protein phosp…	||Actin-related protein 2/3 complex subunit 1A (SOP2-like protein)||Guanine nucleotide-binding protein subunit beta-like protein (ReceptorDE of activated protein kinase C homolog)||WD repeat-containing protein srw1 (Suppressor of rad/wee1)||	|GO:0016787|	|hydrolase activity|	|	|	(1)Aedaeg (1)Anogam (1)Dromel (1)Enthis (1)Orylat (1)Trivag (1)Volcar
22	75	19236-19236	0.84241	1	p450	p450	||(S)-N-methylcoclaurine 3'-hydroxylase isozyme 1 (EC 1.14.13.71)DE (Cytochrome P450 80B1) (Fragment)||Benzoate 4-monooxygenase (EC 1.14.13.12) (Benzoate-para-hydroxylase)DE (Cytochrome P450 53) (BpH)||Cytochrome P450 1A1 (EC 1.14.14.1) (CYPIA1) (P450-P1) (P450 form 6)DE (P450-C)||Cytochrome P450 2B1 (EC 1.14.14.1) (CYPIIB1) (P450-B) (P450b) (P450-DE PB1 and P450-PB2) (P450-LM2)||Cytochrome P450 …	||Benzoate 4-monooxygenase (EC 1.14.13.12) (Benzoate-para-hydroxylase)DE (Cytochrome P450 53) (BpH)||Cytochrome P450 1A2 (EC 1.14.14.1) (CYPIA2) (P450-P3) (P(3)450) (P450DE 4)||Cytochrome P450 2A13 (EC 1.14.14.1) (CYPIIA13)||Cytochrome P450 2B10 (EC 1.14.14.1) (CYPIIB10) (Testosterone 16-alphaDE hydroxylase) (P450-16-alpha) (Clone PF3/46) (Cytochrome P450 2B20)DE (CYPIIB20) (P24)||Cytochrome P450…	|GO:0004497|GO:0005506|GO:0009055|GO:0020037|	|electron carrier activity|heme binding|iron ion binding|monooxygenase activity|	|GO:0004497|GO:0005506|GO:0009055|GO:0020037|	|electron carrier activity|heme binding|iron ion binding|monooxygenase activity|	(16)Aedaeg (4)Anogam (3)Aratha (1)Aspter (3)Caeele (3)Cioint (1)Cocimm (2)Danrer (7)Dromel (1)Fugrub (1)Galgal (3)Gasacu (4)Homsap (1)Maggri (9)Musmus (6)Orysat (2)Phyinf (1)Sclscl (1)Tetnig (2)Triadh (2)Uncree (2)Xentro
9	9	3702-5328	0.83574	0.33	DEAD~Helicase_C	DnaJ	||ATP-dependent DNA helicase hus2/rqh1 (EC 3.6.1.-)||ATP-dependent RNA helicase DDX19B (EC 3.6.1.-) (DEAD box protein 19B)DE (DEAD box RNA helicase DEAD5)||ATP-dependent RNA helicase dbp4 (EC 3.6.1.-)||ATP-dependent RNA helicase mss116, mitochondrial precursorDE (EC 3.6.1.-)||Putative ATP-dependent RNA helicase ste13 (EC 3.6.1.-)||	||J domain-containing protein spf31||Uncharacterized J domain-containing protein YIR004W||	|GO:0003676|GO:0004386|GO:0005524|GO:0008026|GO:0017038|GO:0019079|GO:0016020|	|ATP binding|ATP-dependent helicase activity|helicase activity|nucleic acid binding|protein import|viral genome replication|membrane|	|GO:0031072|	|heat shock protein binding|	(1)Aspnid (1)Cocimm (1)Cyamer (1)Hiscap (1)Maggri (1)Neucra (1)Plafal (1)Stanod (1)Thapse
6	6	14156-16688	0.83338	0	RRM_1	TPR_1	||60S ribosome subunit biogenesis protein NOP8 (Nucleolar protein 8)||Cleavage stimulation factor 64 kDa subunit (CSTF 64 kDa subunit) (CF-1DE 64 kDa subunit) (CstF-64)||Cytoplasmic polyadenylation element-binding protein 1-B (CPE-bindingDE protein 1-B) (CPE-BP1-B) (CPEB-1-B)||RNA-binding protein 39 (RNA-binding motif protein 39)||	||Cell division cycle protein 16 homolog (Anaphase-promoting complexDE subunit 6) (APC6) (Cyclosome subunit 6)||Probable UDP-N-acetylglucosamine--peptide N-DE acetylglucosaminyltransferase SPINDLY (EC 2.4.1.-)||RNA polymerase-associated protein CTR9 (Cln three-requiring protein 9)DE (Centromere-binding factor 1-dependent protein 1)||Tetratricopeptide repeat protein 1 (TPR repeat protein 1)||UNC45…	|GO:0003676|	|nucleic acid binding|	|	|	(1)Crypar (1)Danrer (1)Dromel (1)Enthis (1)Phyinf (1)Saccer
12	18	9442-9442	0.8288	0	LRR_1	LRR_1	||Connectin precursor||Leucine-rich repeat transmembrane neuronal protein 1 precursor||Protein lap4 (Protein scribble) (Protein smell-impaired)||SLIT and NTRK-like protein 5 precursor||SLIT and NTRK-like protein 6 precursor||Slit homolog 3 protein precursor (Slit-3) (Slit3)||	||Connectin precursor||F-box/LRR-repeat protein 2 (F-box and leucine-rich repeat protein 2)DE (F-box protein FBL2/FBL3)||Insulin-like growth factor-binding protein complex acid labile chainDE precursor (ALS)||Leucine-rich repeat transmembrane neuronal protein 1 precursor||Protein LAP4 (Protein scribble homolog) (hScrib)||Protein NLRC3||Protein NLRC3 (Nucleotide-binding oligomerization domain prot…	|	|	|	|	(2)Aedaeg (2)Anogam (1)Cioint (1)Danrer (2)Dromel (1)Enccun (3)Fugrub (1)Galgal (2)Gasacu (1)Orylat (1)Tetnig (1)Trivag
6	6	7980-13273	0.8155	0.2	HMG_box	Pkinase	||Transcription factor SOX-10||Transcription factor SOX-10 (SOX-21) (Transcription factor SOX-M)||	||Discs overgrown protein kinase (EC 2.7.11.1) (Protein double-time)||Probable serine/threonine-protein kinase Cx32, chloroplast precursorDE (EC 2.7.11.1)||Protein kinase shaggy (EC 2.7.11.1) (Protein zeste-white 3)||Serine/threonine-protein kinase ppk15 (EC 2.7.11.1)||Spindle assembly checkpoint kinase (EC 2.7.11.1) (Aurora kinase)||	|GO:0003677|GO:0006355|	|DNA binding|regulation of transcription, DNA-dependent|	|GO:0004672|GO:0005524|GO:0006468|	|ATP binding|protein kinase activity|protein amino acid phosphorylation|	(1)Caeele (1)Dromel (1)Gialam (1)Orysat (1)Rhiory (1)Trivag
8	9	5328-13273	0.81528	0.3	DnaJ	Pkinase	||Cyclin G-associated kinase (EC 2.7.11.1)||	||Beta-adrenergic receptor kinase 2 (EC 2.7.11.15) (Beta-ARK-2) (G-DE protein-coupled receptor kinase 3)||Calcium-dependent protein kinase 12 (EC 2.7.11.1) (AtCDPK9)||Casein kinase II subunit alpha (EC 2.7.11.1) (CK II)||Cell division protein kinase 5 homolog (EC 2.7.11.22) (Cyclin-DE dependent kinase 5)||SNF-related serine/threonine-protein kinase (EC 2.7.11.1) (SNF1-DE related kinase)||Serine/t…	|GO:0031072|	|heat shock protein binding|	|GO:0004672|GO:0005524|GO:0006468|	|ATP binding|protein kinase activity|protein amino acid phosphorylation|	(1)Aedaeg (1)Anogam (2)Aurano (1)Chaglo (1)Copcin (1)Crypar (1)Orysat (1)Phyinf
5	5	1187-10206	0.80894	0	Ank	MFS_1	||Ankyrin-1 (Erythrocyte ankyrin)||Ankyrin-1 (Erythrocyte ankyrin) (Ankyrin-R)||Ankyrin-2 (Brain ankyrin) (Ankyrin-B) (Non-erythroid ankyrin)||	||Synaptic vesicle 2-related protein (SV2-related protein)||	|	|	|	|	(1)Aedaeg (1)Aspnid (1)Enthis (1)Phyinf (1)Trivag
6	6	8258-13273	0.79798	0.2	Homeobox	Pkinase	||ALX homeobox protein 1 (Cartilage homeoprotein 1) (CART-1)||Homeobox protein rough||	||Cell division control protein 7 (EC 2.7.11.1)||Mitogen-activated protein kinase kinase kinase 4 (EC 2.7.11.25)DE (MAPK/ERK kinase kinase 4) (MEK kinase 4) (MEKK 4) (MAP three kinaseDE 1)||Probable serine/threonine-protein kinase KCC4 (EC 2.7.11.1)||Serine/threonine-protein kinase Pim-2 (EC 2.7.11.1) (Pim-2h)||Serine/threonine-protein kinase chk1 (EC 2.7.11.1) (Checkpoint kinaseDE 1)||	|GO:0003700|GO:0043565|GO:0006355|	|sequence-specific DNA binding|transcription factor activity|regulation of transcription, DNA-dependent|	|GO:0004672|GO:0005524|GO:0006468|	|ATP binding|protein kinase activity|protein amino acid phosphorylation|	(1)Aedaeg (1)Anogam (1)Danrer (1)Enccun (1)Rhiory (1)Trivag
5	5	272-13273	0.78961	0.09	AA_permease	Pkinase	||Amino-acid permease rocC||High affinity cationic amino acid transporter 1 (CAT-1) (CAT1) (SystemDE Y+ basic amino acid transporter) (Solute carrier family 7 member 1)DE (Ecotropic retroviral leukemia receptor homolog) (ERR) (EcotropicDE retrovirus receptor homolog)||Probable proline-specific permease put4||Uncharacterized amino-acid permease P7G5.06||	||Cyclin-dependent kinase F-4 (EC 2.7.11.22) (EC 2.7.11.23) (CDKF;4)DE (Serine/threonine-protein kinase MHK-like protein 2)||Ribosomal protein S6 kinase alpha-6 (EC 2.7.11.1) (S6K-alpha 6) (90DE kDa ribosomal protein S6 kinase 6) (p90-RSK 6) (Ribosomal S6 kinase 4)DE (RSK-4) (pp90RSK4)||Serine/threonine-protein kinase crk1 (EC 2.7.11.23) (MitoticDE catastrophe suppressor 6)||Sporulation-specific …	|GO:0006810|GO:0016020|	|transport|membrane|	|GO:0004672|GO:0005524|GO:0006468|	|ATP binding|protein kinase activity|protein amino acid phosphorylation|	(1)Cantro (1)Orysat (1)Schpom (1)Thapse (1)Trivag
5	6	13273-14724	0.78638	0.09	Pkinase	RhoGAP	||Carbon catabolite-derepressing protein kinase (EC 2.7.11.1)||Dual specificity protein kinase CLK2 (EC 2.7.12.1) (CDC-like kinaseDE 2)||Spindle assembly checkpoint kinase (EC 2.7.11.1) (Aurora kinase)||	||GTPase-activating protein SAC7||Rho GTPase-activating protein 24 (Rho-type GTPase-activating proteinDE 24) (Filamin-A-associated RhoGAP) (FilGAP) (p73RhoGAP) (RhoGAP of 73DE kDa) (RAC1- and CDC42-specific GTPase-activating protein of 72 kDa)DE (RC-GAP72) (Sarcoma antigen NY-SAR-88)||	|GO:0004672|GO:0005524|GO:0006468|	|ATP binding|protein kinase activity|protein amino acid phosphorylation|	|GO:0007165|GO:0005622|	|signal transduction|intracellular|	(1)Clalus (2)Enthis (1)Fugrub (1)Orylat (1)Trivag
4	4	13273-19765	0.77983	0.29	Pkinase	zf-CCCH	||Casein kinase I isoform delta (EC 2.7.11.1) (CKI-delta) (CKId)||Mitogen-activated protein kinase kinase kinase MLT (EC 2.7.11.25)DE (MLK-like mitogen-activated protein triple kinase) (Leucine zipper-DE and sterile alpha motif kinase ZAK) (Sterile alpha motif- and leucineDE zipper-containing kinase AZK) (Mixed lineage kinase-related kinase)DE (MLK-related kinase) (MRK)||Serine/threonine-protein …	||Splicing factor U2AF 23 kDa subunit (U2 auxiliary factor 23 kDaDE subunit) (U2 snRNP auxiliary factor small subunit) (U2AF23)||mRNA 3'-end-processing protein yth1||	|GO:0004672|GO:0005524|GO:0006468|	|ATP binding|protein kinase activity|protein amino acid phosphorylation|	|GO:0003676|GO:0008270|	|nucleic acid binding|zinc ion binding|	(1)Enthis (1)Monbre (1)Orysat (1)Trivag
20	20	2045-3702	0.7758	0	Brix	DEAD~Helicase_C	||Brix domain-containing protein 1||Brix domain-containing protein C1B9.03c||Probable ribosome production factor 1 (Ribosome biogenesis proteinDE RPF1)||Ribosome biogenesis protein SSF1||	||ATP-dependent RNA helicase bel (EC 3.6.1.-) (Protein belle)||ATP-dependent RNA helicase dbp4 (EC 3.6.1.-)||ATP-dependent RNA helicase vasa (EC 3.6.1.-) (Antigen Mab46F11)||ATP-dependent rRNA helicase RRP3 (EC 3.6.1.-) (Ribosomal RNA-DE processing protein 3)||ATP-dependent rRNA helicase rrp3 (EC 3.6.1.-)||	|	|	|GO:0003676|GO:0004386|GO:0005524|GO:0008026|GO:0017038|GO:0019079|GO:0016020|	|ATP binding|ATP-dependent helicase activity|helicase activity|nucleic acid binding|protein import|viral genome replication|membrane|	(1)Aedaeg (1)Anogam (1)Aspnid (1)Botcin (1)Cantro (1)Chaglo (1)Clalus (1)Cocimm (1)Fusoxy (1)Fusver (1)Gibzea (1)Hiscap (1)Lodelo (1)Monbre (1)Neucra (1)Picgui (1)Saccer (1)Sclscl (1)Stanod (1)Uncree
8	10	13273-15422	0.77425	0	Pkinase	SH3_1	||CBL-interacting serine/threonine-protein kinase 11 (EC 2.7.11.1)DE (SOS2-like protein kinase PKS5) (SOS-interacting protein 4) (SNF1-DE related kinase 3.22)||Casein kinase I isoform alpha (EC 2.7.11.1) (CKI-alpha) (CK1)||Dual specificity mitogen-activated protein kinase kinase 5DE (EC 2.7.12.2) (MAP kinase kinase 5) (MAPKK 5) (MAPK/ERK kinase 5)||Serine/threonine-protein kinase Nek1 (EC 2.7.11.…	||Dedicator of cytokinesis protein 4||Nephrocystin-1||	|GO:0004672|GO:0005524|GO:0006468|	|ATP binding|protein kinase activity|protein amino acid phosphorylation|	|	|	(1)Aspter (1)Cocimm (3)Danrer (1)Hiscap (1)Monbre (1)Rhiory (1)Trivag (1)Uncree
12	12	2826-3702	0.77297	0.39	CTP_transf_1	DEAD~Helicase_C	||Protein HSD1||Protein HSD1 (High-copy suppressor of SLY1 defect protein 1)||Uncharacterized membrane protein C63.10c||	||ATP-dependent RNA helicase dbp8 (EC 3.6.1.-)||ATP-dependent rRNA helicase SPB4 (EC 3.6.1.-) (Suppressor of PAB1DE protein 4)||ATP-dependent rRNA helicase spb4 (EC 3.6.1.-)||Pre-mRNA-splicing ATP-dependent RNA helicase prp28 (EC 3.6.1.-)||	|GO:0004605|GO:0008654|GO:0016020|	|phosphatidate cytidylyltransferase activity|phospholipid biosynthetic process|membrane|	|GO:0003676|GO:0004386|GO:0005524|GO:0008026|GO:0017038|GO:0019079|GO:0016020|	|ATP binding|ATP-dependent helicase activity|helicase activity|nucleic acid binding|protein import|viral genome replication|membrane|	(1)Aspnid (1)Aspter (1)Botcin (1)Fusoxy (1)Fusver (1)Gialam (1)Gibzea (1)Maggri (1)Neucra (1)Schpom (1)Stanod (1)Uncree
7	7	8122-13273	0.75888	0.53	Helicase_C	Pkinase	||ATP-dependent RNA helicase SUV3, mitochondrial precursor (EC 3.6.1.-)||ATP-dependent RNA helicase dbp8 (EC 3.6.1.-)||Putative pre-mRNA-splicing factor ATP-dependent RNA helicase DHX16DE (EC 3.6.1.-) (DEAH-box protein 16) (ATP-dependent RNA helicase #3)||	||Dual specificity protein kinase lkh1 (EC 2.7.12.1)||MAP kinase kinase MKK1/SSP32 (EC 2.7.12.2)||Serine/threonine-protein kinase gad8 (EC 2.7.11.1)||Serine/threonine-protein kinase ppk16 (EC 2.7.11.1) (Meiotically up-DE regulated gene 92 protein)||	|GO:0003676|GO:0004386|GO:0005524|	|ATP binding|helicase activity|nucleic acid binding|	|GO:0004672|GO:0005524|GO:0006468|	|ATP binding|protein kinase activity|protein amino acid phosphorylation|	(1)Cantro (1)Chaglo (1)Clalus (1)Gialam (1)Lodelo (1)Picgui (1)Pucgra
4	6	1187-3702	0.75687	0	Ank	DEAD~Helicase_C	||NF-kappa-B inhibitor-like protein 1 (Inhibitor of kappa B-like) (I-DE kappa-B-like) (IkappaBL) (Nuclear factor of kappa light polypeptideDE gene enhancer in B-cells inhibitor-like 1)||Splicing factor 3A subunit 3 (Spliceosome-associated protein 61) (SAPDE 61) (SF3a60)||	||ATP-dependent RNA helicase DBP5 (EC 3.6.1.-) (DEAD box protein 5)DE (Helicase CA5/6) (Ribonucleic acid-trafficking protein 8)||ATP-dependent RNA helicase dbp7 (EC 3.6.1.-)||ATP-dependent RNA helicase fal1 (EC 3.6.1.-)||Spliceosome RNA helicase BAT1 (EC 3.6.1.-) (DEAD box protein UAP56)DE (56 kDa U2AF65-associated protein) (ATP-dependent RNA helicase p47)DE (HLA-B-associated transcript-1)||	|	|	|GO:0003676|GO:0004386|GO:0005524|GO:0008026|GO:0017038|GO:0019079|GO:0016020|	|ATP binding|ATP-dependent helicase activity|helicase activity|nucleic acid binding|protein import|viral genome replication|membrane|	(1)Gialam (3)Homsap (1)Maggri (1)Trivag
12	12	3702-13273	0.75676	0.4	DEAD~Helicase_C	Pkinase	||ATP-dependent RNA helicase DDX1 (EC 3.6.1.-) (DEAD box protein 1)DE (DEAD box protein retinoblastoma) (DBP-RB)||ATP-dependent RNA helicase DDX42 (EC 3.6.1.-) (DEAD box protein 42)DE (Splicing factor 3B-associated 125 kDa protein) (SF3b125) (RNADE helicase-related protein) (RNAHP) (RNA helicase-like protein) (RHELP)DE (SF3b DEAD-box protein)||ATP-dependent RNA helicase dbp8 (EC 3.6.1.-)||ATP-dep…	||G2-specific protein kinase nim-1 (EC 2.7.11.1)||MAP kinase kinase MKK1/SSP32 (EC 2.7.12.2)||MAP kinase kinase MKK2/SSP33 (EC 2.7.12.2)||MAP kinase kinase skh1/pek1 (EC 2.7.12.2)||MAP kinase-activated protein kinase 3 (EC 2.7.11.1) (MAPK-activatedDE protein kinase 3) (MAPKAP kinase 3) (MAPKAPK-3) (Chromosome 3p kinase)DE (3pK)||STE20-related adapter protein (STRAD alpha)||STE20-related adapter p…	|GO:0003676|GO:0004386|GO:0005524|GO:0008026|GO:0017038|GO:0019079|GO:0016020|	|ATP binding|ATP-dependent helicase activity|helicase activity|nucleic acid binding|protein import|viral genome replication|membrane|	|GO:0004672|GO:0005524|GO:0006468|	|ATP binding|protein kinase activity|protein amino acid phosphorylation|	(1)Botcin (1)Caeele (1)Chlrei (1)Cryneo (1)Fusoxy (1)Fusver (1)Gasacu (1)Maggri (1)Neucra (1)Orylat (1)Schpom (1)Sclscl
11	12	9163-18096	0.75648	0	Kinesin	WD40	||Chromosome-associated kinesin KIF4A (Chromokinesin-A)||Chromosome-associated kinesin KIF4B (Chromokinesin-B)||Kinesin-like protein 6||Kinesin-like protein 8||Kinesin-like protein KIF11 (Kinesin-related motor protein Eg5)||Kinesin-like protein KIF23 (Mitotic kinesin-like protein 1) (Kinesin-DE like protein 5)||Kinesin-like protein KIFC3||Kinesin-like protein subito (Protein double or nothing)||O…	||Cleavage stimulation factor 50 kDa subunit (CSTF 50 kDa subunit) (CF-1DE 50 kDa subunit) (CstF-50)||DNA damage-binding protein 2 (Damage-specific DNA-binding protein 2)DE (DDB p48 subunit) (DDBb) (UV-damaged DNA-binding protein 2) (UV-DDBDE 2)||Protein TSSC1 (Tumor-suppressing subchromosomal transferable fragmentDE candidate gene 1 protein) (Tumor-suppressing STF cDNA 1 protein)||WD repeat-cont…	|GO:0003777|GO:0005524|GO:0007018|GO:0005875|	|ATP binding|microtubule motor activity|microtubule-based movement|microtubule associated complex|	|	|	(2)Aratha (1)Aurano (1)Batden (1)Dappul (1)Dromel (1)Fugrub (1)Gasacu (1)Monbre (1)Orylat (1)Schpom (1)Tetnig
13	15	13273-18665	0.75451	0.5	Pkinase	adh_short	||Casein kinase II subunit alpha (EC 2.7.11.1) (CK II subunit alpha)||Cell cycle-related kinase (EC 2.7.11.22)||Dual specificity protein kinase KNS1 (EC 2.7.12.1)||Putative serine/threonine-protein kinase At1g54610 (EC 2.7.11.1)||SNF-related serine/threonine-protein kinase (EC 2.7.11.1) (SNF1-DE related kinase)||Serine/threonine-protein kinase 17A (EC 2.7.11.1) (DAP kinase-relatedDE apoptosis-ind…	||15-hydroxyprostaglandin dehydrogenase ((NAD+)) (EC 1.1.1.141) (PGDH)DE (Prostaglandin dehydrogenase 1)||Corticosteroid 11-beta-dehydrogenase isozyme 1 (EC 1.1.1.146) (11-DH)DE (11-beta-hydroxysteroid dehydrogenase 1) (11-beta-HSD1) (11beta-DE HSD1A)||Dehydrogenase/reductase SDR family member 4 (EC 1.1.1.184) (NADPH-DE dependent carbonyl reductase/NADP-retinol dehydrogenase) (CR) (PHCR)DE (Perox…	|GO:0004672|GO:0005524|GO:0006468|	|ATP binding|protein kinase activity|protein amino acid phosphorylation|	|GO:0016491|GO:0008152|	|oxidoreductase activity|metabolic process|	(1)Anogam (1)Aratha (1)Aurano (1)Chaglo (1)Danrer (1)Fugrub (2)Gasacu (1)Gibzea (2)Orylat (1)Picgui (1)Tetnig (1)Triadh (1)Xentro
3	8	1187-10523	0.75051	0	Ank	Metallophos	||Ankyrin repeat domain-containing protein 17 (Gene trap ankyrin repeatDE protein) (Ankyrin repeat domain-containing protein FOE)||Ankyrin repeat domain-containing protein 44||Ankyrin-1 (Erythrocyte ankyrin) (Ankyrin-R)||	||Serine/threonine-protein phosphatase 2A catalytic subunit alphaDE isoform (EC 3.1.3.16) (PP2A-alpha)||Serine/threonine-protein phosphatase 4 catalytic subunit (EC 3.1.3.16)DE (PP4C) (Phosphatase PP2A-like catalytic subunit PPH3)||Serine/threonine-protein phosphatase PP-X isozyme 1 (EC 3.1.3.16)||Serine/threonine-protein phosphatase PP-Z (EC 3.1.3.16)||	|	|	|GO:0016787|	|hydrolase activity|	(1)Enthis (1)Gialam (6)Trivag
3	3	5328-14156	0.74866	0.58	DnaJ	RRM_1	||Uncharacterized J domain-containing protein C1778.01c||	||Nuclear cap-binding protein subunit 2 (20 kDa nuclear cap-bindingDE protein) (NCBP 20 kDa subunit) (CBP20) (NCBP-interacting protein 1)DE (NIP1) (Cell proliferation-inducing gene 55 protein)||Polyadenylate-binding protein, cytoplasmic and nuclear (Poly(A)-DE binding protein) (PABP) (Polyadenylate tail-binding protein)||	|GO:0031072|	|heat shock protein binding|	|GO:0003676|	|nucleic acid binding|	(1)Cryneo (1)Enccun (1)Thapse
3	3	10315-13273	0.74258	0.28	MMR_HSR1	Pkinase	||Large subunit GTPase 1 (EC 3.6.1.-)||Large subunit GTPase 1 homolog (EC 3.6.1.-)||Putative GTP-binding protein 6 (Pseudoautosomal GTP-binding protein-DE like)||	||Casein kinase II subunit alpha (EC 2.7.11.1) (CK II)||Dual specificity protein kinase shkB (EC 2.7.11.1) (SH2 domain-DE containing protein B) (SH2 domain-containing protein 2)||Spindle assembly checkpoint kinase (EC 2.7.11.1) (Aurora kinase)||	|GO:0005525|GO:0005622|	|GTP binding|intracellular|	|GO:0004672|GO:0005524|GO:0006468|	|ATP binding|protein kinase activity|protein amino acid phosphorylation|	(1)Chlrei (1)Enthis (1)Lodelo
4	4	1475-13273	0.73533	0.45	Arf	Pkinase	||ADP-ribosylation factor 2||ADP-ribosylation factor 3||GTP-binding ADP-ribosylation factor homolog 2 protein||	||Glycogen synthase kinase-3 beta (EC 2.7.11.26) (GSK-3 beta)||Homeodomain-interacting protein kinase 1 (EC 2.7.11.1)||	|GO:0005525|	|GTP binding|	|GO:0004672|GO:0005524|GO:0006468|	|ATP binding|protein kinase activity|protein amino acid phosphorylation|	(1)Enthis (1)Fugrub (1)Gialam (1)Xentro
6	6	13273-16688	0.73055	0	Pkinase	TPR_1	||Casein kinase II subunit alpha' (EC 2.7.11.1) (CK II)||Mitogen-activated protein kinase kinase 2 (EC 2.7.12.2) (MAP kinaseDE kinase 2) (AtMKK2) (AtMAP2Kbeta)||Serine/threonine-protein kinase 4 (EC 2.7.11.1) (STE20-like kinaseDE MST1) (MST-1) (Mammalian STE20-like protein kinase 1)||Serine/threonine-protein kinase 4 (EC 2.7.11.1) (STE20-like kinaseDE MST1) (MST-1) (Mammalian STE20-like protein k…	||Mitochondrial import receptor subunit TOM34 (Translocase of outerDE membrane 34 kDa subunit)||Mitochondrial import receptor subunit TOM34 (Translocase of outerDE membrane 34 kDa subunit) (hTom34)||	|GO:0004672|GO:0005524|GO:0006468|	|ATP binding|protein kinase activity|protein amino acid phosphorylation|	|	|	(1)Antloc (1)Batden (1)Galgal (1)Homsap (1)Leiinf (1)Musmus
5	6	853-13273	0.7249	0.44	Acetyltransf_1	Pkinase	||N-acetyltransferase 13 (EC 2.3.1.-) (hNAT5) (hSAN)||N-terminal acetyltransferase complex ARD1 subunit homolog BDE (EC 2.3.1.88)||	||Casein kinase II subunit alpha (EC 2.7.11.1) (CK II alpha subunit)||Cell division protein kinase 2 homolog (EC 2.7.11.22)||Dual specificity tyrosine-phosphorylation-regulated kinase 2DE (EC 2.7.12.1)||MAP kinase kinase skh1/pek1 (EC 2.7.12.2)||Serine/threonine-protein kinase grp (EC 2.7.11.1) (Protein grapes)DE (Chk1 homolog)||Serine/threonine-protein kinase svkA (EC 2.7.11.1) (Severin kinase A…	|GO:0008080|GO:0008152|	|N-acetyltransferase activity|metabolic process|	|GO:0004672|GO:0005524|GO:0006468|	|ATP binding|protein kinase activity|protein amino acid phosphorylation|	(1)Batden (1)Copcin (1)Cryneo (1)Enthis (2)Trivag
14	18	10206-19236	0.72352	0	MFS_1	p450	||Autophagy-related protein 22-2||Polyamine transporter 2||Probable transporter MCH4||Putative HC-toxin efflux carrier TOXA||Solute carrier family 22 member 5 (Organic cation/carnitineDE transporter 2) (High-affinity sodium-dependent carnitineDE cotransporter)||Synaptic vesicular amine transporter (Monoamine transporter)DE (Vesicular amine transporter 2) (VAT2) (Solute carrier family 18DE member …	||Benzoate 4-monooxygenase (EC 1.14.13.12) (Benzoate-para-hydroxylase)DE (Cytochrome P450 53) (BpH)||Cytochrome P450 1A1 (EC 1.14.14.1) (CYPIA1)||Cytochrome P450 3A10 (EC 1.14.13.94) (CYPIIIA10) (Lithocholate 6-beta-DE hydroxylase) (6 beta-hydroxylase)||Cytochrome P450 3A13 (EC 1.14.14.1) (CYPIIIA13)||Cytochrome P450 3A9 (EC 1.14.14.1) (CYPIIIA9) (P450-OLF3) (Olfactive)DE (3AH15)||Cytochrome P450…	|	|	|GO:0004497|GO:0005506|GO:0009055|GO:0020037|	|electron carrier activity|heme binding|iron ion binding|monooxygenase activity|	(1)Aratha (1)Aspnid (1)Aspter (2)Botcin (1)Caeele (2)Chaglo (1)Copcin (1)Fusoxy (1)Gibzea (1)Hiscap (2)Maggri (2)Sclscl (1)Stanod (1)Uncree
7	7	10842-18096	0.70847	0	Myb_DNA-binding	WD40	||DNA-binding protein reb1||Myb proto-oncogene protein (C-myb)||Myb-related protein A (A-Myb)||Transcription factor TFIIIB component B'' (TFIIIB90)||	||Elongator complex protein 2 (ELP2)||Meiotic fizzy-related protein 1||Uncharacterized WD repeat-containing protein YNL035C||WD repeat-containing protein 33 (WD repeat-containing protein WDC146)||WD repeat-containing protein 5 (BMP2-induced 3-kb gene protein)||	|	|	|	|	(1)Aratha (1)Cantro (1)Chlrei (1)Fugrub (1)Lodelo (1)Schpom (1)Tetnig
5	5	10206-18096	0.70557	0	MFS_1	WD40	||Riboflavin transporter MCH5||Uncharacterized transporter C11D3.18C||	||Guanine nucleotide-binding protein G(I)/G(S)/G(T) subunit beta-2DE (Transducin beta chain 2) (G protein subunit beta-2)||Guanine nucleotide-binding protein subunit beta-2-like 1 (Receptor ofDE activated protein kinase C 1) (RACK1) (Receptor for activated CDE kinase)||Transcription initiation factor TFIID subunit 5 (TranscriptionDE initiation factor TFIID 72 kDa subunit) (TAFII-72)||Uncharacteri…	|	|	|	|	(1)Cioint (1)Cryneo (1)Enthis (1)Rhiory (1)Toxgon
4	4	13601-18096	0.70278	0	Prenyltransf	WD40	||Dehydrodolichyl diphosphate synthase (EC 2.5.1.-) (Dedol-PP synthase)||Dehydrodolichyl diphosphate synthase 4 (EC 2.5.1.-) (Dedol-PP synthaseDE 4)||Uncharacterized protein C4D7.04c||Undecaprenyl pyrophosphate synthetase (EC 2.5.1.31) (UPP synthetase)DE (Di-trans,poly-cis-decaprenylcistransferase) (Undecaprenyl diphosphateDE synthase) (UDS)||	||Bromodomain and WD repeat-containing protein 1 (WD repeat-containingDE protein 9)||DNA damage-binding protein 2 (Damage-specific DNA-binding protein 2)||Eukaryotic translation initiation factor 3 39 kDa subunit (eIF3 p39)DE (Translation initiation factor eIF3, p39 subunit) (Suppressor ofDE uncontrolled mitosis 1)||Mitotic checkpoint protein BUB3||	|GO:0016740|GO:0008152|	|transferase activity|metabolic process|	|	|	(1)Aratha (1)Gialam (1)Schpom (1)Triadh
3	4	3415-13273	0.70075	0.79	Cpn60_TCP1	Pkinase	||T-complex protein 1 subunit alpha (TCP-1-alpha) (CCT-alpha)||T-complex protein 1 subunit gamma (TCP-1-gamma) (CCT-gamma) (hTRiC5)||	||BR serine/threonine-protein kinase 1 (EC 2.7.11.1) (SAD1 kinase)DE (Serine/threonine kinase SAD-B)||Serine/threonine-protein kinase Nek1 (EC 2.7.11.1) (NimA-relatedDE protein kinase 1) (Renal carcinoma antigen NY-REN-55)||	|GO:0005524|GO:0044267|	|ATP binding|cellular protein metabolic process|	|GO:0004672|GO:0005524|GO:0006468|	|ATP binding|protein kinase activity|protein amino acid phosphorylation|	(1)Chlrei (2)Enthis (1)Trivag
11	16	1187-19546	0.69524	0	Ank	zf-C2H2	||Ankyrin repeat and SOCS box protein 2 (ASB-2)||Ankyrin repeat domain-containing protein 44||Ankyrin-1 (Erythrocyte ankyrin)||Ankyrin-1 (Erythrocyte ankyrin) (Ankyrin-R)||Ankyrin-2 (Brain ankyrin) (Ankyrin-B) (Non-erythroid ankyrin)||NF-kappa-B inhibitor alpha (I-kappa-B-alpha) (IkappaBalpha) (IkB-DE alpha)||NF-kappa-B inhibitor alpha (I-kappa-B-alpha) (IkappaBalpha) (IkB-DE alpha) (Major histoc…	||Insulinoma-associated protein 1 (Zinc finger protein IA-1)||Zinc finger protein 148 (Zinc finger DNA-binding protein 89)DE (Transcription factor ZBP-89)||Zinc finger protein 277||Zinc finger protein 81 (HFZ20)||Zinc finger protein 84 (Zinc finger protein HPF2)||	|	|	|GO:0003676|GO:0008270|GO:0005622|	|nucleic acid binding|zinc ion binding|intracellular|	(1)Aspter (1)Botcin (4)Danrer (1)Dappul (1)Dicdis (2)Fugrub (1)Gasacu (1)Homsap (1)Stanod (2)Trivag (1)Uncree
9	10	13273-17476	0.6946	0.36	Pkinase	UCH	||Calcium/calmodulin-dependent protein kinase type 1G (EC 2.7.11.17)DE (CaM kinase IG) (CaM kinase I gamma) (CaMKI gamma) (CaMKI-gamma) (CaM-DE KI gamma) (CaMKIG) (CaMK-like CREB kinase III) (CLICK III)||Cell cycle serine/threonine-protein kinase hsk1 (EC 2.7.11.1)DE (Minichromosome maintenance protein kinase) (Cdc7-related kinase)||Eukaryotic translation initiation factor 2-alpha kinase 1DE (EC …	||Ubiquitin carboxyl-terminal hydrolase 11 (EC 3.1.2.15) (UbiquitinDE thioesterase 11) (Ubiquitin-specific-processing protease 11)DE (Deubiquitinating enzyme 11)||Ubiquitin carboxyl-terminal hydrolase 21 (EC 3.1.2.15) (UbiquitinDE thioesterase 21) (Ubiquitin-specific-processing protease 21)DE (Deubiquitinating enzyme 21)||Ubiquitin carboxyl-terminal hydrolase 33 (EC 3.1.2.15) (UbiquitinDE thioest…	|GO:0004672|GO:0005524|GO:0006468|	|ATP binding|protein kinase activity|protein amino acid phosphorylation|	|GO:0004221|GO:0006511|	|ubiquitin thiolesterase activity|ubiquitin-dependent protein catabolic process|	(1)Copcin (1)Dicdis (1)Dromel (1)Fugrub (1)Galgal (1)Gasacu (1)Musmus (1)Schpom (2)Trivag
5	5	4996-13273	0.6919	0	DUF618	Pkinase	||Pre-mRNA cleavage complex 2 protein Pcf11 (Pre-mRNA cleavage complexDE II protein Pcf11)||Uncharacterized protein KIAA0460||	||BR serine/threonine-protein kinase 2 (EC 2.7.11.1) (Serine/threonine-DE protein kinase 29) (Serine/threonine kinase SAD-A)||Casein kinase II subunit alpha (EC 2.7.11.1) (CK II)||Cell cycle serine/threonine-protein kinase CDC5/MSD2 (EC 2.7.11.21)||Dual specificity protein kinase CLK2 (EC 2.7.12.1) (CDC-like kinaseDE 2)||	|	|	|GO:0004672|GO:0005524|GO:0006468|	|ATP binding|protein kinase activity|protein amino acid phosphorylation|	(1)Cyamer (1)Enccun (1)Galgal (1)Tetnig (1)Xentro
6	6	9442-10523	0.68802	0	LRR_1	Metallophos	||LRR receptor-like serine/threonine-protein kinase FLS2 precursorDE (EC 2.7.11.1) (Protein FLAGELLIN-SENSING 2) (Protein FLAGELLIN-DE SENSITIVE 2)||	||Serine/threonine-protein phosphatase PP1-beta (EC 3.1.3.16) (CeGLC-7-DE beta) (Glc seven-like phosphatase 2)||Serine/threonine-protein phosphatase PP1-gamma catalytic subunitDE (EC 3.1.3.16) (PP-1G) (Protein phosphatase 1C catalytic subunit)||Serine/threonine-protein phosphatase PP2A-like PPG1 (EC 3.1.3.16)||Serine/threonine-protein phosphatase ppe1 (EC 3.1.3.16) (PhosphataseDE esp1)||	|	|	|GO:0016787|	|hydrolase activity|	(1)Aratha (1)Cantro (1)Dromel (1)Orysat (1)Schpom (1)Trivag
8	22	314-314	0.686	1	ABC_tran	ABC_tran	||ATP-binding cassette sub-family A member 1 (ATP-binding cassetteDE transporter 1) (ATP-binding cassette 1) (ABC-1) (Cholesterol effluxDE regulatory protein)||ATP-binding cassette sub-family A member 12 (ATP-binding cassetteDE transporter 12) (ATP-binding cassette 12)||ATP-binding cassette sub-family A member 2 (ATP-binding cassetteDE transporter 2) (ATP-binding cassette 2)||ATP-binding cassette…	||ATP-binding cassette sub-family A member 12 (ATP-binding cassetteDE transporter 12) (ATP-binding cassette 12)||ATP-binding cassette sub-family A member 2 (ATP-binding cassetteDE transporter 2) (ATP-binding cassette 2)||ATP-binding cassette sub-family A member 3 (ATP-binding cassetteDE transporter 3) (ATP-binding cassette 3) (ABC-C transporter)||ATP-binding cassette sub-family A member 5||ATP-bi…	|GO:0005524|GO:0016887|	|ATP binding|ATPase activity|	|GO:0005524|GO:0016887|	|ATP binding|ATPase activity|	(3)Aratha (1)Batden (2)Dicdis (1)Musmus (2)Naegru (1)Orysat (11)Trivag (1)Xentro
7	8	10206-19546	0.68512	0	MFS_1	zf-C2H2	||Organic cation transporter 1 (CeOCT1)||Probable transporter MCH4||Sialin (Solute carrier family 17 member 5) (Sodium/sialic acidDE cotransporter) (AST) (Membrane glycoprotein HP59)||Solute carrier family 22 member 8 (Organic anion transporter 3)DE (rbOAT3)||Vesicular glutamate transporter 2 (VGluT2) (Solute carrier family 17DE member 6)||	||Krueppel-like factor 7 (Ubiquitous krueppel-like factor)||Protein bowel (Brother of odd with entrails limited)||	|	|	|GO:0003676|GO:0008270|GO:0005622|	|nucleic acid binding|zinc ion binding|intracellular|	(1)Aedaeg (1)Aratha (2)Caeele (1)Cantro (1)Cioint (1)Dappul (1)Monbre
15	27	18096-19546	0.67534	0	WD40	zf-C2H2	||Cleavage stimulation factor 50 kDa subunit (CSTF 50 kDa subunit) (CF-1DE 50 kDa subunit) (CstF-50)||F-box/WD repeat-containing protein 7 (F-box and WD-40 domain-DE containing protein 7) (F-box protein FBW7) (F-box protein Fbxw6) (F-DE box-WD40 repeat protein 6) (SEL-10)||Guanine nucleotide-binding protein G(I)/G(S)/G(T) subunit beta-3DE (Transducin beta chain 3)||Guanine nucleotide-binding prot…	||Zinc finger protein 155||Zinc finger protein 208||Zinc finger protein 287 (Zfp-287) (Zinc finger protein SKAT-2)||Zinc finger protein 471 (EZFIT-related protein 1)||Zinc finger protein 83 (Zinc finger protein 816B) (Zinc finger proteinDE HPF1)||Zinc finger protein 91 (Zinc finger protein HTF10) (HPF7)||Zinc finger protein GLIS2 homolog (Protein sugarbabe)||Zinc finger protein Helios (Ikaros fam…	|	|	|GO:0003676|GO:0008270|GO:0005622|	|nucleic acid binding|zinc ion binding|intracellular|	(4)Aedaeg (2)Anogam (2)Aratha (1)Copcin (1)Cryneo (2)Danrer (1)Dromel (3)Fugrub (1)Galgal (3)Gasacu (1)Musmus (1)Orylat (1)Plafal (3)Tetnig (1)Xentro
3	3	2059-17634	0.67237	0	Bromodomain	UQ_con	||Transcription initiation factor TFIID subunit 1 (EC 2.7.11.1)DE (Transcription initiation factor TFIID 250 kDa subunit) (TAF(II)250)DE (TAFII-250) (TAFII250) (TBP-associated factor 250 kDa) (p250) (CellDE cycle gene 1 protein)||Transcription initiation factor TFIID subunit 2 (TBP-associated factorDE 2) (TBP-associated factor 150 kDa) (TAFII-150) (TSM-1)||	||Ubiquitin-conjugating enzyme E2 E3 (EC 6.3.2.19) (Ubiquitin-proteinDE ligase E3) (Ubiquitin carrier protein E3)||Ubiquitin-conjugating enzyme E2-24 kDa (EC 6.3.2.19) (Ubiquitin-DE protein ligase) (Ubiquitin carrier protein)||	|	|	|GO:0019787|GO:0043687|GO:0051246|	|small conjugating protein ligase activity|post-translational protein modification|regulation of protein metabolic process|	(1)Antloc (1)Rhiory (1)Trivag
7	7	393-853	0.67199	0	ADH_N~ADH_zinc_N	Acetyltransf_1	||NADP-dependent alcohol dehydrogenase 6 (EC 1.1.1.2) (NADP-dependentDE alcohol dehydrogenase VI) (ScADHVI)||NADP-dependent alcohol dehydrogenase C (EC 1.1.1.2)||S-(hydroxymethyl)glutathione dehydrogenase (EC 1.1.1.284)DE (Glutathione-dependent formaldehyde dehydrogenase) (FDH) (FALDH)||Uncharacterized protein YMR152W||	||Glucosamine 6-phosphate N-acetyltransferase (EC 2.3.1.4)DE (Phosphoglucosamine transacetylase) (Phosphoglucosamine acetylase)||N-terminal acetyltransferase C complex catalytic subunit MAK3DE (EC 2.3.1.88) (NatC complex subunit MAK3) (L-A virus GAG protein N-DE acetyltransferase subunit MAK3) (Maintenance of killer protein 3)||N-terminal acetyltransferase C complex catalytic subunit mak3 homolog…	|	|	|GO:0008080|GO:0008152|	|N-acetyltransferase activity|metabolic process|	(1)Cantro (1)Chlrei (1)Clalus (1)Cocimm (1)Lodelo (1)Maggri (1)Uncree
16	130	19546-19546	0.66584	1	zf-C2H2	zf-C2H2	||Ecotropic virus integration site 1 protein homolog (EVI-1)||Endothelial zinc finger protein induced by tumor necrosis factor alphaDE (Zinc finger protein 71)||Krueppel-like factor 11 (Transforming growth factor-beta-inducibleDE early growth response protein 2) (TGFB-inducible early growth responseDE protein 2) (TIEG-2)||Krueppel-like factor 6 (Core promoter element-binding protein)||PR domain z…	||Ecotropic virus integration site 1 protein homolog (EVI-1)||Endothelial zinc finger protein induced by tumor necrosis factor alphaDE (Zinc finger protein 71)||Krueppel-like factor 6 (Core promoter element-binding protein)||Krueppel-related zinc finger protein 1 (Protein HKR1)||Myoneurin (Zinc finger and BTB domain-containing protein 31)||PR domain zinc finger protein 1 (PR domain-containing pro…	|GO:0003676|GO:0008270|GO:0005622|	|nucleic acid binding|zinc ion binding|intracellular|	|GO:0003676|GO:0008270|GO:0005622|	|nucleic acid binding|zinc ion binding|intracellular|	(17)Aedaeg (7)Anogam (1)Botcin (2)Cioint (40)Danrer (3)Dromel (8)Fugrub (2)Galgal (8)Gasacu (8)Homsap (1)Monbre (8)Musmus (10)Orylat (1)Phyinf (4)Tetnig (10)Xentro
11	11	6033-18096	0.66528	0	Exo_endo_phos	WD40	||Putative neutral sphingomyelinase (EC 3.1.4.12)||Sphingomyelin phosphodiesterase 3 (EC 3.1.4.12) (NeutralDE sphingomyelinase 2) (Neutral sphingomyelinase II) (nSMase2) (nSMase-DE 2)||	||Chromatin assembly factor 1 subunit B (CAF-1 subunit B) (ChromatinDE assembly factor I p60 subunit) (CAF-I 60 kDa subunit) (CAF-Ip60) (M-DE phase phosphoprotein 7)||WD repeat-containing protein 5 (BMP2-induced 3-kb gene protein)||	|	|	|	|	(1)Aspnid (1)Aspter (1)Botcin (1)Cioint (1)Cocimm (1)Hiscap (1)Maggri (1)Neucra (1)Sclscl (1)Stanod (1)Trivag
3	6	1187-13284	0.65846	0	Ank	Pkinase_Tyr~Ank	||Ankyrin repeat-rich membrane spanning protein (Kinase D-interactingDE substrate of 220 kDa)||	||	|	|	|GO:0004713|GO:0005524|GO:0006468|	|ATP binding|protein-tyrosine kinase activity|protein amino acid phosphorylation|	(4)Fusoxy (1)Gialam (1)Trivag
11	15	393-14475	0.65636	0	ADH_N~ADH_zinc_N	Ras	||Aryl-alcohol dehydrogenase (EC 1.1.1.90) (Benzyl alcoholDE dehydrogenase) (BADH)||NADP-dependent alcohol dehydrogenase (EC 1.1.1.2)||Probable mannitol dehydrogenase (EC 1.1.1.255) (NAD-dependent mannitolDE dehydrogenase)||Synaptic vesicle membrane protein VAT-1 homolog (EC 1.-.-.-)||	||Ras-like GTP-binding protein RYL2||Ras-related protein Rab7||Rho-related GTP-binding protein RhoN precursor (Rho family GTPase 2)DE (Rnd2) (Rho7)||Vacuolar protein sorting-associated protein 21 (GTP-binding proteinDE YPT51) (Vacuolar protein-targeting protein 12)||	|	|	|	|	(1)Aratha (2)Danrer (2)Fugrub (1)Galgal (2)Gasacu (1)Homsap (1)Musmus (2)Orylat (1)Tetnig (1)Trivag (1)Uncree
5	5	10579-18096	0.65362	0	Methyltransf_12	WD40	||Uncharacterized methyltransferase YIL064W (EC 2.1.1.-)||	||Histone acetyltransferase type B subunit 2 (EC 2.3.1.48)||Uncharacterized WD repeat-containing protein F35G12.4||Uncharacterized WD repeat-containing protein YNL035C||	|	|	|	|	(1)Aratha (1)Aspnid (1)Monbre (1)Picgui (1)Uncree
9	10	18096-18665	0.65351	0	WD40	adh_short	||Gastrulation defective protein 1||Pre-mRNA-splicing factor prp46 (Pre-mRNA-processing protein 5)DE (Complexed with cdc5 protein 1)||Pre-rRNA-processing protein IPI3 (Involved in processing IST2 proteinDE 3)||Protein transport protein SEC13||Transcription initiation factor TFIID subunit taf73 (TranscriptionDE initiation factor TFIID 73 kDa subunit) (TAFII-73)||	||15-hydroxyprostaglandin dehydrogenase ((NAD+)) (EC 1.1.1.141) (PGDH)DE (Prostaglandin dehydrogenase 1)||Peroxisomal 2,4-dienoyl-CoA reductase SPS19 (EC 1.3.1.34)DE (Sporulation-specific protein SPX19)||Probable NADP-dependent mannitol dehydrogenase (EC 1.1.1.138) (MtDH)DE (Mannitol 2-dehydrogenase ((NADP+))) (Planta-induced rust protein 8)||Retinol dehydrogenase 14 (EC 1.1.1.-) (Alcohol dehydro…	|	|	|GO:0016491|GO:0008152|	|oxidoreductase activity|metabolic process|	(1)Aratha (1)Cantro (1)Clalus (1)Cryneo (1)Lodelo (1)Phyinf (1)Picgui (2)Pucgra (1)Stanod
15	15	10166-18096	0.64685	0	MBOAT	WD40	||Diacylglycerol O-acyltransferase 1 (EC 2.3.1.20) (DiglycerideDE acyltransferase)||Diacylglycerol O-acyltransferase 1 (EC 2.3.1.20) (DiglycerideDE acyltransferase) (ACAT-related gene product 1)||Glycerol uptake protein 1||	||Polyadenylation factor subunit 2||	|	|	|	|	(1)Aspnid (1)Aspter (1)Botcin (1)Chaglo (1)Cocimm (1)Dicdis (1)Fusoxy (1)Fusver (1)Gibzea (1)Hiscap (1)Maggri (1)Orysat (1)Sclscl (1)Stanod (1)Uncree
12	33	10206-18617	0.64574	0	MFS_1	Zn_clus	||Caffeine resistance protein 5||Drug resistance protein YOR378W||Feline leukemia virus subgroup C receptor-related protein 1||Multidrug resistance protein fnx1||Polyamine transporter 3||Probable transporter MCH4||Protein FMP42||Protein HOL1||Putative HC-toxin efflux carrier TOXA||Riboflavin transporter MCH5||Siderophore iron transporter 1||Uncharacterized MFS-type transporter C530.15c||Uncharact…	||Protein RDR1 (Repressor of drug resistance protein 1)||	|	|	|GO:0003700|GO:0008270|GO:0006355|	|transcription factor activity|zinc ion binding|regulation of transcription, DNA-dependent|	(8)Aspnid (4)Aspter (1)Chaglo (1)Cryneo (4)Fusoxy (7)Fusver (3)Gibzea (1)Hiscap (1)Lodelo (1)Naegru (1)Neucra (1)Stanod
3	3	1187-2059	0.6436	0	Ank	Bromodomain	||	||	|	|	|	|	(1)Cyamer (1)Gialam (1)Trivag
7	7	10206-10756	0.64104	0	MFS_1	Mpv17_PMP22	||Organic cation transporter 1 (CeOCT1)||Uncharacterized transporter YHR048W||	||Protein SYM1||	|	|	|GO:0016021|	|integral to membrane|	(1)Cantro (1)Cioint (1)Clalus (1)Fusoxy (1)Lodelo (1)Picgui (1)Thapse
19	21	14873-14987	0.64053	0.4	Ribosomal_L21e	Ribosomal_S4~S4	||60S ribosomal protein L21-A||60S ribosomal protein L21-B||	||40S ribosomal protein S9-A||40S ribosomal protein S9-B||	|GO:0003735|GO:0006412|GO:0005622|GO:0005840|	|structural constituent of ribosome|translation|intracellular|ribosome|	|GO:0003723|GO:0016491|GO:0019843|GO:0005622|GO:0019031|	|RNA binding|oxidoreductase activity|rRNA binding|intracellular|viral envelope|	(1)Aspnid (1)Aspter (1)Batden (1)Botcin (1)Chaglo (1)Cocimm (1)Copcin (1)Cryneo (1)Fusoxy (1)Fusver (1)Gibzea (1)Hiscap (1)Maggri (1)Neucra (1)Pucgra (3)Rhiory (1)Sclscl (1)Stanod (1)Uncree
5	5	3702-18096	0.63307	0	DEAD~Helicase_C	WD40	||ATP-dependent RNA helicase DBP4 (EC 3.6.1.-) (DEAD box protein 4)DE (Helicase CA4) (Helicase UF1)||ATP-dependent RNA helicase DDX18 (EC 3.6.1.-) (DEAD box protein 18)DE (Myc-regulated DEAD box protein) (MrDb)||ATP-dependent RNA helicase dbp5 (EC 3.6.1.-)||ATP-dependent RNA helicase ded1 (EC 3.6.1.-) (Multicopy suppressor ofDE overexpressed cyr1 protein 2)||Probable ATP-dependent RNA helicase DD…	||Elongator complex protein 2 (Gamma-toxin target 2)||Poly(A)+ RNA export protein||Pre-mRNA-processing factor 17 (PRP17 homolog) (hPRP17) (Cell divisionDE cycle 40 homolog) (EH-binding protein 3) (Ehb3)||Uncharacterized WD repeat-containing protein C2E1P5.05||WD repeat-containing protein 26 (CUL4- and DDB1-associated WDR proteinDE 2) (Myocardial ischemic preconditioning up-regulated protein 2)||	|GO:0003676|GO:0004386|GO:0005524|GO:0008026|GO:0017038|GO:0019079|GO:0016020|	|ATP binding|ATP-dependent helicase activity|helicase activity|nucleic acid binding|protein import|viral genome replication|membrane|	|	|	(1)Chaglo (1)Clalus (1)Copcin (1)Dromel (1)Plafal
16	16	17634-18096	0.63016	0	UQ_con	WD40	||Ubiquitin-conjugating enzyme E2 13 (EC 6.3.2.19) (Ubiquitin-proteinDE ligase 13) (Ubiquitin carrier protein 13)||Ubiquitin-conjugating enzyme E2 C (EC 6.3.2.19) (Ubiquitin-proteinDE ligase C) (Ubiquitin carrier protein C) (UBC-X)||Ubiquitin-conjugating enzyme E2 N (EC 6.3.2.19) (Ubiquitin-proteinDE ligase N) (Ubiquitin carrier protein N) (Ubiquitin-conjugating enzymeDE E2-17 kDa) (Ubiquitin-pro…	||Protein LTS8 homolog||Protein TSSC1 (Tumor-suppressing subchromosomal transferable fragmentDE candidate gene 1 protein) (Tumor-suppressing STF cDNA 1 protein)||WD repeat-containing protein YDR128W||	|GO:0019787|GO:0043687|GO:0051246|	|small conjugating protein ligase activity|post-translational protein modification|regulation of protein metabolic process|	|	|	(1)Aspnid (1)Aspter (1)Botcin (1)Chaglo (1)Cocimm (1)Dromel (1)Fusoxy (1)Fusver (1)Gibzea (1)Neucra (1)Orysat (1)Schpom (1)Sclscl (1)Stanod (1)Uncree (1)Xentro
5	5	17123-18096	0.62937	0	Thioredoxin	WD40	||Probable protein disulfide-isomerase A6 precursor (EC 5.3.4.1) (P5)||Thioredoxin-1 (Trx-1) (TR)||	||Ribosome assembly protein rrb1||Uncharacterized WD repeat-containing protein C4F8.11||	|	|	|	|	(1)Aurano (1)Enthis (1)Fusoxy (1)Fusver (1)Maggri
5	5	8258-10523	0.62245	0.23	Homeobox	Metallophos	||Homeobox protein YHP1||	||Endopolyphosphatase (EC 3.6.1.10)||Endopolyphosphatase precursor (EC 3.6.1.10) (EC 3.6.1.11)DE (Exopolyphosphatase) (Phosphate metabolism protein 5)||Serine/threonine-protein phosphatase PP1-1 (EC 3.1.3.16)||	|GO:0003700|GO:0043565|GO:0006355|	|sequence-specific DNA binding|transcription factor activity|regulation of transcription, DNA-dependent|	|GO:0016787|	|hydrolase activity|	(1)Cantro (1)Clalus (1)Enccun (1)Picgui (1)Saccer
9	9	13273-16318	0.62187	0.19	Pkinase	Sugar_tr	||Cysteine-rich receptor-like protein kinase 29 precursor (EC 2.7.11.-)DE (Cysteine-rich RLK29)||Negative regulator of sexual conjugation and meiosis (EC 2.7.11.1)||Protein kinase dsk1 (EC 2.7.11.1) (Dis1-suppressing protein kinase)||Serine/threonine-protein kinase SSN3 (EC 2.7.11.22) (EC 2.7.11.23)DE (Cyclin-dependent kinase 8)||Serine/threonine-protein kinase ssn3 (EC 2.7.11.22) (EC 2.7.11.23)D…	||Probable metabolite transport protein GIT1||Probable metabolite transport protein YBR241C||Solute carrier family 2, facilitated glucose transporter member 1DE (Glucose transporter type 1, erythrocyte/brain) (GLUT-1) (HepG2DE glucose transporter)||Solute carrier family 2, facilitated glucose transporter member 8DE (Glucose transporter type 8) (GLUT-8) (Glucose transporter type X1)||	|GO:0004672|GO:0005524|GO:0006468|	|ATP binding|protein kinase activity|protein amino acid phosphorylation|	|GO:0005215|GO:0006810|GO:0016021|	|transporter activity|transport|integral to membrane|	(1)Aratha (1)Aspter (1)Botcin (1)Cantro (1)Cocimm (1)Rhiory (1)Stanod (1)Uncree (1)Xentro
4	5	16329-16329	0.61749	1	Sulfatase	Sulfatase	||Arylsulfatase E precursor (EC 3.1.6.-) (ASE)||	||Arylsulfatase H (EC 3.1.6.-) (ASH)||Putative extracellular sulfatase Sulf-1 homolog precursor (EC 3.1.6.-)DE (CeSulf-1)||Uncharacterized protein HI1246||	|GO:0008484|GO:0008152|	|sulfuric ester hydrolase activity|metabolic process|	|GO:0008484|GO:0008152|	|sulfuric ester hydrolase activity|metabolic process|	(1)Chlrei (1)Homsap (1)Phyinf (2)Trivag
5	5	10557-18096	0.61277	0	Methyltransf_11	WD40	||Putative methyltransferase C26A3.06||	||Transcriptional repressor tup12||WD repeat and HMG-box DNA-binding protein 1 (Acidic nucleoplasmic DNA-DE binding protein 1) (And-1)||	|GO:0008168|GO:0008152|	|methyltransferase activity|metabolic process|	|	|	(1)Batden (1)Cyamer (1)Dromel (1)Naegru (1)Trivag
10	10	18096-19636	0.61198	0	WD40	zf-C3HC4	||Catabolite repression protein creC||F-box/WD repeat-containing protein pof1 (Skp1-binding protein 1)||Guanine nucleotide-binding protein subunit beta-2-like 1 (Receptor ofDE activated protein kinase C 1) (RACK1) (Receptor for activated CDE kinase)||Telomerase protein component 1 (Telomerase-associated protein 1)DE (Telomerase protein 1) (p240) (p80 telomerase homolog)||Transcription initiation …	||E3 ubiquitin-protein ligase ZNRF1 (EC 6.3.2.-) (Zinc/RING fingerDE protein 1) (Nerve injury-induced gene 283 protein)||	|	|	|GO:0008270|	|zinc ion binding|	(1)Aratha (1)Aurano (1)Galgal (1)Gasacu (1)Homsap (1)Musmus (1)Orysat (1)Triadh (1)Trivag (1)Xentro
13	15	1187-19636	0.60794	0	Ank	zf-C3HC4	||Ankyrin repeat domain-containing protein 1 (Cardiac ankyrin repeatDE protein)||Ankyrin repeat domain-containing protein 1 (Cardiac ankyrin repeatDE protein) (Cytokine-inducible nuclear protein) (C-193)||Ankyrin repeat domain-containing protein 13C||Tankyrase-1 (EC 2.4.2.30) (TANK1) (Tankyrase I) (TNKS-1) (TRF1-DE interacting ankyrin-related ADP-ribose polymerase)||	||E3 ubiquitin-protein ligase Bre1 (EC 6.3.2.-) (dBre1)||Polycomb group RING finger protein 5 (RING finger protein 159)||RING finger and CHY zinc finger domain-containing protein 1 (ZincDE finger protein 363) (CH-rich-interacting match with PLAG1) (AndrogenDE receptor N-terminal-interacting protein) (p53-induced RING-H2 protein)DE (hPirh2) (RING finger protein 199)||	|	|	|GO:0008270|	|zinc ion binding|	(2)Aratha (1)Danrer (1)Dappul (1)Fugrub (1)Galgal (1)Gasacu (1)Homsap (1)Musmus (1)Orylat (1)Orysat (1)Phyinf (1)Tetnig (2)Trivag
9	11	18665-19236	0.60356	0.44	adh_short	p450	||3-alpha-(or 20-beta)-hydroxysteroid dehydrogenase (EC 1.1.1.53)||3-oxoacyl-((acyl-carrier-protein)) reductase (EC 1.1.1.100) (3-ketoacyl-DE acyl carrier protein reductase) (Fragments)||Cyclopentanol dehydrogenase (EC 1.1.1.163)||Estradiol 17-beta-dehydrogenase 11 precursor (EC 1.1.1.62) (17-beta-DE hydroxysteroid dehydrogenase 11) (17-beta-HSD 11) (17-beta-HSD XI)DE (17betaHSDXI) (17bHSD11) (17…	||Benzoate 4-monooxygenase (EC 1.14.13.12) (Benzoate-para-hydroxylase)DE (Cytochrome P450 53) (BpH)||Cytochrome P450 3A16 (EC 1.14.14.1) (CYPIIIA16)||Cytochrome P450 3A6 (EC 1.14.14.1) (CYPIIIA6) (P450-3C)||Cytochrome P450 4V3 (EC 1.14.-.-)||Cytochrome P450 6a8 (EC 1.14.-.-) (CYPVIA8)||Cytochrome P450 81E1 (EC 1.14.13.89) (Isoflavone 2'-hydroxylase) (P450DE 91A4) (CYP GE-3)||Cytochrome P450MT2B))…	|GO:0016491|GO:0008152|	|oxidoreductase activity|metabolic process|	|GO:0004497|GO:0005506|GO:0009055|GO:0020037|	|electron carrier activity|heme binding|iron ion binding|monooxygenase activity|	(3)Aspnid (1)Fusoxy (1)Fusver (1)Gibzea (1)Hiscap (1)Orysat (1)Picgui (1)Stanod (1)Xentro
5	6	213-18096	0.60342	0	AAA	WD40	||26S protease regulatory subunit 6A (Proteasome 26S subunit ATPase 3)DE (Tat-binding protein 1) (TBP-1) (Proteasome subunit P50)||26S protease regulatory subunit 8||DNA-dependent ATPase MGS1 (Maintenance of genome stability protein 1)||Katanin p60 ATPase-containing subunit (EC 3.6.4.3) (Katanin p60DE subunit) (p60 katanin) (Atp60) (CAD ATPase) (Katanin-1) (ProteinDE BOTERO 1) (Protein ECTOPIC RO…	||Serine-threonine kinase receptor-associated protein (UNR-interactingDE protein) (WD-40 repeat protein PT-WD) (MAP activator with WD repeats)||Transcriptional repressor tup12||Uncharacterized WD repeat-containing protein C26H5.03||Uncharacterized WD repeat-containing protein C2E1P5.05||WD repeat-containing protein slp1||	|GO:0005524|	|ATP binding|	|	|	(1)Orysat (1)Rhiory (1)Schpom (1)Stanod (2)Trivag
2	3	13273-14007	0.6029	0.47	Pkinase	RNA_pol_L	||Cell division control protein 7 (EC 2.7.11.1)||	||	|GO:0004672|GO:0005524|GO:0006468|	|ATP binding|protein kinase activity|protein amino acid phosphorylation|	|GO:0003899|GO:0046983|GO:0006350|	|DNA-directed RNA polymerase activity|protein dimerization activity|transcription|	(2)Enthis (1)Gialam
4	5	14475-18096	0.5988	0	Ras	WD40	||GTP-binding protein RHO1 precursor||GTP-binding protein yptV4 (RAB2 homolog)||Ras-related protein Rab-8B||Ras-related protein Rab-8B (GTP-binding protein SAS2)||Ras-related protein Rap-2a precursor||	||Katanin p80 WD40-containing subunit B1 (Katanin p80 subunit B1) (p80DE katanin)||PP1/PP2A phosphatases pleiotropic regulator PRL1||Periodic tryptophan protein 1 homolog (Keratinocyte protein IEF SSPDE 9502)||Ribosome assembly protein rrb1||	|	|	|	|	(1)Anogam (1)Enthis (1)Orylat (2)Trivag
4	4	2191-13273	0.59821	0.45	C2~Copine	Pkinase	||Copine-1 (Copine I)||Copine-6 (Copine VI) (Neuronal-copine) (N-copine)||	||MAP/microtubule affinity-regulating kinase 4 (EC 2.7.11.1)||Serine/threonine-protein kinase Nek1 (EC 2.7.11.1) (NimA-relatedDE protein kinase 1)||	|GO:0003677|GO:0003896|GO:0004198|GO:0004556|GO:0005509|GO:0008137|GO:0008270|GO:0008565|GO:0009055|GO:0016303|GO:0016491|GO:0005975|GO:0006120|GO:0006260|GO:0006461|GO:0006508|GO:0006886|GO:0016192|GO:0030261|GO:0046854|GO:0048015|GO:0000808|GO:0005622|GO:0005743|GO:0005942|GO:0030131|	|1-phosphatidylinositol-3-kinase activity|DNA binding|DNA primase activity|NADH dehydrogenase (ubiquinone) activity|alpha-amylase activity|calcium ion binding|calcium-dependent cysteine-type endopeptidase activity|electron carrier activity|oxidoreductase activity|protein transporter activity|zinc ion binding|DNA replication|carbohydrate metabolic process|chromosome condensation|intracellular prot…	|GO:0004672|GO:0005524|GO:0006468|	|ATP binding|protein kinase activity|protein amino acid phosphorylation|	(1)Dappul (1)Monbre (1)Naegru (1)Trivag
6	6	9951-13273	0.5922	0.4	Lipase_GDSL	Pkinase	||Alpha-L-fucosidase 3 precursor (EC 3.2.1.51) (Alpha-L-fucosideDE fucohydrolase 3) (Alpha-1,2-fucosidase) (AtFXG1)||Endoglucanase E precursor (EC 3.2.1.4) (EgE) (Endo-1,4-beta-glucanaseDE E) (Cellulase E)||Platelet-activating factor acetylhydrolase IB subunit betaDE (EC 3.1.1.47) (PAF acetylhydrolase 30 kDa subunit) (PAF-AH 30 kDaDE subunit) (PAF-AH subunit beta) (PAFAH subunit beta)||	||Calcium-dependent protein kinase 4 (EC 2.7.11.1)||Probable serine/threonine-protein kinase Cx32, chloroplast precursorDE (EC 2.7.11.1)||Serine/threonine-protein kinase QSK (EC 2.7.11.1) (Salt-inducibleDE kinase 3) (SIK-3) (SIK3)||Serine/threonine-protein kinase RAD53 (EC 2.7.11.1) (Serine-proteinDE kinase 1) (CHK2 homolog)||	|GO:0016788|GO:0006629|	|hydrolase activity, acting on ester bonds|lipid metabolic process|	|GO:0004672|GO:0005524|GO:0006468|	|ATP binding|protein kinase activity|protein amino acid phosphorylation|	(1)Aratha (1)Galgal (1)Maggri (1)Musmus (1)Thapse (1)Xentro
4	5	1187-17634	0.58924	0	Ank	UQ_con	||Ankyrin repeat domain-containing protein 28 (Phosphatase interactorDE targeting protein hnRNP K) (PITK)||Ankyrin-2 (Brain ankyrin) (Ankyrin-B) (Non-erythroid ankyrin)||Ankyrin-3 (ANK-3) (Ankyrin-G)||Protein phosphatase 1 regulatory subunit 12B (Myosin phosphatase-DE targeting subunit 2) (Myosin phosphatase target subunit 2)||	||Ubiquitin-conjugating enzyme E2 1 (EC 6.3.2.19) (Ubiquitin-proteinDE ligase 1) (Ubiquitin carrier protein 1)||Ubiquitin-conjugating enzyme E2 16 (EC 6.3.2.19) (Ubiquitin-proteinDE ligase 16) (Ubiquitin carrier protein 16)||Ubiquitin-conjugating enzyme E2 T (EC 6.3.2.19) (Ubiquitin-proteinDE ligase T) (Ubiquitin carrier protein T)||	|	|	|GO:0019787|GO:0043687|GO:0051246|	|small conjugating protein ligase activity|post-translational protein modification|regulation of protein metabolic process|	(1)Gialam (1)Homsap (1)Musmus (2)Trivag
11	13	15671-15682	0.58629	0	SNO	SOR_SNZ	||Glutamine amidotransferase subunit pdxT (EC 2.6.-.-) (GlutamineDE amidotransferase glutaminase subunit pdxT)||Probable glutamine amidotransferase SNO1 (EC 2.6.-.-)||Probable glutamine amidotransferase SNO2 (EC 2.6.-.-)||Probable glutamine amidotransferase SNO3 (EC 2.6.-.-)||Pyridoxal biosynthesis protein PDX2 (EC 2.6.-.-) (Probable glutamineDE amidotransferase) (AtPDX2) (Protein EMBRYO DEFECTIV…	||Probable pyridoxine biosynthesis PDX1-like protein||Probable pyridoxine biosynthesis protein SNZ2 (PDX1 homolog 2)||Probable pyridoxine biosynthesis protein SNZ3 (PDX1 homolog 3)||Pyridoxal biosynthesis lyase pdxS (EC 4.-.-.-)||Pyridoxine biosynthesis protein SNZ1 (PDX1 homolog 1) (p35)||	|	|	|	|	(1)Cantro (1)Cioint (1)Dicdis (1)Fusoxy (1)Fusver (1)Gibzea (1)Lodelo (1)Maggri (1)Neucra (1)Picgui (3)Saccer
5	5	16688-18828	0.58629	0	TPR_1	efhand	||Heat shock protein STI1||Hsc70-interacting protein (Hip) (Suppression of tumorigenicity proteinDE 13) (Putative tumor suppressor ST13) (Protein FAM10A1) (ProgesteroneDE receptor-associated p48 protein) (Renal carcinoma antigen NY-REN-33)||Superkiller protein 3||	||Calmodulin (CaM)||Myosin light chain 2 (MYO1 light chain 2) (Myosin-1 light chain)DE (Calmodulin-like myosin light chain MLC2)||Myosin-2 essential light chain (Myosin II essential light chain) (Non-DE muscle myosin essential light chain)||	|	|	|GO:0005509|	|calcium ion binding|	(1)Aratha (1)Caeele (1)Plafal (1)Saccer (1)Toxgon
3	3	1187-9163	0.58468	0	Ank	Kinesin	||Ankyrin-1 (Erythrocyte ankyrin) (Ankyrin-R)||Transient receptor potential channel pyrexia||	||Kinesin-like protein KIF3A (Microtubule plus end-directed kinesinDE motor 3A)||Kinesin-like protein KIF3B (Microtubule plus end-directed kinesinDE motor 3B) (HH0048)||Osmotic avoidance abnormal protein 3 (Kinesin-like protein osm-3)||	|	|	|GO:0003777|GO:0005524|GO:0007018|GO:0005875|	|ATP binding|microtubule motor activity|microtubule-based movement|microtubule associated complex|	(1)Gialam (1)Phyinf (1)Trivag
3	3	393-13273	0.58335	0	ADH_N~ADH_zinc_N	Pkinase	||Putative chloroplastic quinone-oxidoreductase homolog (EC 1.-.-.-)||Putative sorbitol dehydrogenase (EC 1.1.1.14) (L-iditol 2-DE dehydrogenase) (Protein tms1)||	||Negative regulator of sexual conjugation and meiosis (EC 2.7.11.1)||Phototropin-2 (EC 2.7.11.1) (Defective in chloroplast avoidanceDE protein 1) (Non-phototropic hypocotyl 1-like protein 1) (NPH1-likeDE protein 1) (AtKin7)||	|	|	|GO:0004672|GO:0005524|GO:0006468|	|ATP binding|protein kinase activity|protein amino acid phosphorylation|	(1)Aratha (1)Copcin (1)Enthis
2	2	3691-8319	0.57584	0.33	DEAD_2	Hydrolase	||Fanconi anemia group J protein (EC 3.6.1.-) (ATP-dependent RNADE helicase BRIP1) (Protein FACJ) (BRCA1-interacting protein C-terminalDE helicase 1) (BRCA1-interacting protein 1) (BRCA1-associated C-terminalDE helicase 1)||Probable ATP-dependent RNA helicase CHL1 (EC 3.6.1.-)||	||Phosphoglycolate phosphatase (EC 3.1.3.18) (PGPase) (PGP)||	|GO:0003677|GO:0004003|GO:0005524|	|ATP binding|ATP-dependent DNA helicase activity|DNA binding|	|GO:0003824|GO:0008152|	|catalytic activity|metabolic process|	(1)Antloc (1)Cyamer
5	14	10842-13273	0.57553	0	Myb_DNA-binding	Pkinase	||DNA-binding protein eta2||Myb proto-oncogene protein (C-myb)||Myb-related protein B (B-Myb)||Transcription repressor MYB4 (Myb-related protein 4) (AtMYB4)||Transcription termination factor 1 (TTF-1) (TTF-I) (RNA polymerase IDE termination factor)||	||Casein kinase I isoform delta (EC 2.7.11.1) (CKI-delta) (CKId)||Cell division control protein 7 (EC 2.7.11.1)||Cyclin-dependent kinase C-1 (EC 2.7.11.22) (EC 2.7.11.23) (CDKC;1)||Dual specificity mitogen-activated protein kinase kinase 4DE (EC 2.7.12.2) (MAP kinase kinase 4) (MAPKK 4) (MAPK/ERK kinase 4)DE (JNK-activating kinase 1) (C-JUN N-terminal kinase kinase 1) (JNKDE kinase 1) (JNKK 1) (S…	|	|	|GO:0004672|GO:0005524|GO:0006468|	|ATP binding|protein kinase activity|protein amino acid phosphorylation|	(3)Aratha (1)Danrer (1)Orysat (1)Schpom (8)Trivag
14	16	315-315	0.57551	1	ABC_tran~ABC2_membrane	ABC_tran~ABC2_membrane	||ATP-binding cassette sub-family G member 1 (White protein homolog)DE (ATP-binding cassette transporter 8)||ATP-binding cassette sub-family G member 4||ATP-binding cassette sub-family G member 5 (Sterolin-1)||ATP-binding cassette sub-family G member 8 (Sterolin-2)||Brefeldin A resistance protein||Pleiotropic drug resistance protein 8||White-brown complex homolog protein 1||White-brown complex ho…	||ATP-binding cassette sub-family G member 4||ATP-binding cassette sub-family G member 5 (Sterolin-1)||ATP-binding cassette sub-family G member 8 (Sterolin-2)||Brefeldin A resistance protein||Pleiotropic drug resistance protein 8||Protein scarlet||	|GO:0005524|GO:0016887|	|ATP binding|ATPase activity|	|GO:0005524|GO:0016887|	|ATP binding|ATPase activity|	(1)Aedaeg (1)Anogam (1)Cyamer (2)Dappul (1)Fugrub (1)Galgal (1)Gasacu (1)Homsap (1)Musmus (1)Naegru (1)Orylat (2)Phyinf (1)Tetnig (1)Xentro
6	6	818-10206	0.57229	0	Abhydrolase_1	MFS_1	||Protein phosphatase methylesterase 1 (EC 3.1.1.-) (PME-1)||Uncharacterized hydrolase YNR064C (EC 3.1.-.-)||	||Drug resistance protein YOR378W||Pantothenate transporter liz1||Uncharacterized transporter C3H1.06c||Uncharacterized transporter ygaY||	|	|	|	|	(1)Cryneo (1)Cyamer (1)Fusoxy (1)Gibzea (1)Picgui (1)Stanod
11	11	13669-19636	0.5666	0.09	Proteasome_A_N~Proteasome	zf-C3HC4	||Proteasome component Y7 (EC 3.4.25.1) (Macropain subunit Y7)DE (Proteinase YSCE subunit 7) (Multicatalytic endopeptidase complexDE subunit Y7)||Proteasome subunit alpha type-4 (EC 3.4.25.1) (Proteasome componentDE C9) (Macropain subunit C9) (Multicatalytic endopeptidase complexDE subunit C9) (Proteasome subunit L)||	||	|GO:0004298|GO:0006511|GO:0005839|	|threonine endopeptidase activity|ubiquitin-dependent protein catabolic process|proteasome core complex|	|GO:0008270|	|zinc ion binding|	(1)Aspnid (1)Aspter (1)Botcin (1)Cocimm (1)Fusver (1)Gibzea (1)Hiscap (1)Sclscl (1)Stanod (1)Thepar (1)Uncree
5	5	6090-18665	0.56472	0	F-box	adh_short	||	||Glucose 1-dehydrogenase (EC 1.1.1.47)||Oxidoreductase ucpA (EC 1.-.-.-)||Tetrahydroxynaphthalene reductase (EC 1.1.1.252) (T4HN reductase)DE (THNR)||	|	|	|GO:0016491|GO:0008152|	|oxidoreductase activity|metabolic process|	(1)Chlrei (1)Copcin (1)Fusoxy (1)Fusver (1)Orysat
2	3	1187-15609	0.56261	0	Ank	SMC_N	||	||Structural maintenance of chromosomes protein 1 (Cohesin complexDE subunit psm1) (Chromosome segregation protein smc1)||Structural maintenance of chromosomes protein 2 (DA-box protein SMC2)||Structural maintenance of chromosomes protein 4 (Chromosome-associatedDE polypeptide C) (XCAP-C homolog)||	|	|	|GO:0005524|GO:0006259|GO:0005694|	|ATP binding|DNA metabolic process|chromosome|	(2)Gialam (1)Hiscap
12	17	6090-13273	0.56165	0	F-box	Pkinase	||F-box only protein 15||F-box only protein 9 (Cross-immune reaction antigen 1) (RenalDE carcinoma antigen NY-REN-57)||F-box/LRR-repeat protein 2 (F-box and leucine-rich repeat protein 2)DE (F-box protein FBL2/FBL3)||F-box/LRR-repeat protein 20 (F-box and leucine-rich repeat protein 20)DE (F-box/LRR-repeat protein 2-like)||	||Cell division cycle 2-related protein kinase 7 (EC 2.7.11.22) (CDC2-DE related protein kinase 7) (Cdc2-related kinase, arginine/serine-rich)DE (CrkRS)||Cell division cycle 2-related protein kinase 7 (EC 2.7.11.22) (CDC2-DE related protein kinase 7) (Cdc2-related kinase, arginine/serine-rich)DE (CrkRS) (Cyclin-dependent kinase 12) (Protein kinase for splicingDE component)||Cell division protein …	|	|	|GO:0004672|GO:0005524|GO:0006468|	|ATP binding|protein kinase activity|protein amino acid phosphorylation|	(1)Chaglo (1)Copcin (1)Dromel (2)Fugrub (1)Galgal (2)Gasacu (1)Homsap (1)Monbre (1)Musmus (3)Orylat (2)Tetnig (1)Xentro
3	3	18096-19917	0.56123	0	WD40	zf-DHHC	||Elongator complex protein 2 (ELP2) (STAT3-interacting protein) (StIP1)DE (SHINC-2)||Polycomb group protein FERTILIZATION-INDEPENDENT ENDOSPERM (ProteinDE FERTILIZATION-INDEPENDENT SEED 3)||	||Palmitoyltransferase ZDHHC9 (EC 2.3.1.-) (Zinc finger DHHC domain-DE containing protein 9) (DHHC-9)||	|	|	|GO:0008270|	|zinc ion binding|	(1)Chlrei (1)Cyamer (1)Monbre
2	2	5455-14475	0.55986	0	E1-E2_ATPase~Hydrolase	Ras	||Probable phospholipid-transporting ATPase IA (EC 3.6.3.1) (ChromaffinDE granule ATPase II) (ATPase class I type 8A member 1)||Probable phospholipid-transporting ATPase NEO1 (EC 3.6.3.1)||	||Ras-related protein ARA-5||Ras-related protein Rab-11B||	|GO:0003824|GO:0005524|GO:0016820|GO:0008152|GO:0016020|	|ATP binding|catalytic activity|hydrolase activity, acting on acid anhydrides, catalyzing transmembrane movement of substances|metabolic process|membrane|	|	|	(1)Enccun (1)Naegru
4	4	13273-17374	0.55985	0.29	Pkinase	Tubulin~Tubulin_C	||Actin-regulating kinase PRK1 (EC 2.7.11.1) (p53-regulating kinase 1)||Calcium/calmodulin-dependent protein kinase type II delta chainDE (EC 2.7.11.17) (CaM-kinase II delta chain) (CaM kinase II subunitDE delta) (CaMK-II subunit delta)||Cyclin-dependent kinase D-1 (EC 2.7.11.22) (EC 2.7.11.23) (CDKD;1)DE (CDK-activating kinase R2) (CAK-R2) (CDC2+/CDC28-related proteinDE kinase R2)||Serine/threon…	||Tubulin alpha-1 chain||Tubulin alpha-1A chain||Tubulin alpha-3C/D chain (Alpha-tubulin 3C/D) (Tubulin alpha-2 chain)DE (Alpha-tubulin 2)||	|GO:0004672|GO:0005524|GO:0006468|	|ATP binding|protein kinase activity|protein amino acid phosphorylation|	|GO:0003924|GO:0005525|GO:0051258|GO:0043234|	|GTP binding|GTPase activity|protein polymerization|protein complex|	(1)Phyinf (1)Pucgra (1)Toxgon (1)Trivag
6	6	10206-10557	0.55639	0	MFS_1	Methyltransf_11	||High-affinity nicotinic acid transporter (Nicotinic acid permease)||Probable transporter MCH4||Proline/betaine transporter (Proline porter II) (PPII)||Transporter mfs1||Uncharacterized transporter C11D3.18C||	||	|	|	|GO:0008168|GO:0008152|	|methyltransferase activity|metabolic process|	(1)Aspter (1)Fusoxy (1)Fusver (1)Gibzea (1)Picgui (1)Thapse
3	3	1187-9442	0.5562	0	Ank	LRR_1	||Ankyrin repeat domain-containing protein 2 (Skeletal muscle ankyrinDE repeat protein) (mArpp)||	||Leucine-rich repeat protein SHOC-2 (Ras-binding protein Sur-8)||Protein phosphatase 1 regulatory subunit 7 (Protein phosphatase 1DE regulatory subunit 22)||Putative surface protein bspA-like (TvBspA-like-625)||	|	|	|	|	(1)Cioint (1)Trivag (1)Volcar
4	4	1187-5993	0.5536	0	Ank	Epimerase	||Ankyrin repeat domain-containing protein 13C||Ankyrin repeat domain-containing protein 28 (Phosphatase interactorDE targeting protein hnRNP K) (PITK)||	||Aldehyde reductase 2 (EC 1.1.1.2) (Aldehyde reductase II) (ARII)||Probable rhamnose biosynthetic enzyme 1 (EC 4.2.1.-) (EC 1.1.1.-)||UDP-glucuronic acid decarboxylase 1 (EC 4.1.1.35) (UDP-glucuronateDE decarboxylase 1) (UGD) (UXS-1)||	|	|	|GO:0003824|GO:0050662|GO:0044237|	|catalytic activity|coenzyme binding|cellular metabolic process|	(1)Caeele (1)Fusver (1)Orysat (1)Trivag
3	3	3702-6090	0.54921	0	DEAD~Helicase_C	F-box	||ATP-dependent RNA helicase DDX3X (EC 3.6.1.-) (DEAD box protein 3, X-DE chromosomal) (Helicase-like protein 2) (HLP2) (DEAD box, X isoform)||ATP-dependent RNA helicase eIF4A (EC 3.6.1.-) (Eukaryotic initiationDE factor 4A) (eIF-4A) (Translation initiation factor 1)||Probable ATP-dependent RNA helicase DDX5 (EC 3.6.1.-) (DEAD boxDE protein 5) (RNA helicase p68)||	||F-box/LRR-repeat protein 3 (F-box/LRR-repeat protein 3A) (F-box andDE leucine-rich repeat protein 3A)||Protein psr-1 (Phosphatidylserine receptor 1)||	|GO:0003676|GO:0004386|GO:0005524|GO:0008026|GO:0017038|GO:0019079|GO:0016020|	|ATP binding|ATP-dependent helicase activity|helicase activity|nucleic acid binding|protein import|viral genome replication|membrane|	|	|	(1)Danrer (1)Enthis (1)Hiscap
4	4	1567-18096	0.54818	0	Asp	WD40	||Cathepsin D precursor (EC 3.4.23.5) (Ddp44)||	||Fizzy-related protein homolog (Fzr) (Cdh1/Hct1 homolog)||Fizzy-related protein homolog (Fzr) (Cdh1/Hct1 homolog) (hCDH1)DE (CDC20-like protein 1)||Peroxisomal targeting signal 2 receptor (PTS2 receptor) (PeroxisomeDE import protein PAS7) (Peroxin-7)||Telomerase protein component 1 (Telomerase-associated protein 1)DE (Telomerase protein 1) (p240) (p80 telomerase homolog)||	|GO:0006508|	|proteolysis|	|	|	(1)Cantro (1)Crypar (1)Dicdis (1)Toxgon
9	17	14156-14156	0.5474	1	RRM_1	RRM_1	||Deleted in azoospermia protein 1||Heterogeneous nuclear ribonucleoprotein 87F (HRP36.1 protein) (ProteinDE P11)||Heterogeneous nuclear ribonucleoprotein A1 (Helix-destabilizingDE protein) (Single-strand-binding protein) (hnRNP core protein A1) (HDP-DE 1) (Topoisomerase-inhibitor suppressed)||Polyadenylate-binding protein 2 (Poly(A)-binding protein 2) (Poly(A)-DE binding protein II) (PABII) (Pol…	||Deleted in azoospermia protein 1||Deleted in azoospermia protein 2||Polyadenylate-binding protein 2 (Poly(A)-binding protein 2) (Poly(A)-DE binding protein II) (PABII) (Polyadenylate-binding nuclear protein 1)DE (Nuclear poly(A)-binding protein 1) (PABP2)||Polyadenylate-binding protein, cytoplasmic and nuclear (Poly(A)-DE binding protein) (PABP) (ARS consensus-binding protein ACBP-67)DE (Polyad…	|GO:0003676|	|nucleic acid binding|	|GO:0003676|	|nucleic acid binding|	(1)Aedaeg (5)Anogam (3)Caeele (1)Copcin (1)Danrer (1)Dromel (3)Homsap (1)Trivag (1)Xentro
4	4	213-18665	0.54591	0.13	AAA	adh_short	||26S protease regulatory subunit 7 (Proteasome 26S subunit ATPase 2)DE (Protein MSS1)||Cell division protease ftsH (EC 3.4.24.-)||Origin recognition complex subunit 1 (DmORC1)||Protein MSP1 (TAT-binding homolog 4)||	||D-beta-hydroxybutyrate dehydrogenase, mitochondrial precursorDE (EC 1.1.1.30) (BDH) (3-hydroxybutyrate dehydrogenase)||Estradiol 17-beta-dehydrogenase 8 (EC 1.1.1.62) (Testosterone 17-beta-DE dehydrogenase 8) (EC 1.1.1.63) (17-beta-HSD 8) (17-beta-hydroxysteroidDE dehydrogenase 8)||Retinol dehydrogenase 12 (EC 1.1.1.-) (All-trans and 9-cis retinolDE dehydrogenase)||Uncharacterized oxidoreductas…	|GO:0005524|	|ATP binding|	|GO:0016491|GO:0008152|	|oxidoreductase activity|metabolic process|	(1)Caeele (1)Chlrei (1)Dromel (1)Maggri
3	3	9942-18096	0.54475	0	Lipase_3	WD40	||Putative lipase ATG15 (EC 3.1.1.3) (Autophagy-related protein 15)DE (Cytoplasm to vacuole targeting protein 17)||	||Proteasomal ATPase-associated factor 1 (WD repeat-containing proteinDE 71) (Protein G-16)||Putative guanine nucleotide-exchange factor SED4||Uncharacterized WD repeat-containing protein C2A9.03||	|GO:0004806|GO:0006629|	|triacylglycerol lipase activity|lipid metabolic process|	|	|	(1)Chlrei (1)Dicdis (1)Saccer
4	4	10206-13273	0.54009	0	MFS_1	Pkinase	||Polyamine transporter 2||Solute carrier family 22 member 21 (Organic cation/carnitineDE transporter 3) (Solute carrier family 22 member 9)||Vacuolar basic amino acid transporter 1||	||Calcium/calmodulin-dependent protein kinase type IV (EC 2.7.11.17)DE (CAM kinase-GR) (CaMK IV)||Glycogen synthase kinase-3 beta (EC 2.7.11.26) (GSK-3 beta) (Factor A)DE (FA)||Protein kinase wis1 (EC 2.7.12.2) (Protein kinase sty2)||Serine/threonine-protein kinase ppk14 (EC 2.7.11.1)||	|	|	|GO:0004672|GO:0005524|GO:0006468|	|ATP binding|protein kinase activity|protein amino acid phosphorylation|	(1)Cioint (1)Copcin (1)Plafal (1)Schpom
16	39	10206-18628	0.53985	0	MFS_1	Zn_clus~Fungal_trans	||Allantoate permease||Caffeine resistance protein 5||Probable transporter MCH4||Protein HOL1||Putative HC-toxin efflux carrier TOXA||Riboflavin transporter MCH5||Uncharacterized MFS-type transporter C530.15c||Uncharacterized transporter C11D3.05||Uncharacterized transporter C11D3.18C||Uncharacterized transporter C1529.01||Uncharacterized transporter C36.01c||Uncharacterized transporter C3H1.06c|…	||Protein RDR1 (Repressor of drug resistance protein 1)||Regulatory protein LEU3||Uncharacterized transcriptional regulatory protein C139.03||Uncharacterized transcriptional regulatory protein C3C7.04||Uncharacterized transcriptional regulatory protein C417.09c||Zinc finger transcription factor YRM1 (Reveromycin resistanceDE modulator 1)||	|	|	|GO:0003677|GO:0003700|GO:0008270|GO:0006350|GO:0006355|	|DNA binding|transcription factor activity|zinc ion binding|regulation of transcription, DNA-dependent|transcription|	(2)Aspnid (1)Aspter (1)Botcin (3)Chaglo (1)Clalus (9)Fusoxy (4)Fusver (6)Gibzea (1)Hiscap (1)Maggri (1)Neucra (3)Picgui (1)Saccer (1)Schpom (1)Sclscl (3)Stanod
8	10	1187-14156	0.53613	0	Ank	RRM_1	||Ankyrin repeat domain-containing protein 17 (Gene trap ankyrin repeatDE protein) (Ankyrin repeat domain-containing protein FOE)||Ankyrin repeat-containing protein P16F5.05c||BCL-6 corepressor (BCoR)||Caskin-1 (CASK-interacting protein 1)||	||CUG-BP- and ETR-3-like factor 4 (CELF-4) (Bruno-like protein 4) (RNA-DE binding protein BRUNOL-4)||Cleavage stimulation factor 64 kDa subunit (CSTF 64 kDa subunit) (CF-1DE 64 kDa subunit) (CstF-64)||Heterogeneous nuclear ribonucleoprotein H (hnRNP H)||Uncharacterized RNA-binding protein P16F5.06||tRNA selenocysteine-associated protein 1 (SECp43)||	|	|	|GO:0003676|	|nucleic acid binding|	(1)Cioint (2)Danrer (1)Fugrub (2)Gasacu (1)Orylat (1)Schpom (1)Tetnig (1)Trivag
9	10	14156-18665	0.53574	0.25	RRM_1	adh_short	||CUG-BP- and ETR-3-like factor 1 (CELF-1) (Bruno-like protein 2) (RNA-DE binding protein BRUNOL-2) (CUG triplet repeat RNA-binding protein 1)DE (CUG-BP1) (Deadenylation factor CUG-BP) (Deadenylation factor EDEN-BP)DE (50 kDa nuclear polyadenylated RNA-binding protein) (Brain proteinDE F41) (Embryo deadenylation element-binding protein homolog) (EDEN-BPDE homolog)||Cell wall integrity protein scw…	||Cyclopentanol dehydrogenase (EC 1.1.1.163)||Dehydrogenase/reductase SDR family member 7B (EC 1.1.-.-)||Dihydropteridine reductase (EC 1.5.1.34) (HDHPR) (QuinoidDE dihydropteridine reductase)||Retinol dehydrogenase 12 (EC 1.1.1.-)||Retinol dehydrogenase 14 (EC 1.1.1.-) (Alcohol dehydrogenase PAN2)||Rhamnolipids biosynthesis 3-oxoacyl-((acyl-carrier-protein)) reductaseDE (EC 1.1.1.100) (3-ketoacy…	|GO:0003676|	|nucleic acid binding|	|GO:0016491|GO:0008152|	|oxidoreductase activity|metabolic process|	(1)Aratha (1)Batden (1)Dicdis (1)Dromel (2)Fusoxy (1)Fusver (1)Gasacu (1)Gibzea (1)Orysat
4	5	3976-10206	0.53548	0	DNA_primase_S	MFS_1	||DNA primase small subunit (EC 2.7.7.-)||	||Drug resistance protein YOR378W||	|GO:0003896|GO:0006269|	|DNA primase activity|DNA replication, synthesis of RNA primer|	|	|	(1)Cocimm (2)Enthis (1)Hiscap (1)Uncree
3	5	5883-18096	0.53417	0	EMP24_GP25L	WD40	||Protein ERP1 precursor||Protein ERP6 precursor||	||APC/C activator protein CDH1 (CDC20 homolog 1) (Homolog of CDC twentyDE 1)||COMPASS component SWD1 (Complex proteins associated with SET1 proteinDE SWD1) (Set1C component SWD1)||WD repeat-containing protein 26 homolog||	|GO:0006810|GO:0016021|	|transport|integral to membrane|	|	|	(1)Aedaeg (2)Enthis (2)Saccer
3	4	807-13273	0.53266	0	Aa_trans	Pkinase	||Vacuolar amino acid transporter 7||	||3-phosphoinositide-dependent protein kinase 1 (EC 2.7.11.1) (hPDK1)||BRASSINOSTEROID INSENSITIVE 1-associated receptor kinase 1 precursorDE (EC 2.7.11.1) (BRI1-associated receptor kinase 1) (SomaticDE embryogenesis receptor-like kinase 3)||Mitogen-activated protein kinase HOG1 (EC 2.7.11.24) (MAP kinase HOG1)DE (High osmolarity glycerol response protein 1)||	|	|	|GO:0004672|GO:0005524|GO:0006468|	|ATP binding|protein kinase activity|protein amino acid phosphorylation|	(1)Lodelo (2)Orysat (1)Thapse
10	10	1187-17475	0.53101	0	Ank	UBX	||Cyclin-dependent kinase 4 inhibitor C (p18-INK4c) (Cyclin-dependentDE kinase 6 inhibitor) (p18-INK6)||Target of rapamycin complex 2 subunit AVO2 (TORC2 subunit AVO2)DE (Adheres voraciously to TOR2 protein 2)||	||FAS-associated factor 1 (Protein FAF1)||FAS-associated factor 1 (Protein FAF1) (hFAF1)||UBX domain-containing protein 4||	|	|	|	|	(1)Danrer (1)Fugrub (1)Galgal (1)Gasacu (1)Homsap (1)Musmus (1)Orylat (1)Saccer (1)Tetnig (1)Trivag
11	11	1953-14156	0.53061	0	Band_7	RRM_1	||Prohibitin-1||Prohibitin-2||	||Cleavage stimulation factor 64 kDa subunit (CSTF 64 kDa subunit) (CF-1DE 64 kDa subunit) (CstF-64)||Cleavage stimulation factor 64 kDa subunit, tau variant (CSTF 64 kDaDE subunit, tau variant) (CF-1 64 kDa subunit, tau variant) (TauCstF-64)||RNA annealing protein YRA1||	|	|	|GO:0003676|	|nucleic acid binding|	(1)Aspnid (1)Botcin (1)Chaglo (1)Cocimm (1)Hiscap (1)Lodelo (1)Maggri (1)Neucra (1)Sclscl (1)Uncree (1)Xentro
3	3	3702-10842	0.52989	0	DEAD~Helicase_C	Myb_DNA-binding	||ATP-dependent RNA helicase dbp4 (EC 3.6.1.-)||Eukaryotic initiation factor 4A-II (EC 3.6.1.-) (ATP-dependent RNADE helicase eIF4A-2) (eIF4A-II) (eIF-4A-II)||Probable ATP-dependent RNA helicase DDX10 (EC 3.6.1.-) (DEAD boxDE protein 10)||	||Myb-related protein A (A-Myb)||	|GO:0003676|GO:0004386|GO:0005524|GO:0008026|GO:0017038|GO:0019079|GO:0016020|	|ATP binding|ATP-dependent helicase activity|helicase activity|nucleic acid binding|protein import|viral genome replication|membrane|	|	|	(1)Crypar (1)Cyamer (1)Trivag
15	16	13273-15384	0.52948	0	Pkinase	SH2	||Cell division protein kinase 9 (EC 2.7.11.22) (EC 2.7.11.23) (Cyclin-DE dependent kinase 9)||Cell division protein kinase 9 (EC 2.7.11.22) (EC 2.7.11.23) (Cyclin-DE dependent kinase 9) (Serine/threonine-protein kinase PITALRE) (C-2K)DE (Cell division cycle 2-like protein kinase 4)||Cyclin-dependent kinase-like 2 (EC 2.7.11.22) (Serine/threonine-DE protein kinase KKIAMRE) (Protein kinase p56 KKI…	||SH2 domain-containing protein 2A (Lck-associated adapter protein)DE (Lad) (Rlk/Itk-binding protein) (Ribp)||SH2 domain-containing protein 2A (T cell-specific adapter protein)DE (TSAd) (VEGF receptor-associated protein) (SH2 domain-containingDE adapter protein)||SH2 domain-containing protein 3C (Novel SH2-containing protein 3)||SH2 domain-containing protein 3C (SH2 domain-containing Eph receptor…	|GO:0004672|GO:0005524|GO:0006468|	|ATP binding|protein kinase activity|protein amino acid phosphorylation|	|	|	(1)Aspnid (1)Aspter (1)Botcin (1)Chaglo (1)Cocimm (1)Danrer (1)Fusoxy (1)Fusver (2)Galgal (1)Gasacu (1)Homsap (1)Musmus (1)Phyinf (1)Uncree (1)Xentro
6	7	13280-19546	0.52948	0.21	Pkinase_Tyr	zf-C2H2	||5'-AMP-activated protein kinase catalytic subunit alpha-2DE (EC 2.7.11.1) (AMPK alpha-2 chain)||Dual specificity protein kinase lkh1 (EC 2.7.12.1)||Dual specificity testis-specific protein kinase 2 (EC 2.7.12.1)DE (Testicular protein kinase 2)||Eukaryotic translation initiation factor 2-alpha kinase 3 precursorDE (EC 2.7.11.1) (PRKR-like endoplasmic reticulum kinase) (PancreaticDE eIF2-alpha ki…	||Zinc finger protein 76||Zinc finger protein sens (Protein senseless)||	|GO:0004713|GO:0005524|GO:0006468|	|ATP binding|protein-tyrosine kinase activity|protein amino acid phosphorylation|	|GO:0003676|GO:0008270|GO:0005622|	|nucleic acid binding|zinc ion binding|intracellular|	(1)Aratha (2)Cioint (1)Dappul (1)Lodelo (1)Tetnig (1)Xentro
4	10	1187-14475	0.52927	0	Ank	Ras	||Ankyrin repeat and KH domain-containing protein mask (Multiple ankyrinDE repeat single KH domain-containing protein)||Ankyrin repeat domain-containing protein 44||	||GTP-binding protein rhoA precursor (Rho1 protein homolog)||GTP-binding protein ypt1||Ras-related protein ARA-4||Ras-related protein Rab-14 (Rab4-like GTPase)||Ras-related protein Rab-21||Ras-related protein Rab-22A (Rab-22) (Rab-14)||Ras-related protein Rab-23||Ras-related protein Rab-5B||	|	|	|	|	(1)Naegru (1)Phyinf (1)Rhiory (7)Trivag
8	8	1041-13273	0.52886	0.4	Aldo_ket_red	Pkinase	||Alcohol dehydrogenase ((NADP+)) (EC 1.1.1.2) (Aldehyde reductase) (Aldo-DE keto reductase family 1 member A1)||Alcohol dehydrogenase ((NADP+)) (EC 1.1.1.2) (Aldehyde reductase) (Aldo-DE keto reductase family 1 member A1) (3-DG-reducing enzyme)||Aldose reductase (EC 1.1.1.21) (AR) (Aldehyde reductase)||Putative voltage-gated potassium channel subunit beta (K(+) channelDE subunit beta)||Voltage-g…	||Casein kinase I homolog 2 (EC 2.7.11.1)||Mitogen-activated protein kinase kinase kinase 3 (EC 2.7.11.25)DE (Arabidopsis NPK1-related protein kinase 3)||Putative serine/threonine-protein kinase B0495.2 (EC 2.7.11.1)||RAC-gamma serine/threonine-protein kinase (EC 2.7.11.1) (RAC-PK-gamma)DE (Protein kinase Akt-3) (Protein kinase B, gamma) (PKB gamma) (STK-2)||Serine/threonine-protein kinase Kist (…	|GO:0016491|	|oxidoreductase activity|	|GO:0004672|GO:0005524|GO:0006468|	|ATP binding|protein kinase activity|protein amino acid phosphorylation|	(1)Aurano (1)Caeele (1)Danrer (1)Fugrub (1)Fusoxy (1)Fusver (1)Phyinf (1)Tetnig
3	3	10206-12529	0.52753	0	MFS_1	PP2C	||Sialin (Solute carrier family 17 member 5) (Sodium/sialic acidDE cotransporter) (AST) (Membrane glycoprotein HP59)||	||Protein phosphatase 2C homolog 1 (EC 3.1.3.16) (PP2C-1)||Protein phosphatase 2C homolog 3 (EC 3.1.3.16) (PP2C-3)||	|	|	|	|	(1)Chlrei (1)Thapse (1)Xentro
3	3	3473-13273	0.52277	0.3	Cullin~Cullin_Nedd8	Pkinase	||Cullin-1||Cullin-1 (CUL-1)||	||CBL-interacting serine/threonine-protein kinase 11 (EC 2.7.11.1)DE (SOS2-like protein kinase PKS5) (SOS-interacting protein 4) (SNF1-DE related kinase 3.22)||Casein kinase I isoform epsilon (EC 2.7.11.1) (CKI-epsilon) (CKIe)||Ribosomal protein S6 kinase alpha-3 (EC 2.7.11.1) (S6K-alpha 3) (90DE kDa ribosomal protein S6 kinase 3) (p90-RSK 3) (Ribosomal S6 kinase 2)DE (RSK-2) (pp90RSK2) (MAP kina…	|GO:0031625|GO:0006511|GO:0031461|	|ubiquitin protein ligase binding|ubiquitin-dependent protein catabolic process|cullin-RING ubiquitin ligase complex|	|GO:0004672|GO:0005524|GO:0006468|	|ATP binding|protein kinase activity|protein amino acid phosphorylation|	(1)Aurano (1)Enthis (1)Toxgon
10	12	8246-19765	0.52188	0.7	Histone	zf-CCCH	||Histone H2B 1/2/3/4/6 (H2B I) (H2B II) (H2B III) (H2B IV) (H2B VI)||Histone H3-like 2 (Male gamete-specific histone H3)||Histone H3.3 (H3.A/B) (H3.3Q)||Histone H4||	||RING finger protein unkempt||Splicing factor U2AF 35 kDa subunit (U2 auxiliary factor 35 kDaDE subunit) (U2 snRNP auxiliary factor small subunit)||	|GO:0003677|	|DNA binding|	|GO:0003676|GO:0008270|	|nucleic acid binding|zinc ion binding|	(1)Crypar (1)Cyamer (1)Danrer (1)Fugrub (1)Galgal (2)Gasacu (1)Homsap (1)Musmus (1)Tetnig (2)Xentro
5	5	18096-18828	0.5216	0	WD40	efhand	||Eukaryotic translation initiation factor 3 subunit I (EukaryoticDE translation initiation factor 3 subunit 2) (eIF-3-beta) (eIF3 p36)DE (eIF3i) (TGF-beta receptor-interacting protein 1) (TRIP-1)||Guanine nucleotide-binding protein G(I)/G(S)/G(T) subunit beta-1DE (Transducin beta chain 1)||Protein SEC13 homolog (SEC13-like protein 1)||	||Calmodulin (CaM)||Calmodulin-like protein 9 (AtCaM-9)||Visinin-like protein 1 (VILIP) (Neural visinin-like protein 1) (NVL-1)DE (NVP-1) (21 kDa CABP)||	|	|	|GO:0005509|	|calcium ion binding|	(1)Aratha (1)Aurano (1)Crypar (1)Danrer (1)Homsap
2	2	1142-17634	0.52094	0.32	Aminotran_1_2	UQ_con	||Serine palmitoyltransferase 1 (EC 2.3.1.50) (Long chain baseDE biosynthesis protein 1) (LCB 1) (Serine-palmitoyl-CoA transferase 1)DE (SPT 1) (SPT1)||	||NEDD8-conjugating enzyme Ubc12 (EC 6.3.2.-) (RUB1-conjugating enzymeDE 1) (RUB1-protein ligase 1) (RUB1 carrier protein 1)||Ubiquitin-conjugating enzyme E2-17 kDa (EC 6.3.2.19) (Ubiquitin-DE protein ligase) (Ubiquitin carrier protein) (Protein effete)||	|GO:0016769|GO:0030170|GO:0009058|	|pyridoxal phosphate binding|transferase activity, transferring nitrogenous groups|biosynthetic process|	|GO:0019787|GO:0043687|GO:0051246|	|small conjugating protein ligase activity|post-translational protein modification|regulation of protein metabolic process|	(1)Antloc (1)Orysat
7	7	9442-19546	0.51936	0	LRR_1	zf-C2H2	||Leucine-rich repeat-containing protein 48||NACHT, LRR and PYD domains-containing protein 12 (PYRIN-containingDE APAF1-like protein 7) (Monarch-1) (Regulated by nitric oxide)||Probable G-protein coupled receptor 124 precursor (Tumor endothelialDE marker 5)||SLIT and NTRK-like protein 6 precursor||	||Krueppel-like factor 6 (Core promoter element-binding protein)||Krueppel-like factor 7 (Ubiquitous krueppel-like factor)||Zinc finger protein 208||Zinc finger protein 219||Zinc finger protein 79 (ZNFpT7)||Zinc finger protein 91 (Zinc finger protein HTF10) (HPF7)||	|	|	|GO:0003676|GO:0008270|GO:0005622|	|nucleic acid binding|zinc ion binding|intracellular|	(1)Anogam (1)Antloc (1)Cioint (1)Danrer (1)Gasacu (1)Orylat (1)Tetnig
3	3	1187-3091	0.51827	0	Ank	Cation_efflux	||Death-associated protein kinase 1 (EC 2.7.11.1) (DAP kinase 1)||	||Putative metal tolerance protein C3 (AtMTPc3)||Zinc transporter 5 (ZnT-5) (ZnT-like transporter 1) (hZTL1) (SoluteDE carrier family 30 member 5)||	|	|	|GO:0008324|GO:0006812|GO:0016020|	|cation transmembrane transporter activity|cation transport|membrane|	(1)Maggri (1)Phyinf (1)Trivag
2	2	696-18096	0.51821	0	ATP-synt_ab_N~ATP-synt_ab~ATP-synt_ab_C	WD40	||Vacuolar ATP synthase catalytic subunit A (EC 3.6.3.14) (V-ATPaseDE subunit A) (Vacuolar proton pump subunit alpha) (V-ATPase 67 kDaDE subunit)||Vacuolar ATP synthase catalytic subunit A (EC 3.6.3.14) (V-ATPaseDE subunit A) (Vacuolar proton pump subunit alpha) (V-ATPase 69 kDaDE subunit) (Vacuolar H ATPase protein 13)||	||WD repeat-containing protein 26 (CUL4- and DDB1-associated WDR proteinDE 2) (Myocardial ischemic preconditioning up-regulated protein 2)||	|GO:0015078|GO:0046933|GO:0046961|GO:0015986|GO:0016469|	|hydrogen ion transmembrane transporter activity|hydrogen ion transporting ATP synthase activity, rotational mechanism|hydrogen ion transporting ATPase activity, rotational mechanism|ATP synthesis coupled proton transport|proton-transporting two-sector ATPase complex|	|	|	(1)Gialam (1)Schpom
8	8	14156-19546	0.51736	0.71	RRM_1	zf-C2H2	||Cleavage stimulation factor 64 kDa subunit (CSTF 64 kDa subunit) (CF-1DE 64 kDa subunit) (CstF-64)||G-rich sequence factor 1 (GRSF-1)||Heterogeneous nuclear ribonucleoprotein A1 (Helix-destabilizingDE protein) (Single-strand-binding protein) (hnRNP core protein A1) (HDP-DE 1) (Topoisomerase-inhibitor suppressed)||Uncharacterized RNA-binding protein C22E12.02||Uncharacterized RNA-binding protein…	||Endothelial zinc finger protein induced by tumor necrosis factor alphaDE (Zinc finger protein 71)||Krueppel-like factor 12 (Transcriptional repressor AP-2rep)||Regulatory protein MIG1 (Regulatory protein CAT4)||Sal-like protein 1 (Zinc finger protein SALL1) (Spalt-likeDE transcription factor 1) (HSal1)||Zinc finger protein STP2||	|GO:0003676|	|nucleic acid binding|	|GO:0003676|GO:0008270|GO:0005622|	|nucleic acid binding|zinc ion binding|intracellular|	(1)Aratha (1)Cantro (1)Clalus (1)Danrer (1)Dappul (1)Dromel (1)Fugrub (1)Homsap
8	9	9442-14475	0.51504	0	LRR_1	Ras	||Insulin-like growth factor-binding protein complex acid labile chainDE precursor (ALS)||Protein flightless-1 homolog||Protein lap4 (Protein scribble) (Protein smell-impaired)||	||GTP-binding protein Rheb precursor (Ras homolog enriched in brain)||GTP-binding protein ryh1||GTPase HRas precursor (Transforming protein p21) (p21ras) (H-Ras-1)DE (c-H-ras)||GTPase HRas precursor (Transforming protein p21/H-Ras)||Ras-related protein ORAB-1||Ras-related protein Rab-5B||Transforming protein p29 precursor ((Contains: Transforming proteinDE p21))||	|	|	|	|	(1)Danrer (1)Fugrub (1)Galgal (1)Gasacu (1)Homsap (1)Monbre (1)Musmus (2)Trivag
[truncated: 602 more rows]

## Sheet: Convergent - PFAM
Table S2: All identified pairs of adjacent genes Cont.
[truncated: 708 more rows]

## Sheet: Co-directional - PFAM
Table S2: All identified pairs of adjacent genes Cont.
[truncated: 1,808 more rows]
