# Supplementary material for: Analysis of Gene Order Conservation in Eukaryotes Identifies Transcriptionally and Functionally Linked Genes
Source: PLoS One. 2010 May 14;5(5):e10654. doi: 10.1371/journal.pone.0010654 (PMC2871058; doi:10.1371/journal.pone.0010654)
Supplement: Table S4 — Pairs of adjacent genes in Metazoa. Genes were clustered using OrthoMCL and gene pairs are grouped according to relative gene orientation. To each gene pair is attributed information about evolutionary conservation, intergenic distance, score based on GO similarity, GO terms, functional description of proteins, and the species where the pair was identified. (9.08 MB XLS) [file pone.0010654.s006.xls]

## Sheet: Divergent
Table S4: Pairs of adjacent genes in Metazoa
A) Pairs of divergently transcribed genes. Genes clustered with OrthoMCL
No. of Organisms	No. of gene pairs	Gene pair (OrthoMCL cluster IDs)	Evolutionary conservation	Intergenic distance (average)	GS2 score	Description of Gene A	Description of Gene B	Gene Ontology				(No. of sequences) Organisms
								Gene A		Gene B
3	4	89-125	0.26073	2461.75	0.8	||Histone H4||	||Histone H2A||Histone H2A type 1-J (H2A/e)||	|GO:0000786|GO:0003677|GO:0006325|GO:0048015|	nucleosome|DNA binding|establishment and/or maintenance of chromatin architecture|phosphoinositide-mediated signaling	|GO:0000786|GO:0003677|GO:0006334|	nucleosome|DNA binding|nucleosome assembly	(1)Aedaeg (1)Homsap (2)Monbre
3	3	72-8335	0.24107	17391.3	0.41	||Actin, cytoplasmic 1 (Beta-actin)||Actin, cytoplasmic 2 (Gamma-actin)||	||Fascin (Singed-like protein) (55 kDa actin-bundling protein) (p55)||Fascin-2 (Retinal fascin)||	|GO:0005200|GO:0005856|GO:0006928|GO:0035267|GO:0042802|	structural constituent of cytoskeleton|cytoskeleton|cell motility|NuA4 histone acetyltransferase complex|identical protein binding	|GO:0007601|GO:0008283|GO:0009653|GO:0015629|GO:0051017|	visual perception|cell proliferation|anatomical structure morphogenesis|actin cytoskeleton|actin filament bundle formation	(1)Homsap (1)Monbre (1)Xentro
2	2	63-15826	0.23051	3302.5	0	||Heat shock 70 kDa protein 1B (HSP70.1)||Heat shock cognate 71 kDa protein (Heat shock 70 kDa protein 8)||	||	|GO:0000723|GO:0006281|GO:0006916|GO:0009408|GO:0042623|GO:0043154|GO:0051082|GO:0051085|GO:0051726|	telomere maintenance|DNA repair|anti-apoptosis|response to heat|ATPase activity, coupled|negative regulation of caspase activity|unfolded protein binding|chaperone cofactor-dependent protein folding|regulation of cell cycle	|		(1)Monbre (1)Musmus
12	12	583-1975	0.22904	1849.25	0.71	||60 kDa heat shock protein, mitochondrial precursor (Heat shock proteinDE 60) (HSP-60) (Hsp60) (60 kDa chaperonin) (Chaperonin 60) (CPN60)||60 kDa heat shock protein, mitochondrial precursor (Heat shock proteinDE 60) (HSP-60) (Hsp60) (60 kDa chaperonin) (Chaperonin 60) (CPN60)DE (Mitochondrial matrix protein P1)||60 kDa heat shock protein, mitochondrial precursor (Heat shock proteinDE 60) (HSP-6…	||10 kDa heat shock protein, mitochondrial (HSP10) (10 kDa chaperonin)||10 kDa heat shock protein, mitochondrial (Hsp10) (10 kDa chaperonin)DE (CPN10)||	|GO:0000003|GO:0003697|GO:0005524|GO:0005739|GO:0005743|GO:0005759|GO:0005811|GO:0006457|GO:0006986|GO:0009792|GO:0030150|GO:0042645|GO:0042981|GO:0051082|GO:0051087|	reproduction|single-stranded DNA binding|ATP binding|mitochondrion|mitochondrial inner membrane|mitochondrial matrix|lipid particle|protein folding|response to unfolded protein|embryonic development ending in birth or egg hatching|protein import into mitochondrial matrix|mitochondrial nucleoid|regulation of apoptosis|unfolded protein binding|chaperone binding	|GO:0005739|GO:0005759|GO:0051087|	mitochondrion|mitochondrial matrix|chaperone binding	(1)Caeele (1)Danrer (1)Dappul (1)Fugrub (1)Galgal (1)Gasacu (1)Homsap (1)Musmus (1)Orylat (1)Tetnig (1)Triadh (1)Xentro
8	13	149-149	0.18694	13057	0.48	||Cytochrome P450 3A12 (EC 1.14.14.1) (CYPIIIA12) (P450-PBD-1)||Cytochrome P450 3A18 (EC 1.14.14.1) (CYPIIIA18) (P450(6)beta-2)||Cytochrome P450 3A21 (EC 1.14.14.1) (CYPIIIA21) (P450 CM3A-10)||Cytochrome P450 3A31 (EC 1.14.14.1) (CYPIIIA31) (P450 SH3A-1)||Cytochrome P450 3A4 (EC 1.14.13.67) (Quinine 3-monooxygenase)DE (CYPIIIA4) (Nifedipine oxidase) (Cytochrome P450 3A3) (CYPIIIA3) (HLp)DE (Tauro…	||Cytochrome P450 3A12 (EC 1.14.14.1) (CYPIIIA12) (P450-PBD-1)||Cytochrome P450 3A18 (EC 1.14.14.1) (CYPIIIA18) (P450(6)beta-2)||Cytochrome P450 3A30 (EC 1.14.14.1) (CYPIIIA30)||Cytochrome P450 3A31 (EC 1.14.14.1) (CYPIIIA31) (P450 SH3A-1)||Cytochrome P450 3A43 (EC 1.14.14.1)||Cytochrome P450 9e2 (EC 1.14.-.-) (CYPIXE2)||Probable cytochrome P450 6a13 (EC 1.14.-.-) (CYPVIA13)||Probable cytochrome …	|GO:0004497|GO:0005789|GO:0005792|GO:0006629|GO:0009986|GO:0016491|GO:0019373|GO:0019825|GO:0031000|GO:0050381|	monooxygenase activity|endoplasmic reticulum membrane|microsome|lipid metabolic process|cell surface|oxidoreductase activity|epoxygenase P450 pathway|oxygen binding|response to caffeine|unspecific monooxygenase activity	|GO:0004497|GO:0005789|GO:0009792|GO:0040017|GO:0050381|	monooxygenase activity|endoplasmic reticulum membrane|embryonic development ending in birth or egg hatching|positive regulation of locomotion|unspecific monooxygenase activity	(3)Aedaeg (1)Anogam (2)Caeele (2)Dromel (1)Gasacu (1)Homsap (1)Musmus (2)Triadh
8	10	234-234	0.18023	11441.9	0.78	||Cytochrome P450 2B1 (EC 1.14.14.1) (CYPIIB1) (P450-B) (P450b) (P450-DE PB1 and P450-PB2) (P450-LM2)||Cytochrome P450 2E1 (EC 1.14.14.1) (CYPIIE1) (P450-J)||Cytochrome P450 2J1 (EC 1.14.14.1) (CYPIIJ1) (P-450IB)||Cytochrome P450 2J2 (EC 1.14.14.1) (CYPIIJ2) (Arachidonic acidDE epoxygenase)||Cytochrome P450 2U1 (EC 1.14.14.1)||Probable cytochrome P450 305a1 (EC 1.14.-.-) (CYPCCCVA1)||	||Cytochrome P450 2B12 (EC 1.14.14.1) (CYPIIB12)||Cytochrome P450 2D20 (EC 1.14.14.-) (CYPIID20)||Cytochrome P450 2D27 (EC 1.14.14.-) (CYPIID27)||Cytochrome P450 2J2 (EC 1.14.14.1) (CYPIIJ2) (Arachidonic acidDE epoxygenase)||Cytochrome P450 2U1 (EC 1.14.14.1)||Probable cytochrome P450 305a1 (EC 1.14.-.-) (CYPCCCVA1)||	|GO:0004497|GO:0005789|GO:0006690|GO:0008016|GO:0008392|GO:0019825|GO:0050381|	monooxygenase activity|endoplasmic reticulum membrane|icosanoid metabolic process|regulation of heart contraction|arachidonic acid epoxygenase activity|oxygen binding|unspecific monooxygenase activity	|GO:0005789|GO:0006690|GO:0008016|GO:0008392|GO:0050381|	endoplasmic reticulum membrane|icosanoid metabolic process|regulation of heart contraction|arachidonic acid epoxygenase activity|unspecific monooxygenase activity	(1)Anogam (1)Caeele (3)Cioint (1)Danrer (1)Fugrub (1)Galgal (1)Gasacu (1)Musmus
8	8	2215-8562	0.16151	4921.25	0.38	||Amidophosphoribosyltransferase precursor (EC 2.4.2.14) (GlutamineDE phosphoribosylpyrophosphate amidotransferase) (ATase) (GPAT)||	||Multifunctional protein ADE2 ((Includes: Phosphoribosylaminoimidazole-DE succinocarboxamide synthase (EC 6.3.2.6) (SAICAR synthetase);DE Phosphoribosylaminoimidazole carboxylase (EC 4.1.1.21) (AIRDE carboxylase) (AIRC)))||Phosphoribosylaminoimidazole carboxylaseDE (EC 4.1.1.21) (AIR carboxylase) (AIRC)))||	|GO:0004044|GO:0006164|GO:0008340|GO:0040016|GO:0048477|	amidophosphoribosyltransferase activity|purine nucleotide biosynthetic process|determination of adult life span|embryonic cleavage|oogenesis	|GO:0004638|GO:0004639|GO:0009113|GO:0042802|	phosphoribosylaminoimidazole carboxylase activity|phosphoribosylaminoimidazolesuccinocarboxamide synthase activity|purine base biosynthetic process|identical protein binding	(1)Aedaeg (1)Anogam (1)Danrer (1)Galgal (1)Homsap (1)Orylat (1)Tetnig (1)Triadh
10	10	3565-4652	0.16145	4569.2	0	||	||Non-lysosomal glucosylceramidase (EC 3.2.1.45) (NLGase)DE (Glucosylceramidase 2) (Beta-glucocerebrosidase 2) (Beta-glucosidaseDE 2)||	|		|GO:0005790|GO:0005792|GO:0008206|GO:0008422|GO:0016021|GO:0016142|	smooth endoplasmic reticulum|microsome|bile acid metabolic process|beta-glucosidase activity|integral to membrane|O-glycoside catabolic process	(1)Danrer (1)Fugrub (1)Galgal (1)Gasacu (1)Homsap (1)Musmus (1)Orylat (1)Tetnig (1)Triadh (1)Xentro
7	45	119-125	0.15308	781.6	0.63	||Histone H2B||Histone H2B 1/2/3/4/6 (H2B I) (H2B II) (H2B III) (H2B IV) (H2B VI)||Histone H2B type 1-J (H2B.r) (H2B/r) (H2B.1)||Histone H2B type 1-M (H2B.e) (H2B/e)||Histone H2B-alpha (H2B.1)||Histone H2B.2||Probable histone H2B 4||	||Histone H2A||Histone H2A type 1-D (H2A.3) (H2A/g)||Histone H2A type 1-J (H2A/e)||Histone H2A type 2-C (H2A-GL101) (H2A/q)||Histone H2A-alpha (H2A.1)||Histone H2A.1||Histone H2A.2||	|GO:0000786|GO:0000788|GO:0002119|GO:0003677|GO:0006333|GO:0006334|GO:0009792|GO:0040010|GO:0040011|GO:0040035|	nucleosome|nuclear nucleosome|larval development (sensu Nematoda)|DNA binding|chromatin assembly or disassembly|nucleosome assembly|embryonic development ending in birth or egg hatching|positive regulation of growth rate|locomotion|hermaphrodite genitalia development	|GO:0000786|GO:0000788|GO:0003677|GO:0006281|GO:0006333|GO:0006334|GO:0006975|GO:0042770|GO:0045816|	nucleosome|nuclear nucleosome|DNA binding|DNA repair|chromatin assembly or disassembly|nucleosome assembly|DNA damage induced protein phosphorylation|DNA damage response, signal transduction|negative regulation of global transcription from RNA polymerase II promoter	(8)Aedaeg (2)Anogam (3)Dappul (20)Dromel (1)Gasacu (3)Homsap (8)Nemvec
9	9	3640-3640	0.14686	22615.2	0.76	||Collagen alpha-1(IV) chain precursor||Collagen alpha-1(IV) chain precursor (Arresten)||Collagen alpha-2(IV) chain precursor (Canstatin)||	||Collagen alpha-1(IV) chain precursor||Collagen alpha-1(IV) chain precursor (Arresten)||Collagen alpha-2(IV) chain precursor ((Contains: Canstatin))||Collagen alpha-2(IV) chain precursor (Canstatin)||	|GO:0005576|GO:0005587|GO:0007391|GO:0016525|	extracellular region|collagen type IV|dorsal closure|negative regulation of angiogenesis	|GO:0000003|GO:0002119|GO:0005201|GO:0005576|GO:0005587|GO:0007391|GO:0007517|GO:0008340|GO:0009792|GO:0016525|GO:0030198|GO:0040010|GO:0040011|GO:0050714|	reproduction|larval development (sensu Nematoda)|extracellular matrix structural constituent|extracellular region|collagen type IV|dorsal closure|muscle development|determination of adult life span|embryonic development ending in birth or egg hatching|negative regulation of angiogenesis|extracellular matrix organization and biogenesis|positive regulation of growth rate|locomotion|positive regulat…	(1)Anogam (1)Cioint (1)Dromel (1)Fugrub (1)Galgal (1)Gasacu (1)Homsap (1)Musmus (1)Orylat
10	10	306-2420	0.14289	15784	0	||Bromodomain testis-specific protein (RING3-like protein)DE (Cancer/testis antigen 9) (CT9)||Bromodomain-containing protein 2 (Protein RING3) (O27.1.1)||Bromodomain-containing protein 3 (RING3-like protein)||	||WD repeat-containing protein 5 (BMP2-induced 3-kb gene protein)||	|GO:0003713|GO:0004674|GO:0007283|	transcription coactivator activity|protein serine/threonine kinase activity|spermatogenesis	|		(1)Cioint (1)Danrer (1)Fugrub (1)Galgal (1)Gasacu (1)Homsap (1)Musmus (1)Orylat (1)Tetnig (1)Xentro
9	11	277-6670	0.1374	2020.55	0.17	||Dual oxidase 1 precursor (EC 1.6.3.1) (EC 1.11.1.-)||Dual oxidase 1 precursor (EC 1.6.3.1) (EC 1.11.1.-) (NADPH thyroidDE oxidase 1) (Thyroid oxidase 1) (Large NOX 1) (Long NOX 1)||Dual oxidase 2 precursor (EC 1.6.3.1) (EC 1.11.1.-) (NADH/NADPHDE thyroid oxidase THOX2) (Thyroid oxidase 2) (Large NOX 2) (Long NOX 2)||Dual oxidase 2 precursor (EC 1.6.3.1) (EC 1.11.1.-) (NADH/NADPHDE thyroid oxida…	||Dual oxidase maturation factor 2 (Dual oxidase activator 2)||	|GO:0005509|GO:0009615|GO:0016174|GO:0016324|GO:0019221|GO:0042335|GO:0042554|GO:0050661|GO:0050665|GO:0051591|	calcium ion binding|response to virus|NAD(P)H oxidase activity|apical plasma membrane|cytokine and chemokine mediated signaling pathway|cuticle development|superoxide release|NADP binding|hydrogen peroxide biosynthetic process|response to cAMP	|GO:0005789|	endoplasmic reticulum membrane	(1)Cioint (1)Fugrub (1)Galgal (1)Gasacu (2)Homsap (2)Musmus (1)Orylat (1)Tetnig (1)Xentro
7	49	89-122	0.13573	1158.51	0.37	||Histone H4||	||Histone H3||Histone H3.1||	|GO:0000786|GO:0002119|GO:0003677|GO:0006325|GO:0006952|GO:0009792|GO:0010171|GO:0040010|GO:0040011|GO:0040035|GO:0048015|	nucleosome|larval development (sensu Nematoda)|DNA binding|establishment and/or maintenance of chromatin architecture|defense response|embryonic development ending in birth or egg hatching|body morphogenesis|positive regulation of growth rate|locomotion|hermaphrodite genitalia development|phosphoinositide-mediated signaling	|GO:0000786|GO:0005700|GO:0035059|	nucleosome|polytene chromosome|RCAF complex	(9)Aedaeg (5)Anogam (7)Caeele (22)Dromel (1)Gasacu (1)Homsap (4)Xentro
10	10	466-2549	0.1318	486.1	0.75	||Reticulon-4-interacting protein 1, mitochondrial precursor (NOGO-DE interacting mitochondrial protein)||	||Glutamyl-tRNA(Gln) amidotransferase subunit A homolog (EC 6.3.5.-)||	|GO:0005739|	mitochondrion	|GO:0005739|GO:0030717|	mitochondrion|karyosome formation	(1)Danrer (1)Dappul (1)Fugrub (1)Galgal (1)Gasacu (1)Homsap (1)Musmus (1)Orylat (1)Tetnig (1)Xentro
8	10	2681-6016	0.13092	150921	0.14	||Lipopolysaccharide-responsive and beige-like anchor protein (CDC4-likeDE protein) (Beige-like protein)||Protein neurobeachin (Lysosomal-trafficking regulator 2)||Protein neurobeachin (Lysosomal-trafficking regulator 2) (ProteinDE BCL8B)||	||Protein mab-21-like 1||Protein mab-21-like 2||	|GO:0005802|GO:0005886|GO:0006892|GO:0008104|GO:0012505|GO:0019901|GO:0045211|GO:0051018|	trans-Golgi network|plasma membrane|post-Golgi vesicle-mediated transport|protein localization|endomembrane system|protein kinase binding|postsynaptic membrane|protein kinase A binding	|GO:0001654|GO:0007399|GO:0009653|	eye development|nervous system development|anatomical structure morphogenesis	(1)Cioint (1)Fugrub (1)Galgal (2)Homsap (1)Musmus (2)Orylat (1)Tetnig (1)Xentro
10	10	2003-5474	0.13029	2734.8	0	||General transcription factor IIE subunit 1 (Transcription initiationDE factor IIE subunit alpha) (TFIIE-alpha) (General transcription factorDE IIE 56 kDa subunit)||	||	|GO:0006367|	transcription initiation from RNA polymerase II promoter	|		(1)Aedaeg (1)Anogam (1)Fugrub (1)Galgal (1)Gasacu (1)Homsap (1)Musmus (1)Orylat (1)Tetnig (1)Xentro
5	7	851-851	0.12786	11004.3	1	||Anionic trypsin-2 precursor (EC 3.4.21.4) (Anionic trypsin II)DE (Pretrypsinogen II) (Serine protease 2)||Cationic trypsin precursor (EC 3.4.21.4)||Trypsin 5G1 precursor (EC 3.4.21.4) (Fragment)||Trypsin-1 precursor (EC 3.4.21.4) (Trypsin I)||	||Anionic trypsin-2 precursor (EC 3.4.21.4) (Anionic trypsin II)DE (Pretrypsinogen II) (Serine protease 2)||Cationic trypsin precursor (EC 3.4.21.4)||Trypsin-1 precursor (EC 3.4.21.4) (Antryp1)||Trypsin-1 precursor (EC 3.4.21.4) (Trypsin I)||	|GO:0005509|GO:0005615|GO:0006508|GO:0030574|	calcium ion binding|extracellular space|proteolysis|collagen catabolic process	|GO:0005509|GO:0005615|GO:0006508|GO:0030574|	calcium ion binding|extracellular space|proteolysis|collagen catabolic process	(1)Aedaeg (1)Cioint (1)Gasacu (3)Musmus (1)Orylat
8	8	6441-13356	0.12544	18677.9	0.23	||THO complex protein 7||	||Ataxin-7 (Spinocerebellar ataxia type 7 protein homolog)||Ataxin-7 (Spinocerebellar ataxia type 7 protein)||	|GO:0000347|GO:0008283|GO:0009408|	THO complex|cell proliferation|response to heat	|GO:0003682|GO:0006997|GO:0007601|	chromatin binding|nuclear organization and biogenesis|visual perception	(1)Cioint (1)Fugrub (1)Galgal (1)Gasacu (1)Homsap (1)Musmus (1)Orylat (1)Xentro
4	6	72-72	0.1189	17377.8	0.99	||Actin, aortic smooth muscle (Alpha-actin-2)||Actin, cytoplasmic 1 (Beta-actin)||Actin, indirect flight muscle (Actin-88F)||Actin-10||Actin-2||	||Actin, aortic smooth muscle (Alpha-actin-2)||Actin, indirect flight muscle (Actin-88F)||Actin-1/3||Actin-10||Actin-2||	|GO:0000281|GO:0000902|GO:0000910|GO:0002119|GO:0005200|GO:0005884|GO:0006897|GO:0006911|GO:0006928|GO:0006935|GO:0007108|GO:0007126|GO:0009792|GO:0017022|GO:0030036|GO:0031143|GO:0031252|GO:0035267|GO:0040007|GO:0040035|GO:0042331|	cytokinesis after mitosis|cell morphogenesis|cytokinesis|larval development (sensu Nematoda)|structural constituent of cytoskeleton|actin filament|endocytosis|phagocytosis, engulfment|cell motility|chemotaxis|cytokinesis, initiation of separation|meiosis|embryonic development ending in birth or egg hatching|myosin binding|actin cytoskeleton organization and biogenesis|pseudopodium|leading edge|Nu…	|GO:0000281|GO:0000902|GO:0000910|GO:0002119|GO:0005200|GO:0005884|GO:0006897|GO:0006911|GO:0006928|GO:0006935|GO:0007108|GO:0007126|GO:0007517|GO:0009792|GO:0017022|GO:0030036|GO:0031143|GO:0031252|GO:0040007|GO:0040035|GO:0042331|	cytokinesis after mitosis|cell morphogenesis|cytokinesis|larval development (sensu Nematoda)|structural constituent of cytoskeleton|actin filament|endocytosis|phagocytosis, engulfment|cell motility|chemotaxis|cytokinesis, initiation of separation|meiosis|muscle development|embryonic development ending in birth or egg hatching|myosin binding|actin cytoskeleton organization and biogenesis|pseudopod…	(1)Aedaeg (1)Anogam (2)Caeele (2)Cioint
6	6	528-652	0.11886	10257.2	0.71	||GTP-binding protein SAR1a (COPII-associated small GTPase)||GTP-binding protein SAR1b||GTP-binding protein SAR1b (GTBPB)||	||Protein transport protein Sec24A (SEC24-related protein A)||Protein transport protein Sec24B (SEC24-related protein B)||	|GO:0003924|GO:0005789|GO:0006888|	GTPase activity|endoplasmic reticulum membrane|ER to Golgi vesicle-mediated transport	|GO:0005215|GO:0006888|GO:0016020|GO:0016192|GO:0030127|	transporter activity|ER to Golgi vesicle-mediated transport|membrane|vesicle-mediated transport|COPII vesicle coat	(1)Cioint (1)Fugrub (1)Homsap (1)Musmus (1)Orylat (1)Xentro
5	5	1006-1951	0.11452	1893.8	0.28	||Isocitrate dehydrogenase ((NAD)) subunit beta, mitochondrial precursorDE (EC 1.1.1.41) (Isocitric dehydrogenase) (NAD(+)-specific ICDH)||	||WD repeat-containing protein 1 (Actin-interacting protein 1) (AIP1)||WD repeat-containing protein 1 (Actin-interacting protein 1) (AIP1)DE (NORI-1)||WD repeat-containing protein 1-B (Actin-interacting protein 1-B)DE (xAIP1-B)||	|GO:0004449|GO:0005739|GO:0006102|GO:0009055|	isocitrate dehydrogenase (NAD+) activity|mitochondrion|isocitrate metabolic process|electron carrier activity	|GO:0003779|GO:0005884|GO:0005886|GO:0007605|GO:0030043|	actin binding|actin filament|plasma membrane|sensory perception of sound|actin filament fragmentation	(1)Cioint (1)Fugrub (1)Gasacu (1)Orylat (1)Tetnig
3	8	122-125	0.11334	1776.25	0	||Histone H3.1||	||Histone H2A.x (H2a/x)||	|		|GO:0000786|GO:0003677|GO:0006334|	nucleosome|DNA binding|nucleosome assembly	(5)Dappul (2)Nemvec (1)Tetnig
6	6	3613-17088	0.1116	50588.2	0.84	||Gamma-aminobutyric acid receptor subunit beta-1 precursor (GABA(A)DE receptor subunit beta-1)||Gamma-aminobutyric acid receptor subunit beta-2 precursor (GABA(A)DE receptor subunit beta-2)||	||Gamma-aminobutyric acid receptor subunit alpha-6 precursor (GABA(A)DE receptor subunit alpha-6)||	|GO:0004890|GO:0005887|GO:0006810|GO:0007165|GO:0007214|GO:0007268|	GABA-A receptor activity|integral to plasma membrane|transport|signal transduction|gamma-aminobutyric acid signaling pathway|synaptic transmission	|GO:0005887|GO:0006810|GO:0007165|GO:0008503|	integral to plasma membrane|transport|signal transduction|benzodiazepine receptor activity	(1)Cioint (1)Fugrub (1)Galgal (1)Gasacu (1)Homsap (1)Musmus
6	6	6004-9814	0.10525	47043.8	0.42	||Coronin-7 (Crn7)||Coronin-7 (Crn7) (70 kDa WD repeat tumor rejection antigen homolog)||	||Netrin-G1 ligand precursor (NGL-1) (Leucine-rich repeat-containingDE protein 4C)||	|GO:0000139|GO:0000299|GO:0005625|GO:0005794|	Golgi membrane|integral to membrane of membrane fraction|soluble fraction|Golgi apparatus	|GO:0016020|GO:0050770|	membrane|regulation of axonogenesis	(1)Cioint (1)Danrer (1)Fugrub (1)Galgal (1)Homsap (1)Musmus
4	4	88-88	0.10256	13558.5	0.81	||Myosin-7 (Myosin heavy chain 7) (Myosin heavy chain, cardiac muscleDE beta isoform) (MyHC-beta) (Myosin heavy chain slow isoform) (MyHC-DE slow)||Myosin-8 (Myosin heavy chain 8) (Myosin heavy chain, skeletal muscle,DE perinatal) (MyHC-perinatal)||	||Myosin-2 (Myosin heavy chain 2) (Myosin heavy chain 2a) (MyHC-2a)DE (Myosin heavy chain, skeletal muscle, adult 2) (Myosin heavy chainDE IIa) (MyHC-IIa)||Myosin-8 (Myosin heavy chain 8) (Myosin heavy chain, skeletal muscle,DE perinatal) (MyHC-perinatal)||	|GO:0000146|GO:0002027|GO:0005524|GO:0005859|GO:0007512|GO:0008307|GO:0016459|GO:0030017|GO:0030049|GO:0030898|GO:0055010|	microfilament motor activity|cardiac chronotropy|ATP binding|muscle myosin complex|adult heart development|structural constituent of muscle|myosin complex|sarcomere|muscle filament sliding|actin-dependent ATPase activity|ventricular cardiac muscle morphogenesis	|GO:0000146|GO:0003779|GO:0005516|GO:0005524|GO:0005859|GO:0008307|GO:0016459|GO:0030017|GO:0030049|	microfilament motor activity|actin binding|calmodulin binding|ATP binding|muscle myosin complex|structural constituent of muscle|myosin complex|sarcomere|muscle filament sliding	(1)Cioint (1)Fugrub (1)Gasacu (1)Orylat
8	8	5762-6359	0.10084	21061.1	0.18	||F-box/LRR-repeat protein 2 (F-box and leucine-rich repeat protein 2)DE (F-box protein FBL2/FBL3)||	||Protein Wnt-5b precursor||	|GO:0004842|GO:0006464|GO:0006508|	ubiquitin-protein ligase activity|protein modification process|proteolysis	|GO:0001501|GO:0001667|GO:0005102|GO:0005109|GO:0005578|GO:0007165|GO:0007223|GO:0007267|GO:0009887|GO:0010172|GO:0031018|GO:0031101|GO:0042074|GO:0060027|	skeletal development|ameboidal cell migration|receptor binding|frizzled binding|proteinaceous extracellular matrix|signal transduction|Wnt receptor signaling pathway, calcium modulating pathway|cell-cell signaling|organ morphogenesis|embryonic body morphogenesis|endocrine pancreas development|fin regeneration|cell migration involved in gastrulation|convergent extension involved in gastrulation	(1)Danrer (1)Dappul (1)Galgal (1)Gasacu (1)Homsap (1)Musmus (1)Orylat (1)Xentro
4	4	676-1885	0.10015	2412.75	0	||60S ribosomal protein L18a||	||Exportin-T (tRNA exportin) (Exportin(tRNA))||	|GO:0000022|	mitotic spindle elongation	|GO:0000049|	tRNA binding	(1)Dappul (1)Fugrub (1)Gasacu (1)Tetnig
8	9	1380-4284	0.09984	29781.4	0	||Transcription factor IIIB 90 kDa subunit (TFIIIB90) (hTFIIIB90) (B-DE related factor 1) (BRF-1)||Transcription factor IIIB 90 kDa subunit (TFIIIB90) (hTFIIIB90) (B-DE related factor 1) (BRF-1) (hBRF) (TATA box-binding protein-associatedDE factor, RNA polymerase III, subunit 2) (TAF3B2)||	||BTB/POZ domain-containing protein 2||	|GO:0000126|GO:0003700|GO:0003709|GO:0006384|GO:0009303|GO:0009304|GO:0043488|	transcription factor TFIIIB complex|transcription factor activity|RNA polymerase III transcription factor activity|transcription initiation from RNA polymerase III promoter|rRNA transcription|tRNA transcription|regulation of mRNA stability	|		(1)Aedaeg (1)Anogam (1)Danrer (1)Galgal (1)Homsap (1)Musmus (2)Orylat (1)Tetnig
3	3	195-195	0.09765	5764.33	0	||	||	|		|		(1)Danrer (1)Galgal (1)Triadh
7	10	2306-4032	0.09756	32235.8	0	||Mitogen-activated protein kinase kinase kinase (EC 2.7.11.25) (MixedDE lineage kinase 4)||Mitogen-activated protein kinase kinase kinase 10 (EC 2.7.11.25)DE (Mixed lineage kinase 2)||Mitogen-activated protein kinase kinase kinase 11 (EC 2.7.11.25)DE (Mixed lineage kinase 3)||Mitogen-activated protein kinase kinase kinase 9 (EC 2.7.11.25)||Mitogen-activated protein kinase kinase kinase 9 (EC 2.7…	||	|GO:0004706|GO:0004708|GO:0004709|GO:0005524|GO:0007257|GO:0042803|GO:0046328|GO:0046777|	JUN kinase kinase kinase activity|MAP kinase kinase activity|MAP kinase kinase kinase activity|ATP binding|activation of JNK activity|protein homodimerization activity|regulation of JNK cascade|protein amino acid autophosphorylation	|		(1)Danrer (1)Dappul (1)Galgal (1)Gasacu (2)Homsap (3)Musmus (1)Xentro
5	5	1761-8655	0.09578	14920.2	0	||	||Transcription initiation factor TFIID subunit 4 (TBP-associated factorDE 4) (Transcription initiation factor TFIID 135 kDa subunit)DE (TAF(II)135) (TAFII-135) (TAFII135) (TAFII-130) (TAFII130) (RNADE polymerase II TBP-associated factor subunit C)||	|		|GO:0003713|GO:0005669|GO:0016251|	transcription coactivator activity|transcription factor TFIID complex|general RNA polymerase II transcription factor activity	(1)Cioint (1)Galgal (1)Gasacu (1)Homsap (1)Orylat
5	5	2403-6513	0.09458	1313.2	0.92	||Long chain 3-DE hydroxyacyl-CoA dehydrogenase (EC 1.1.1.211)))||Long chain 3-hydroxyacyl-CoA dehydrogenaseDE (EC 1.1.1.211)))||	||Trifunctional enzyme subunit beta, mitochondrial precursor (TP-beta)DE ((Includes: 3-ketoacyl-CoA thiolase (EC 2.3.1.16) (Acetyl-CoADE acyltransferase) (Beta-ketothiolase)))||	|GO:0003857|GO:0003985|GO:0004300|GO:0005743|GO:0006635|GO:0016509|	3-hydroxyacyl-CoA dehydrogenase activity|acetyl-CoA C-acetyltransferase activity|enoyl-CoA hydratase activity|mitochondrial inner membrane|fatty acid beta-oxidation|long-chain-3-hydroxyacyl-CoA dehydrogenase activity	|GO:0003857|GO:0003988|GO:0004300|GO:0005740|GO:0005743|GO:0005759|GO:0006635|	3-hydroxyacyl-CoA dehydrogenase activity|acetyl-CoA C-acyltransferase activity|enoyl-CoA hydratase activity|mitochondrial envelope|mitochondrial inner membrane|mitochondrial matrix|fatty acid beta-oxidation	(1)Cioint (1)Danrer (1)Homsap (1)Musmus (1)Xentro
4	4	3840-3840	0.08957	7006.5	1	||Apolipoprotein D precursor (Apo-D) (ApoD)||	||Apolipoprotein D precursor (Apo-D) (ApoD)||	|GO:0005319|GO:0005615|GO:0006629|	lipid transporter activity|extracellular space|lipid metabolic process	|GO:0005319|GO:0005615|GO:0006629|	lipid transporter activity|extracellular space|lipid metabolic process	(1)Aedaeg (1)Fugrub (1)Gasacu (1)Orylat
3	6	512-512	0.08945	58482.5	0.57	||2-hydroxyacylsphingosine 1-beta-galactosyltransferase precursorDE (EC 2.4.1.45) (UDP-galactose-ceramide galactosyltransferase) (CeramideDE UDP-galactosyltransferase) (Cerebroside synthase)||UDP-glucuronosyltransferase 1-2 precursor (EC 2.4.1.17) (UDPGT)DE (UGT1*0) (UGT1-02) (UGT1.2) (UGT1A2) (Bilirubin specific)||UDP-glucuronosyltransferase 2B1 precursor (EC 2.4.1.17) (UDPGT)DE (UDPGTr-2)||UDP-…	||2-hydroxyacylsphingosine 1-beta-galactosyltransferase precursorDE (EC 2.4.1.45) (UDP-galactose-ceramide galactosyltransferase) (CeramideDE UDP-galactosyltransferase) (Cerebroside synthase)||UDP-glucuronosyltransferase 2B10 precursor (EC 2.4.1.17) (UDPGT)||UDP-glucuronosyltransferase 2B23 precursor (EC 2.4.1.17) (UDPGT)||UDP-glucuronosyltransferase 2B33 precursor (EC 2.4.1.17) (UDPGT)||UDP-glucu…	|GO:0006805|GO:0007417|GO:0007422|GO:0008202|GO:0008210|GO:0008489|GO:0015020|	xenobiotic metabolic process|central nervous system development|peripheral nervous system development|steroid metabolic process|estrogen metabolic process|UDP-galactose:glucosylceramide beta-1,4-galactosyltransferase activity|glucuronosyltransferase activity	|GO:0005624|GO:0005743|GO:0006629|GO:0008120|GO:0009247|GO:0015020|GO:0042552|	membrane fraction|mitochondrial inner membrane|lipid metabolic process|ceramide glucosyltransferase activity|glycolipid biosynthetic process|glucuronosyltransferase activity|myelination	(2)Homsap (1)Musmus (3)Triadh
3	3	2195-27948	0.08945	593	0	||	||	|		|		(1)Galgal (1)Musmus (1)Triadh
4	4	24228-28348	0.08514	8733.25	0.59	||ATP-binding cassette sub-family G member 5 (Sterolin-1)||	||ATP-binding cassette sub-family G member 5 (Sterolin-1)||ATP-binding cassette sub-family G member 8 (Sterolin-2)||White-brown complex homolog protein 1||	|GO:0005624|GO:0030299|GO:0045177|GO:0046982|	membrane fraction|cholesterol absorption|apical part of cell|protein heterodimerization activity	|GO:0009624|GO:0015914|GO:0015918|GO:0030299|GO:0042632|GO:0046982|	response to nematode|phospholipid transport|sterol transport|cholesterol absorption|cholesterol homeostasis|protein heterodimerization activity	(1)Anogam (1)Caeele (1)Dappul (1)Dromel
5	5	1828-5946	0.08469	43079.8	0.38	||Replication factor C subunit 5 (Replication factor C 36 kDa subunit)DE (RF-C 36 kDa subunit) (RFC36) (Activator 1 36 kDa subunit) (A1 36 kDaDE subunit)||	||Kinase suppressor of Ras 1||Kinase suppressor of Ras 1 (mKSR1) (Protein Hb)||	|GO:0005663|GO:0006260|GO:0006281|GO:0019899|	DNA replication factor C complex|DNA replication|DNA repair|enzyme binding	|GO:0004672|GO:0005524|GO:0005622|GO:0006468|GO:0007265|	protein kinase activity|ATP binding|intracellular|protein amino acid phosphorylation|Ras protein signal transduction	(1)Dappul (1)Gasacu (1)Homsap (1)Musmus (1)Orylat
4	7	63-63	0.08427	5576.43	0.64	||Heat shock 70 kDa protein 1A (Heat shock 70 kDa protein 3) (HSP70.3)DE (Hsp68)||Heat shock 70 kDa protein 1L (Heat shock 70 kDa protein 1-like) (HeatDE shock 70 kDa protein 1-Hom) (HSP70-Hom)||Major heat shock 70 kDa protein Aa (Heat shock protein 70Aa) (HSP70-DE 87A7)||Major heat shock 70 kDa protein Ab (Heat shock protein 70Ab) (HSP70-DE 87A7)||Major heat shock 70 kDa protein Ba (Heat shock p…	||Heat shock 70 kDa protein 1 (HSP70.1) (HSP70-1/HSP70-2)||Heat shock 70 kDa protein 1L (Heat shock 70 kDa protein 1-like) (HeatDE shock 70 kDa protein 1-Hom) (HSP70-Hom)||Major heat shock 70 kDa protein Aa (Heat shock protein 70Aa) (HSP70-DE 87A7)||Major heat shock 70 kDa protein Bbb (Heat shock protein 70Bbb) (HSP70-DE 87C1)||	|GO:0000723|GO:0006281|GO:0006986|GO:0009408|GO:0035080|	telomere maintenance|DNA repair|response to unfolded protein|response to heat|heat shock-mediated polytene chromosome puffing	|GO:0005739|GO:0005783|GO:0006402|GO:0006916|GO:0006986|GO:0035080|GO:0051082|	mitochondrion|endoplasmic reticulum|mRNA catabolic process|anti-apoptosis|response to unfolded protein|heat shock-mediated polytene chromosome puffing|unfolded protein binding	(1)Caeele (2)Dromel (3)Homsap (1)Musmus
9	12	891-1389	0.08422	3285.5	0	||Neurolysin, mitochondrial precursor (EC 3.4.24.16) (NeurotensinDE endopeptidase) (Mitochondrial oligopeptidase M) (MicrosomalDE endopeptidase) (MEP)||Neurolysin, mitochondrial precursor (EC 3.4.24.16) (NeurotensinDE endopeptidase) (Mitochondrial oligopeptidase M) (MicrosomalDE endopeptidase) (MEP) (Angiotensin-binding protein)||Neurolysin, mitochondrial precursor (EC 3.4.24.16) (NeurotensinDE e…	||Small glutamine-rich tetratricopeptide repeat-containing protein ADE (Vpu-binding protein) (UBP)||	|GO:0004222|GO:0005739|GO:0005758|GO:0006518|GO:0007243|	metalloendopeptidase activity|mitochondrion|mitochondrial intermembrane space|peptide metabolic process|protein kinase cascade	|		(1)Danrer (1)Fugrub (1)Galgal (2)Gasacu (2)Homsap (2)Musmus (1)Orylat (1)Tetnig (1)Xentro
9	12	2120-8360	0.08422	20851.1	0.12	||3-hydroxyisobutyrate dehydrogenase, mitochondrial precursorDE (EC 1.1.1.31) (HIBADH)||	||Tax1-binding protein 1 (TRAF6-binding protein)||	|GO:0005739|GO:0006573|GO:0008442|	mitochondrion|valine metabolic process|3-hydroxyisobutyrate dehydrogenase activity	|GO:0006916|GO:0042802|	anti-apoptosis|identical protein binding	(2)Danrer (1)Fugrub (1)Galgal (2)Gasacu (1)Homsap (1)Musmus (2)Orylat (1)Tetnig (1)Xentro
9	11	7013-10286	0.08422	36988.1	0.32	||Abhydrolase domain-containing protein 2 (EC 3.1.1.-) (Lung alpha/betaDE hydrolase 2) (MmLABH2)||Abhydrolase domain-containing protein 2 (EC 3.1.1.-) (Lung alpha/betaDE hydrolase 2) (Protein PHPS1-2)||	||EGF-like repeat and discoidin I-like domain-containing protein 3DE precursor (EGF-like repeats and discoidin I-like domains protein 3)DE (Developmentally-regulated endothelial cell locus 1 protein)DE (Integrin-binding protein DEL1)||Lactadherin precursor (Milk fat globule-EGF factor 8) (MFG-E8) (MFGM)DE (Sperm surface protein SP47) (MP47)||Medin))||	|GO:0009611|GO:0016021|GO:0030336|	response to wounding|integral to membrane|negative regulation of cell migration	|GO:0001786|GO:0005178|GO:0005615|GO:0006910|GO:0006911|GO:0007155|GO:0008429|GO:0009897|GO:0019897|GO:0050766|	phosphatidylserine binding|integrin binding|extracellular space|phagocytosis, recognition|phagocytosis, engulfment|cell adhesion|phosphatidylethanolamine binding|external side of plasma membrane|extrinsic to plasma membrane|positive regulation of phagocytosis	(1)Danrer (1)Fugrub (1)Galgal (2)Gasacu (1)Homsap (1)Musmus (2)Orylat (1)Tetnig (1)Xentro
9	11	6061-9480	0.08422	548.55	0	||Polymerase delta-interacting protein 2||Polymerase delta-interacting protein 2 (38 kDa DNA polymerase deltaDE interaction protein) (p38)||	||	|GO:0005739|	mitochondrion	|		(3)Danrer (1)Fugrub (1)Galgal (1)Gasacu (1)Homsap (1)Musmus (1)Orylat (1)Tetnig (1)Xentro
9	11	3749-8159	0.08422	38547.4	0	||	||Collagen alpha-1(IX) chain precursor||	|		|GO:0005201|GO:0005594|GO:0009887|	extracellular matrix structural constituent|collagen type IX|organ morphogenesis	(1)Danrer (2)Fugrub (1)Galgal (2)Gasacu (1)Homsap (1)Musmus (1)Orylat (1)Tetnig (1)Xentro
9	11	216-12074	0.08422	13326.9	0.5	||Vacuolar proton translocating ATPase 116 kDa subunit a isoform 1 (V-DE ATPase 116 kDa isoform a1)||Vacuolar proton translocating ATPase 116 kDa subunit a isoform 1 (V-DE ATPase 116 kDa isoform a1) (Clathrin-coated vesicle/synaptic vesicleDE proton pump 116 kDa subunit) (Vacuolar proton pump subunit 1)DE (Vacuolar adenosine triphosphatase subunit Ac116)||	||Polymerase I and transcript release factor||Polymerase I and transcript release factor (Calvin) (cav-p60)||	|GO:0001701|GO:0003682|GO:0003713|GO:0005667|GO:0006367|GO:0007420|GO:0007507|GO:0030099|GO:0030659|GO:0042470|GO:0046966|	in utero embryonic development|chromatin binding|transcription coactivator activity|transcription factor complex|transcription initiation from RNA polymerase II promoter|brain development|heart development|myeloid cell differentiation|cytoplasmic vesicle membrane|melanosome|thyroid hormone receptor binding	|GO:0003716|GO:0005739|GO:0005901|GO:0006361|GO:0042134|	RNA polymerase I transcription termination factor activity|mitochondrion|caveola|transcription initiation from RNA polymerase I promoter|rRNA primary transcript binding	(1)Danrer (1)Fugrub (1)Galgal (2)Gasacu (1)Homsap (1)Musmus (2)Orylat (1)Tetnig (1)Xentro
9	11	1703-13403	0.08422	7110.36	0.25	||Vacuolar protein sorting-associated protein 18 homolog||Vacuolar protein sorting-associated protein 18 homolog (hVPS18)||	||Rho-related GTP-binding protein RhoU (Wnt-1 responsive Cdc42 homologDE 1) (WRCH-1) (Rho GTPase-like protein ARHU)||Rho-related GTP-binding protein RhoV (Rho family GTPase Chp)||	|GO:0003779|GO:0005769|GO:0005884|GO:0007032|GO:0007634|GO:0008333|GO:0015721|GO:0043485|GO:0045176|GO:0048069|	actin binding|early endosome|actin filament|endosome organization and biogenesis|optokinetic behavior|endosome to lysosome transport|bile acid and bile salt transport|endosome to pigment granule transport|apical protein localization|eye pigmentation	|GO:0000082|GO:0003924|GO:0008360|GO:0016601|GO:0030036|	G1/S transition of mitotic cell cycle|GTPase activity|regulation of cell shape|Rac protein signal transduction|actin cytoskeleton organization and biogenesis	(3)Danrer (1)Fugrub (1)Galgal (1)Gasacu (1)Homsap (1)Musmus (1)Orylat (1)Tetnig (1)Xentro
9	10	522-1497	0.08422	841.2	0.39	||60S ribosomal protein L9||	||Lipoyl synthase, mitochondrial precursor (EC 2.8.1.8) (Lipoic acidDE synthase) (Lipoate synthase) (Lip-syn) (LS) (mLIP1)||	|GO:0003723|GO:0003735|GO:0005840|GO:0006412|	RNA binding|structural constituent of ribosome|ribosome|translation	|GO:0005739|GO:0009105|GO:0017140|	mitochondrion|lipoic acid biosynthetic process|lipoic acid synthase activity	(2)Danrer (1)Fugrub (1)Galgal (1)Gasacu (1)Homsap (1)Musmus (1)Orylat (1)Tetnig (1)Xentro
9	10	4303-8829	0.08422	3126.6	0	||ADP-ribosylation factor-like protein 3||	||Sideroflexin-2||	|GO:0005525|	GTP binding	|GO:0005743|	mitochondrial inner membrane	(2)Danrer (1)Fugrub (1)Galgal (1)Gasacu (1)Homsap (1)Musmus (1)Orylat (1)Tetnig (1)Xentro
9	10	315-10243	0.08422	7264.9	0.46	||DAZ-associated protein 1 (Deleted in azoospermia-associated protein 1)DE (Proline-rich Vg1 mRNA-binding protein)||DAZ-associated protein 1 (Deleted in azoospermia-associated proteinDE 1)||	||Guanidinoacetate N-methyltransferase (EC 2.1.1.2)||	|GO:0003723|GO:0007283|	RNA binding|spermatogenesis	|GO:0006601|GO:0006936|GO:0007283|GO:0008168|GO:0009887|GO:0030731|GO:0040014|	creatine biosynthetic process|muscle contraction|spermatogenesis|methyltransferase activity|organ morphogenesis|guanidinoacetate N-methyltransferase activity|regulation of body size	(2)Danrer (1)Fugrub (1)Galgal (1)Gasacu (1)Homsap (1)Musmus (1)Orylat (1)Tetnig (1)Xentro
9	10	2399-10199	0.08422	8796.3	0.13	||DnaJ homolog subfamily C member 7 (Tetratricopeptide repeat protein 2)DE (TPR repeat protein 2)||	||NF-kappa-B inhibitor-interacting Ras-like protein 2 (I-kappa-B-DE interacting Ras-like protein 2) (Kappa B-Ras protein 2) (KappaB-Ras2)||	|GO:0006457|	protein folding	|GO:0003924|GO:0007249|	GTPase activity|I-kappaB kinase/NF-kappaB cascade	(2)Danrer (1)Fugrub (1)Galgal (1)Gasacu (1)Homsap (1)Musmus (1)Orylat (1)Tetnig (1)Xentro
9	9	2375-4892	0.08422	5290.78	0.34	||Mitochondrial inner membrane protease subunit 1 (EC 3.4.21.-)||Mitochondrial inner membrane protease subunit 1 (EC 3.4.21.-) (IMP1-DE like protein)||	||Elongator complex protein 4||Elongator complex protein 4 (ELP4)||Elongator complex protein 4 (PAX6 neighbor gene protein)||Elongator complex protein 4 (hELP4) (PAX6 neighbor gene protein)||	|GO:0005739|GO:0005743|	mitochondrion|mitochondrial inner membrane	|GO:0006357|GO:0008023|GO:0008607|GO:0016591|GO:0033588|	regulation of transcription from RNA polymerase II promoter|transcription elongation factor complex|phosphorylase kinase regulator activity|DNA-directed RNA polymerase II, holoenzyme|Elongator holoenzyme complex	(1)Danrer (1)Fugrub (1)Galgal (1)Gasacu (1)Homsap (1)Musmus (1)Orylat (1)Tetnig (1)Xentro
9	10	2286-3266	0.08422	1409.9	0.28	||Sterol-4-alpha-carboxylate 3-dehydrogenase, decarboxylatingDE (EC 1.1.1.170)||Sterol-4-alpha-carboxylate 3-dehydrogenase, decarboxylatingDE (EC 1.1.1.170) (Protein H105e3)||	||Centrin-1||Centrin-2 (Caltractin isoform 1)||	|GO:0001942|GO:0003854|GO:0005783|GO:0006695|GO:0008203|	hair follicle development|3-beta-hydroxy-delta5-steroid dehydrogenase activity|endoplasmic reticulum|cholesterol biosynthetic process|cholesterol metabolic process	|GO:0005509|GO:0005813|GO:0005814|GO:0007067|	calcium ion binding|centrosome|centriole|mitosis	(2)Danrer (1)Fugrub (1)Galgal (1)Gasacu (1)Homsap (1)Musmus (1)Orylat (1)Tetnig (1)Xentro
9	10	1959-11303	0.08422	13997.6	0.32	||Acyl-coenzyme A thioesterase 9 (EC 3.1.2.-) (Acyl-CoA thioesterase 9)DE (Acyl-CoA thioester hydrolase 9)||Acyl-coenzyme A thioesterase 9, mitochondrial precursor (EC 3.1.2.-)DE (Acyl-CoA thioesterase 9) (Acyl-CoA thioester hydrolase 9) (AcylDE coenzyme A thioester hydrolase 2) (48 kDa acyl-CoA thioesterDE hydrolase) (p48) (Mt-ACT48.1) (Protein U8) (MTE-2)||	||Diamine acetyltransferase 1 (EC 2.3.1.57) (Spermidine/spermine N(1)-DE acetyltransferase 1) (SSAT) (SSAT-1) (Putrescine acetyltransferase)DE (Polyamine N-acetyltransferase 1)||	|GO:0003986|GO:0005739|GO:0006637|GO:0016291|	acetyl-CoA hydrolase activity|mitochondrion|acyl-CoA metabolic process|acyl-CoA thioesterase activity	|GO:0004145|GO:0005622|GO:0046208|	diamine N-acetyltransferase activity|intracellular|spermine catabolic process	(2)Danrer (1)Fugrub (1)Galgal (1)Gasacu (1)Homsap (1)Musmus (1)Orylat (1)Tetnig (1)Xentro
9	10	1518-9437	0.08422	14768	0.41	||Inositol 1,4,5-trisphosphate receptor type 1 (Type 1 inositol 1,4,5-DE trisphosphate receptor) (Type 1 InsP3 receptor) (IP3 receptor isoformDE 1) (InsP3R1)||Inositol 1,4,5-trisphosphate receptor type 1 (Type 1 inositol 1,4,5-DE trisphosphate receptor) (Type 1 InsP3 receptor) (IP3 receptor isoformDE 1) (InsP3R1) (IP-3-R)||Inositol 1,4,5-trisphosphate receptor type 1 (Type 1 inositol 1,4,5-DE tri…	||Sulfatase-modifying factor 1 precursor (C-alpha-formyglycine-DE generating enzyme 1)||	|GO:0005783|GO:0005789|GO:0005792|GO:0005887|GO:0006816|GO:0007165|GO:0008095|GO:0009791|GO:0014069|GO:0015085|GO:0043234|GO:0050882|	endoplasmic reticulum|endoplasmic reticulum membrane|microsome|integral to plasma membrane|calcium ion transport|signal transduction|inositol-1,4,5-triphosphate receptor activity|post-embryonic development|postsynaptic density|calcium ion transmembrane transporter activity|protein complex|voluntary musculoskeletal movement	|GO:0005783|GO:0005788|GO:0016567|GO:0030279|GO:0042803|	endoplasmic reticulum|endoplasmic reticulum lumen|protein ubiquitination|negative regulation of ossification|protein homodimerization activity	(2)Danrer (1)Fugrub (1)Galgal (1)Gasacu (1)Homsap (1)Musmus (1)Orylat (1)Tetnig (1)Xentro
9	9	955-1571	0.08422	5202.44	0.51	||40S ribosomal protein S7||	||Ribonuclease H1 (EC 3.1.26.4) (RNase H1)||Ribonuclease H1 (EC 3.1.26.4) (RNase H1) (Ribonuclease H type II)||	|GO:0003723|GO:0003735|GO:0006412|GO:0022627|	RNA binding|structural constituent of ribosome|translation	|GO:0003723|GO:0004540|GO:0005739|GO:0006401|	RNA binding|ribonuclease activity|mitochondrion|RNA catabolic process	(1)Danrer (1)Fugrub (1)Galgal (1)Gasacu (1)Homsap (1)Musmus (1)Orylat (1)Tetnig (1)Xentro
9	9	953-9962	0.08422	1198.11	0	||Nicotinamide mononucleotide adenylyltransferase 1 (EC 2.7.7.1) (NMNDE adenylyltransferase 1)||	||	|GO:0000309|GO:0004515|GO:0009435|	nicotinamide-nucleotide adenylyltransferase activity|nicotinate-nucleotide adenylyltransferase activity|NAD biosynthetic process	|		(1)Danrer (1)Fugrub (1)Galgal (1)Gasacu (1)Homsap (1)Musmus (1)Orylat (1)Tetnig (1)Xentro
9	9	9192-14029	0.08422	9641.11	0	||Radical S-adenosyl methionine domain-containing protein 2 (VirusDE inhibitory protein, endoplasmic reticulum-associated, interferon-DE inducible) (Viperin)||Radical S-adenosyl methionine domain-containing protein 2 (VirusDE inhibitory protein, endoplasmic reticulum-associated, interferon-DE inducible) (Viperin) (Cytomegalovirus-induced gene 5 protein)||	||	|GO:0005783|GO:0009615|GO:0051607|	endoplasmic reticulum|response to virus|defense response to virus	|		(1)Danrer (1)Fugrub (1)Galgal (1)Gasacu (1)Homsap (1)Musmus (1)Orylat (1)Tetnig (1)Xentro
9	9	897-1071	0.08422	4498.11	0	||	||Charged multivesicular body protein 4a (Chromatin-modifying proteinDE 4a) (CHMP4a) (Vacuolar protein-sorting-associated protein 7-1) (SNF7-DE 1) (hSnf-1) (SNF7 homolog associated with Alix-2)||	|		|		(1)Danrer (1)Fugrub (1)Galgal (1)Gasacu (1)Homsap (1)Musmus (1)Orylat (1)Tetnig (1)Xentro
9	9	8927-10325	0.08422	4316	0	||	||Feline leukemia virus subgroup C receptor-related protein 1||	|		|GO:0005886|	plasma membrane	(1)Danrer (1)Fugrub (1)Galgal (1)Gasacu (1)Homsap (1)Musmus (1)Orylat (1)Tetnig (1)Xentro
9	9	8801-10849	0.08422	32996.6	0	||Protein FAM69A||	||PHD finger protein 1 (Protein PHF1) (Polycomb-like protein 1) (hPCl1)||PHD finger protein 1 (Protein PHF1) (T-complex testis-expressed 3)DE (Polycomb-like protein 1) (mPCl1)||	|		|GO:0003700|	transcription factor activity	(1)Danrer (1)Fugrub (1)Galgal (1)Gasacu (1)Homsap (1)Musmus (1)Orylat (1)Tetnig (1)Xentro
9	9	874-1786	0.08422	1646.44	0.25	||tRNA (cytosine-5-)-methyltransferase NSUN2 (EC 2.1.1.29) (EC 2.1.1.-)DE (NOL1/NOP2/Sun domain family member 2) (Myc-induced SUN domain-DE containing protein)||tRNA (cytosine-5-)-methyltransferase NSUN2 (EC 2.1.1.29) (EC 2.1.1.-)DE (NOL1/NOP2/Sun domain family member 2) (tRNA (cytosine-5-)-DE methyltransferase) (tRNA methyltransferase 4 homolog) (hTrm4)DE (Substrate of AIM1/Aurora kinase B)||tRN…	||3-oxo-5-alpha-steroid 4-dehydrogenase 1 (EC 1.3.99.5) (Steroid 5-DE alpha-reductase 1) (SR type 1)||3-oxo-5-alpha-steroid 4-dehydrogenase 1 (EC 1.3.99.5) (Steroid 5-DE alpha-reductase 1) (SR type 1) (S5AR)||	|GO:0016428|GO:0030488|	tRNA (cytosine-5-)-methyltransferase activity|tRNA methylation	|GO:0003865|GO:0006702|GO:0007530|GO:0009055|	3-oxo-5-alpha-steroid 4-dehydrogenase activity|androgen biosynthetic process|sex determination|electron carrier activity	(1)Danrer (1)Fugrub (1)Galgal (1)Gasacu (1)Homsap (1)Musmus (1)Orylat (1)Tetnig (1)Xentro
9	9	7904-13961	0.08422	906.33	0.06	||CBF1-interacting corepressor||CBF1-interacting corepressor (Recepin)||	||Secernin-1||Secernin-1 (p50)||	|GO:0003700|GO:0003714|GO:0016607|GO:0045892|	transcription factor activity|transcription corepressor activity|nuclear speck|negative regulation of transcription, DNA-dependent	|GO:0006887|	exocytosis	(1)Danrer (1)Fugrub (1)Galgal (1)Gasacu (1)Homsap (1)Musmus (1)Orylat (1)Tetnig (1)Xentro
9	9	780-13966	0.08422	50369.8	0.13	||Vacuolar proton pump subunit C 1 (EC 3.6.3.14) (V-ATPase subunit C 1)||	||Antizyme inhibitor 1 (AZI) (Ornithine decarboxylase antizymeDE inhibitor)||	|GO:0008553|GO:0015992|GO:0016469|GO:0046961|	hydrogen-exporting ATPase activity, phosphorylative mechanism|proton transport|proton-transporting two-sector ATPase complex|hydrogen ion transporting ATPase activity, rotational mechanism	|GO:0004857|GO:0006595|GO:0042978|	enzyme inhibitor activity|polyamine metabolic process|ornithine decarboxylase activator activity	(1)Danrer (1)Fugrub (1)Galgal (1)Gasacu (1)Homsap (1)Musmus (1)Orylat (1)Tetnig (1)Xentro
9	9	7775-9965	0.08422	8271	0	||Protein zer-1 homolog (Zyg-11 homolog B-like protein)||Protein zer-1 homolog (Zyg-11 homolog B-like protein) (Hzyg)||	||Hcp beta-lactamase-like protein CG13865||	|GO:0004842|GO:0031462|GO:0051438|	ubiquitin-protein ligase activity|Cul2-RING ubiquitin ligase complex|regulation of ubiquitin ligase activity	|		(1)Danrer (1)Fugrub (1)Galgal (1)Gasacu (1)Homsap (1)Musmus (1)Orylat (1)Tetnig (1)Xentro
9	9	7476-8642	0.08422	1845.44	0	||	||	|		|		(1)Danrer (1)Fugrub (1)Galgal (1)Gasacu (1)Homsap (1)Musmus (1)Orylat (1)Tetnig (1)Xentro
9	9	6231-14385	0.08422	1569.67	0	||	||	|		|		(1)Danrer (1)Fugrub (1)Galgal (1)Gasacu (1)Homsap (1)Musmus (1)Orylat (1)Tetnig (1)Xentro
9	9	598-10967	0.08422	1530.78	0.16	||Ubiquitin-protein ligase E3C (EC 6.3.2.-)||	||BTB/POZ domain-containing protein TNFAIP1 (Tumor necrosis factor,DE alpha-induced protein 1, endothelial) (Protein B12)||	|GO:0000209|GO:0004842|GO:0005622|	protein polyubiquitination|ubiquitin-protein ligase activity|intracellular	|GO:0006955|GO:0009790|	immune response|embryonic development	(1)Danrer (1)Fugrub (1)Galgal (1)Gasacu (1)Homsap (1)Musmus (1)Orylat (1)Tetnig (1)Xentro
9	9	5801-15450	0.08422	14379.6	0	||Protein AF-10||	||	|GO:0003700|	transcription factor activity	|		(1)Danrer (1)Fugrub (1)Galgal (1)Gasacu (1)Homsap (1)Musmus (1)Orylat (1)Tetnig (1)Xentro
9	9	551-997	0.08422	18583.8	0.45	||60S ribosomal protein L21||	||Ubiquitin carboxyl-terminal hydrolase 12 (EC 3.1.2.15) (UbiquitinDE thioesterase 12) (Ubiquitin-specific-processing protease 12)DE (Deubiquitinating enzyme 12) (Ubiquitin-hydrolyzing enzyme 1)||	|GO:0003723|GO:0003735|GO:0006412|GO:0022625|	RNA binding|structural constituent of ribosome|translation	|GO:0004221|GO:0006464|	ubiquitin thiolesterase activity|protein modification process	(1)Danrer (1)Fugrub (1)Galgal (1)Gasacu (1)Homsap (1)Musmus (1)Orylat (1)Tetnig (1)Xentro
9	9	536-2225	0.08422	3355	0.26	||Aconitate hydratase, mitochondrial precursor (EC 4.2.1.3) (CitrateDE hydro-lyase) (Aconitase)||	||PHD finger-like domain-containing protein 5A (PHD finger-like domainDE protein 5A) (Splicing factor 3B-associated 14 kDa protein) (SF3b14b)||	|GO:0003994|GO:0005506|GO:0005739|GO:0006099|GO:0006101|	aconitate hydratase activity|iron ion binding|mitochondrion|tricarboxylic acid cycle|citrate metabolic process	|GO:0000398|GO:0003700|GO:0005686|GO:0045893|	nuclear mRNA splicing, via spliceosome|transcription factor activity|snRNP U2|positive regulation of transcription, DNA-dependent	(1)Danrer (1)Fugrub (1)Galgal (1)Gasacu (1)Homsap (1)Musmus (1)Orylat (1)Tetnig (1)Xentro
9	9	5192-15426	0.08422	24406.7	0.33	||Inhibitor of nuclear factor kappa-B kinase subunit beta (EC 2.7.11.10)DE (I-kappa-B-kinase beta) (IkBKB) (IKK-beta) (IKK-B) (I-kappa-B kinaseDE 2) (IKK2) (Nuclear factor NF-kappa-B inhibitor kinase beta) (NFKBIKB)||	||Tissue-type plasminogen activator chain B))||Tissue-type plasminogenDE activator chain B))||	|GO:0001782|GO:0004674|GO:0004702|GO:0005524|GO:0006468|GO:0007252|GO:0016563|GO:0042802|GO:0051092|	B cell homeostasis|protein serine/threonine kinase activity|receptor signaling protein serine/threonine kinase activity|ATP binding|protein amino acid phosphorylation|I-kappaB phosphorylation|transcription activator activity|identical protein binding|activation of NF-kappaB transcription factor	|GO:0004252|GO:0005615|GO:0006464|GO:0006508|GO:0007596|GO:0030141|GO:0045177|GO:0048008|	serine-type endopeptidase activity|extracellular space|protein modification process|proteolysis|blood coagulation|secretory granule|apical part of cell|platelet-derived growth factor receptor signaling pathway	(1)Danrer (1)Fugrub (1)Galgal (1)Gasacu (1)Homsap (1)Musmus (1)Orylat (1)Tetnig (1)Xentro
9	9	514-2310	0.08422	45437.3	0.3	||Myb proto-oncogene protein (C-myb)||	||HBS1-like protein (ERFS)||	|GO:0000082|GO:0003700|GO:0006355|GO:0006816|GO:0016363|GO:0016563|	G1/S transition of mitotic cell cycle|transcription factor activity|regulation of transcription, DNA-dependent|calcium ion transport|nuclear matrix|transcription activator activity	|GO:0005525|GO:0006412|GO:0007165|	GTP binding|translation|signal transduction	(1)Danrer (1)Fugrub (1)Galgal (1)Gasacu (1)Homsap (1)Musmus (1)Orylat (1)Tetnig (1)Xentro
9	9	4983-17250	0.08422	7083.22	0.19	||Cone cGMP-specific 3',5'-cyclic phosphodiesterase subunit alpha'DE (EC 3.1.4.35) (cGMP phosphodiesterase 6C)||	||Plasma retinol-DE binding protein(1-176)))||	|GO:0005886|GO:0007601|GO:0047555|	plasma membrane|visual perception|3',5'-cyclic-GMP phosphodiesterase activity	|GO:0005501|GO:0005615|	retinoid binding|extracellular space	(1)Danrer (1)Fugrub (1)Galgal (1)Gasacu (1)Homsap (1)Musmus (1)Orylat (1)Tetnig (1)Xentro
9	9	4611-6244	0.08422	29396.2	0.18	||Integrator complex subunit 6 (Int6) (Protein DDX26) (DBI-1)||Integrator complex subunit 6 (Int6) (Protein deleted in cancer 1)DE (Protein DDX26) (DBI-1) (Deleted in cancer 1) (DICE1)||	||WD repeat and FYVE domain-containing protein 1 (WD40- and FYVE domain-DE containing protein 1)||WD repeat and FYVE domain-containing protein 1 (WD40- and FYVE domain-DE containing protein 1) (Phosphoinositide-binding protein 1) (FENS-1)DE (Zinc finger FYVE domain-containing protein 17)||	|GO:0004888|GO:0016180|GO:0032039|	transmembrane receptor activity|snRNA processing|integrator complex	|GO:0005545|GO:0005769|GO:0008270|	phosphatidylinositol binding|early endosome|zinc ion binding	(1)Danrer (1)Fugrub (1)Galgal (1)Gasacu (1)Homsap (1)Musmus (1)Orylat (1)Tetnig (1)Xentro
9	9	447-6336	0.08422	20145.7	0.47	||Beta-hexosaminidase beta chain precursor (EC 3.2.1.52) (N-acetyl-beta-DE glucosaminidase) (Beta-N-acetylhexosaminidase) (Hexosaminidase B)||Beta-hexosaminidase beta-A chain))||	||Ectoderm-neural cortex protein 1 (ENC-1) (p53-induced gene 10 protein)DE (Nuclear matrix protein NRP/B)||	|GO:0001501|GO:0001669|GO:0004563|GO:0006689|GO:0006874|GO:0007040|GO:0007341|GO:0007605|GO:0007626|GO:0008049|GO:0008654|GO:0009313|GO:0016020|GO:0019915|GO:0030203|GO:0031323|GO:0042552|GO:0042803|GO:0044267|GO:0046982|GO:0048477|GO:0050885|	skeletal development|acrosome|beta-N-acetylhexosaminidase activity|ganglioside catabolic process|cellular calcium ion homeostasis|lysosome organization and biogenesis|penetration of zona pellucida|sensory perception of sound|locomotory behavior|male courtship behavior|phospholipid biosynthetic process|oligosaccharide catabolic process|membrane|sequestering of lipid|glycosaminoglycan metabolic pro…	|GO:0007399|	nervous system development	(1)Danrer (1)Fugrub (1)Galgal (1)Gasacu (1)Homsap (1)Musmus (1)Orylat (1)Tetnig (1)Xentro
9	9	434-6150	0.08422	29850.4	0	||Protein phosphatase 1A (EC 3.1.3.16) (Protein phosphatase 2C isoformDE alpha) (PP2C-alpha) (IA)||	||Dehydrogenase/reductase SDR family member 7B (EC 1.1.-.-)||Dehydrogenase/reductase SDR family protein 7-like (EC 1.1.-.-)||	|GO:0004721|GO:0004722|GO:0004871|GO:0006470|GO:0043123|	phosphoprotein phosphatase activity|protein serine/threonine phosphatase activity|signal transducer activity|protein amino acid dephosphorylation|positive regulation of I-kappaB kinase/NF-kappaB cascade	|GO:0005778|	peroxisomal membrane	(1)Danrer (1)Fugrub (1)Galgal (1)Gasacu (1)Homsap (1)Musmus (1)Orylat (1)Tetnig (1)Xentro
9	9	4103-6876	0.08422	733.44	0	||Phosphatidylinositol-glycan biosynthesis class F protein (PIG-F)||Phosphatidylinositol-glycan biosynthesis class F protein (PIG-F)DE (GPI11 homolog)||	||Cysteine-rich PDZ-binding protein (Cysteine-rich interactor of PDZDE three) (Cysteine-rich interactor of PDZ3)||	|GO:0004307|GO:0005789|GO:0006506|	ethanolaminephosphotransferase activity|endoplasmic reticulum membrane|GPI anchor biosynthetic process	|		(1)Danrer (1)Fugrub (1)Galgal (1)Gasacu (1)Homsap (1)Musmus (1)Orylat (1)Tetnig (1)Xentro
9	9	4076-17323	0.08422	550.78	0	||	||Thyroid transcription factor 1-associated protein 26 (TTF-1-associatedDE protein 26) (TTF-1-associated protein BR2) (Coiled-coil domain-DE containing protein 59)||	|		|		(1)Danrer (1)Fugrub (1)Galgal (1)Gasacu (1)Homsap (1)Musmus (1)Orylat (1)Tetnig (1)Xentro
9	9	4017-5441	0.08422	41422.6	0.35	||Lysophospholipase (EC 3.1.1.5)))||	||Prostaglandin G/H synthase 2 precursor (EC 1.14.99.1) (Cyclooxygenase-DE 2) (COX-2) (Prostaglandin-endoperoxide synthase 2) (Prostaglandin H2DE synthase 2) (PGH synthase 2) (PGHS-2) (PHS II)||Prostaglandin G/H synthase 2 precursor (EC 1.14.99.1) (Cyclooxygenase-DE 2) (COX-2) (Prostaglandin-endoperoxide synthase 2) (Prostaglandin H2DE synthase 2) (PGH synthase 2) (PGHS-2) (PHS II) (Glucocorticoi…	|GO:0004622|GO:0004623|GO:0006663|GO:0006690|GO:0016021|	lysophospholipase activity|phospholipase A2 activity|platelet activating factor biosynthetic process|icosanoid metabolic process|integral to membrane	|GO:0004601|GO:0004666|GO:0006928|GO:0008217|GO:0019371|GO:0030216|GO:0042127|GO:0042640|GO:0050727|	peroxidase activity|prostaglandin-endoperoxide synthase activity|cell motility|blood pressure regulation|cyclooxygenase pathway|keratinocyte differentiation|regulation of cell proliferation|anagen|regulation of inflammatory response	(1)Danrer (1)Fugrub (1)Galgal (1)Gasacu (1)Homsap (1)Musmus (1)Orylat (1)Tetnig (1)Xentro
9	9	4005-8614	0.08422	1772.67	0	||T-cell immunomodulatory protein precursor (Protein TIP) (Integrin-DE alpha FG-GAP repeat-containing protein 1)||	||Phosphorylase b kinase regulatory subunit beta (Phosphorylase kinaseDE subunit beta)||	|		|GO:0005886|GO:0005977|	plasma membrane|glycogen metabolic process	(1)Danrer (1)Fugrub (1)Galgal (1)Gasacu (1)Homsap (1)Musmus (1)Orylat (1)Tetnig (1)Xentro
9	9	382-7464	0.08422	25881.6	0.29	||Sodium/hydrogen exchanger 7 (Na(+)/H(+) exchanger 7) (NHE-7) (SoluteDE carrier family 9 member 7)||	||Protein XRP2||	|GO:0005802|GO:0006885|GO:0015385|GO:0015386|GO:0016021|GO:0042803|	trans-Golgi network|regulation of pH|sodium:hydrogen antiporter activity|potassium:hydrogen antiporter activity|integral to membrane|protein homodimerization activity	|GO:0005886|GO:0007025|GO:0007601|GO:0051082|	plasma membrane|beta-tubulin folding|visual perception|unfolded protein binding	(1)Danrer (1)Fugrub (1)Galgal (1)Gasacu (1)Homsap (1)Musmus (1)Orylat (1)Tetnig (1)Xentro
9	9	3680-6750	0.08422	1042.44	0	||Denticleless protein homolog (Lethal(2) denticleless protein homolog)DE (Ddb1- and Cul4-associated factor 2) (Retinoic acid-regulated nuclearDE matrix-associated protein)||	||Integrator complex subunit 7 (Int7)||	|		|GO:0016180|GO:0032039|	snRNA processing|integrator complex	(1)Danrer (1)Fugrub (1)Galgal (1)Gasacu (1)Homsap (1)Musmus (1)Orylat (1)Tetnig (1)Xentro
9	9	360-12025	0.08422	13021.3	0	||2-acylglycerol O-acyltransferase 2 (EC 2.3.1.22) (Monoacylglycerol O-DE acyltransferase 2) (Acyl CoA:monoacylglycerol acyltransferase 2)DE (MGAT2) (Diacylglycerol acyltransferase 2-like protein 5)DE (Monoacylglycerol O-acyltransferase 1-like)||2-acylglycerol O-acyltransferase 2 (EC 2.3.1.22) (Monoacylglycerol O-DE acyltransferase 2) (Acyl CoA:monoacylglycerol acyltransferase 2)DE (MGAT2) (hMGAT…	||	|GO:0003846|GO:0004144|GO:0005789|GO:0006651|GO:0016407|GO:0019432|GO:0050892|	2-acylglycerol O-acyltransferase activity|diacylglycerol O-acyltransferase activity|endoplasmic reticulum membrane|diacylglycerol biosynthetic process|acetyltransferase activity|triacylglycerol biosynthetic process|intestinal absorption	|		(1)Danrer (1)Fugrub (1)Galgal (1)Gasacu (1)Homsap (1)Musmus (1)Orylat (1)Tetnig (1)Xentro
9	9	3592-16897	0.08422	5076.78	0	||Neudesin precursor (Neuron-derived neurotrophic factor) (SecretedDE protein of unknown function) (SPUF protein)||	||	|GO:0005615|GO:0008083|GO:0043410|	extracellular space|growth factor activity|positive regulation of MAPKKK cascade	|		(1)Danrer (1)Fugrub (1)Galgal (1)Gasacu (1)Homsap (1)Musmus (1)Orylat (1)Tetnig (1)Xentro
9	9	3032-6642	0.08422	11969	0	||Synaptic vesicle 2-related protein (SV2-related protein)||	||	|GO:0008021|	synaptic vesicle	|		(1)Danrer (1)Fugrub (1)Galgal (1)Gasacu (1)Homsap (1)Musmus (1)Orylat (1)Tetnig (1)Xentro
9	9	2970-3511	0.08422	64855	0	||Protein tyrosine phosphatase type IVA 1 (EC 3.1.3.48) (Protein-DE tyrosine phosphatase 4a1) (Protein-tyrosine phosphatase ofDE regenerating liver 1) (PRL-1) (PTP(CAAXI))||	||	|GO:0004725|	protein tyrosine phosphatase activity	|		(1)Danrer (1)Fugrub (1)Galgal (1)Gasacu (1)Homsap (1)Musmus (1)Orylat (1)Tetnig (1)Xentro
9	9	2916-4477	0.08422	33268.6	0	||Mediator of RNA polymerase II transcription subunit 10 (MediatorDE complex subunit 10) (Protein tennis match)||	||Ubiquitin-conjugating enzyme E2 Q1 (EC 6.3.2.19) (Ubiquitin-proteinDE ligase Q1) (Ubiquitin carrier protein Q1) (Protein NICE-5)||	|GO:0007507|	heart development	|GO:0004842|	ubiquitin-protein ligase activity	(1)Danrer (1)Fugrub (1)Galgal (1)Gasacu (1)Homsap (1)Musmus (1)Orylat (1)Tetnig (1)Xentro
9	9	2819-2904	0.08422	4025.44	0	||RNA polymerase-associated protein RTF1 homolog||	||Complex I intermediate-associated protein 30, mitochondrial precursorDE (NADH dehydrogenase ((ubiquinone)) 1 alpha subcomplex assembly factorDE 1)||	|		|GO:0005739|GO:0005747|GO:0006120|GO:0006461|GO:0051082|	mitochondrion|mitochondrial respiratory chain complex I|mitochondrial electron transport, NADH to ubiquinone|protein complex assembly|unfolded protein binding	(1)Danrer (1)Fugrub (1)Galgal (1)Gasacu (1)Homsap (1)Musmus (1)Orylat (1)Tetnig (1)Xentro
9	9	2705-5637	0.08422	764.44	0	||Dolichyl-P-Man:Man(7)GlcNAc(2)-PP-dolichyl-alpha-1,6-DE mannosyltransferase (EC 2.4.1.-) (Mannosyltransferase ALG12 homolog)DE (hALG12) (Membrane protein SB87)||	||	|GO:0000009|GO:0005783|GO:0006457|GO:0006487|	alpha-1,6-mannosyltransferase activity|endoplasmic reticulum|protein folding|protein amino acid N-linked glycosylation	|		(1)Danrer (1)Fugrub (1)Galgal (1)Gasacu (1)Homsap (1)Musmus (1)Orylat (1)Tetnig (1)Xentro
9	9	266-12937	0.08422	13052.2	0	||Eukaryotic translation initiation factor 2C 1 (eIF2C 1) (eIF-2C 1)DE (Argonaute-1) (Putative RNA-binding protein Q99)||	||Claspin (hClaspin) (Hu-Claspin)||	|GO:0003743|GO:0005850|GO:0006446|	translation initiation factor activity|eukaryotic translation initiation factor 2 complex|regulation of translational initiation	|		(1)Danrer (1)Fugrub (1)Galgal (1)Gasacu (1)Homsap (1)Musmus (1)Orylat (1)Tetnig (1)Xentro
9	9	2587-7246	0.08422	381.56	0	||	||28S ribosomal protein S11, mitochondrial precursor (S11mt) (MRP-S11)||28S ribosomal protein S11, mitochondrial precursor (S11mt) (MRP-S11)DE (Cervical cancer proto-oncogene 2 protein) (HCC-2)||	|		|GO:0005739|GO:0005763|GO:0042769|GO:0043043|	mitochondrion|mitochondrial small ribosomal subunit|DNA damage response, detection of DNA damage|peptide biosynthetic process	(1)Danrer (1)Fugrub (1)Galgal (1)Gasacu (1)Homsap (1)Musmus (1)Orylat (1)Tetnig (1)Xentro
9	9	254-10996	0.08422	4681.11	0.13	||Myotubularin-related protein 6 (EC 3.1.3.-)||	||Nucleoporin p58/p45 (Nucleoporin-like 1)||	|GO:0004722|GO:0004725|GO:0006470|	protein serine/threonine phosphatase activity|protein tyrosine phosphatase activity|protein amino acid dephosphorylation	|GO:0005487|GO:0005643|GO:0006913|	nucleocytoplasmic transporter activity|nuclear pore|nucleocytoplasmic transport	(1)Danrer (1)Fugrub (1)Galgal (1)Gasacu (1)Homsap (1)Musmus (1)Orylat (1)Tetnig (1)Xentro
9	9	2414-15518	0.08422	15588.6	0	||Conserved oligomeric Golgi complex component 6||	||Lipoma HMGIC fusion partner precursor||	|GO:0000139|GO:0017119|	Golgi membrane|Golgi transport complex	|GO:0003677|	DNA binding	(1)Danrer (1)Fugrub (1)Galgal (1)Gasacu (1)Homsap (1)Musmus (1)Orylat (1)Tetnig (1)Xentro
9	9	2312-17022	0.08422	1698	0	||Cell growth-regulating nucleolar protein||	||Zinc finger and BTB domain-containing protein 17 (Zinc finger proteinDE 151) (Zinc finger protein 100) (Zfp-100) (Polyomavirus late initiatorDE promoter-binding protein) (LP-1) (Zinc finger protein Z13)||Zinc finger protein 155||Zinc finger protein 91 (Zinc finger protein HTF10) (HPF7)||	|		|GO:0001702|GO:0003677|GO:0003700|GO:0006355|GO:0007398|GO:0008270|	gastrulation with mouth forming second|DNA binding|transcription factor activity|regulation of transcription, DNA-dependent|ectoderm development|zinc ion binding	(1)Danrer (1)Fugrub (1)Galgal (1)Gasacu (1)Homsap (1)Musmus (1)Orylat (1)Tetnig (1)Xentro
9	9	2241-3276	0.08422	1259.22	0	||Anamorsin (Cytokine-induced apoptosis inhibitor 1)||	||Ubiquinone biosynthesis protein COQ9, mitochondrial precursor||	|GO:0006916|GO:0030097|	anti-apoptosis|hemopoiesis	|GO:0005739|	mitochondrion	(1)Danrer (1)Fugrub (1)Galgal (1)Gasacu (1)Homsap (1)Musmus (1)Orylat (1)Tetnig (1)Xentro
9	9	2053-10042	0.08422	5034.67	0.39	||CDK-activating kinase assembly factor MAT1 (RING finger protein MAT1)DE (Menage a trois) (CDK7/cyclin H assembly factor) (p36) (p35) (CyclinDE G1-interacting protein) (RING finger protein 66)||	||Homeobox protein SIX4 (Sine oculis homeobox homolog 4)||Homeobox protein SIX4 (Sine oculis homeobox homolog 4) (SkeletalDE muscle-specific ARE-binding protein AREC3)||	|GO:0000079|GO:0006281|GO:0006461|GO:0008270|GO:0008283|GO:0045944|GO:0047485|	regulation of cyclin-dependent protein kinase activity|DNA repair|protein complex assembly|zinc ion binding|cell proliferation|positive regulation of transcription from RNA polymerase II promoter|protein N-terminus binding	|GO:0003700|GO:0009653|GO:0042472|GO:0045941|GO:0048538|GO:0048704|GO:0051451|	transcription factor activity|anatomical structure morphogenesis|inner ear morphogenesis|positive regulation of transcription|thymus development|embryonic skeletal morphogenesis|myoblast migration	(1)Danrer (1)Fugrub (1)Galgal (1)Gasacu (1)Homsap (1)Musmus (1)Orylat (1)Tetnig (1)Xentro
9	9	1990-13987	0.08422	18175.1	0.35	||Pre-mRNA-processing factor 17 (PRP17 homolog) (hPRP17) (Cell divisionDE cycle 40 homolog) (EH-binding protein 3) (Ehb3)||	||Wiskott-Aldrich syndrome protein family member 1 (WASP family proteinDE member 1) (Protein WAVE-1)||Wiskott-Aldrich syndrome protein family member 1 (WASP family proteinDE member 1) (Protein WAVE-1) (Verprolin homology domain-containingDE protein 1)||	|GO:0005681|GO:0008380|	spliceosome|RNA splicing	|GO:0005741|GO:0006461|GO:0006928|GO:0015629|GO:0030027|GO:0030041|	mitochondrial outer membrane|protein complex assembly|cell motility|actin cytoskeleton|lamellipodium|actin filament polymerization	(1)Danrer (1)Fugrub (1)Galgal (1)Gasacu (1)Homsap (1)Musmus (1)Orylat (1)Tetnig (1)Xentro
9	9	1819-3264	0.08422	527.11	0.15	||Dolichyl-phosphate beta-glucosyltransferase (EC 2.4.1.117) (DolP-DE glucosyltransferase) (Asparagine-linked glycosylation protein 5)||	||Exosome complex exonuclease RRP43 (EC 3.1.13.-) (Ribosomal RNA-DE processing protein 43) (Exosome component 8) (p9) (Opa-interactingDE protein 2)||	|GO:0004576|GO:0006486|GO:0007368|	oligosaccharyl transferase activity|protein amino acid glycosylation|determination of left/right symmetry	|GO:0042802|	identical protein binding	(1)Danrer (1)Fugrub (1)Galgal (1)Gasacu (1)Homsap (1)Musmus (1)Orylat (1)Tetnig (1)Xentro
9	9	1744-9942	0.08422	937	0.13	||Bystin||	||Mediator of RNA polymerase II transcription subunit 20 (MediatorDE complex subunit 20) (TRF-proximal protein homolog)||Mediator of RNA polymerase II transcription subunit 20 (MediatorDE complex subunit 20) (TRF-proximal protein homolog) (hTRFP)||	|GO:0007155|GO:0007565|	cell adhesion|female pregnancy	|GO:0003899|GO:0006357|GO:0016251|GO:0016592|	DNA-directed RNA polymerase activity|regulation of transcription from RNA polymerase II promoter|general RNA polymerase II transcription factor activity|Srb-mediator complex	(1)Danrer (1)Fugrub (1)Galgal (1)Gasacu (1)Homsap (1)Musmus (1)Orylat (1)Tetnig (1)Xentro
9	9	17395-17396	0.08422	16608.7	0.27	||Cardiomyopathy-associated protein 5 (Myospryn) (Heart and skeletalDE muscle-specific and sprouty domain-containing) (Stretch-responsiveDE fibronectin protein type 3) (Stretch-response protein 553) (TRIM-likeDE protein)||Midline-1 (EC 6.3.2.-) (Tripartite motif-containing protein 18)DE (Putative transcription factor XPRF) (Midin) (RING finger protein 59)DE (Midline 1 RING finger protein)||	||Junction-mediating and -regulatory protein||	|GO:0000226|GO:0005875|GO:0007389|GO:0042802|	microtubule cytoskeleton organization and biogenesis|microtubule associated complex|pattern specification process|identical protein binding	|GO:0003713|GO:0006357|GO:0006917|GO:0007050|GO:0051091|	transcription coactivator activity|regulation of transcription from RNA polymerase II promoter|induction of apoptosis|cell cycle arrest|positive regulation of transcription factor activity	(1)Danrer (1)Fugrub (1)Galgal (1)Gasacu (1)Homsap (1)Musmus (1)Orylat (1)Tetnig (1)Xentro
9	9	17363-17364	0.08422	4554.44	0	||Zinc finger and BTB domain-containing protein 25 (Zinc finger proteinDE 46) (Zinc finger protein KUP)||	||	|GO:0003700|	transcription factor activity	|		(1)Danrer (1)Fugrub (1)Galgal (1)Gasacu (1)Homsap (1)Musmus (1)Orylat (1)Tetnig (1)Xentro
9	9	17232-17233	0.08422	14927.8	0.54	||Coiled-coil domain-containing protein 3 precursor||	||Optineurin (FIP-2-like protein)||Optineurin (Optic neuropathy-inducing protein) (E3-14.7K-interactingDE protein) (FIP-2) (Huntingtin-interacting protein L) (Huntingtin yeastDE partner L) (NEMO-related protein) (Transcription factor IIIA-DE interacting protein) (TFIIIA-IntP)||	|GO:0005783|	endoplasmic reticulum	|GO:0000042|GO:0005794|GO:0007030|GO:0007165|GO:0008022|GO:0008219|GO:0016023|GO:0043001|	protein targeting to Golgi|Golgi apparatus|Golgi organization and biogenesis|signal transduction|protein C-terminus binding|cell death|cytoplasmic membrane-bound vesicle|Golgi to plasma membrane protein transport	(1)Danrer (1)Fugrub (1)Galgal (1)Gasacu (1)Homsap (1)Musmus (1)Orylat (1)Tetnig (1)Xentro
9	9	17157-17158	0.08422	114771	0	||	||Homeobox protein DLX-6||	|		|GO:0001501|GO:0003700|GO:0007399|GO:0030326|	skeletal development|transcription factor activity|nervous system development|embryonic limb morphogenesis	(1)Danrer (1)Fugrub (1)Galgal (1)Gasacu (1)Homsap (1)Musmus (1)Orylat (1)Tetnig (1)Xentro
9	9	1638-11040	0.08422	5311.33	0	||Large subunit GTPase 1 homolog (EC 3.6.1.-)||Large subunit GTPase 1 homolog (EC 3.6.1.-) (hLsg1)||	||	|GO:0005525|GO:0005783|GO:0015030|GO:0051168|	GTP binding|endoplasmic reticulum|Cajal body|nuclear export	|		(1)Danrer (1)Fugrub (1)Galgal (1)Gasacu (1)Homsap (1)Musmus (1)Orylat (1)Tetnig (1)Xentro
9	9	1606-3353	0.08422	4754.56	0.26	||tRNA (adenine-N(1)-)-methyltransferase catalytic subunit TRM61DE (EC 2.1.1.36) (tRNA(m1A58)-methyltransferase subunit TRM61)DE (tRNA(m1A58)MTase subunit TRM61)||	||Creatine kinase B-type (EC 2.7.3.2) (Creatine kinase B chain) (B-CK)||	|GO:0016429|	tRNA (adenine-N1-)-methyltransferase activity	|GO:0004111|GO:0005739|	creatine kinase activity|mitochondrion	(1)Danrer (1)Fugrub (1)Galgal (1)Gasacu (1)Homsap (1)Musmus (1)Orylat (1)Tetnig (1)Xentro
9	9	1597-7023	0.08422	19165.4	0	||Isopentenyl-diphosphate Delta-isomerase 1 (EC 5.3.3.2) (IPP isomeraseDE 1) (Isopentenyl pyrophosphate isomerase 1) (IPPI1)||	||	|GO:0004452|GO:0005777|GO:0008299|	isopentenyl-diphosphate delta-isomerase activity|peroxisome|isoprenoid biosynthetic process	|		(1)Danrer (1)Fugrub (1)Galgal (1)Gasacu (1)Homsap (1)Musmus (1)Orylat (1)Tetnig (1)Xentro
9	9	1588-6066	0.08422	1271.89	0.38	||Striatin-3 (Cell-cycle autoantigen SG2NA) (S/G2 antigen)||	||AP-4 complex subunit sigma-1 (Adapter-related protein complex 4DE subunit sigma-1) (Sigma-1 subunit of AP-4) (AP-4 adapter complexDE subunit sigma-1) (Sigma4-adaptin)||	|GO:0005516|GO:0005624|GO:0007049|	calmodulin binding|membrane fraction|cell cycle	|GO:0005215|GO:0005802|GO:0006886|GO:0016192|	transporter activity|trans-Golgi network|intracellular protein transport|vesicle-mediated transport	(1)Danrer (1)Fugrub (1)Galgal (1)Gasacu (1)Homsap (1)Musmus (1)Orylat (1)Tetnig (1)Xentro
9	9	15507-16804	0.08422	11124.7	0	||	||Solute carrier family 41 member 2||	|		|GO:0005886|	plasma membrane	(1)Danrer (1)Fugrub (1)Galgal (1)Gasacu (1)Homsap (1)Musmus (1)Orylat (1)Tetnig (1)Xentro
9	9	141-9226	0.08422	663.22	0	||Ribosomal protein S6 kinase beta-1 (EC 2.7.11.1) (Ribosomal protein S6DE kinase I) (S6K) (S6K1) (70 kDa ribosomal protein S6 kinase 1) (p70 S6DE kinase alpha) (p70(S6K)-alpha) (p70-S6K) (P70S6K)||Ribosomal protein S6 kinase beta-1 (EC 2.7.11.1) (Ribosomal protein S6DE kinase I) (S6K) (S6K1) (70 kDa ribosomal protein S6 kinase 1) (p70 S6DE kinase alpha) (p70(S6K)-alpha) (p70-S6K) (P70S6K) (p70-a…	||Tubulin delta chain (Delta-tubulin)||	|GO:0004672|GO:0006468|GO:0007165|GO:0007281|GO:0043491|	protein kinase activity|protein amino acid phosphorylation|signal transduction|germ cell development|protein kinase B signaling cascade	|GO:0005814|	centriole	(1)Danrer (1)Fugrub (1)Galgal (1)Gasacu (1)Homsap (1)Musmus (1)Orylat (1)Tetnig (1)Xentro
9	9	13993-14071	0.08422	2915.22	0	||	||	|		|		(1)Danrer (1)Fugrub (1)Galgal (1)Gasacu (1)Homsap (1)Musmus (1)Orylat (1)Tetnig (1)Xentro
9	9	1383-4319	0.08422	25286	0.35	||Vacuolar proton pump subunit H (EC 3.6.3.14) (V-ATPase subunit H) (V-DE ATPase 50/57 kDa subunits) (Vacuolar proton pump subunit SFD) (VMA13)DE (Nef-binding protein 1) (NBP1)||	||Regulator of G-protein signaling 20 (RGS20) (Regulator of G-proteinDE signaling Z1)||Regulator of G-protein signaling 20 (RGS20) (Regulator of Gz-selectiveDE protein signaling 1) (Gz-selective GTPase-activating protein)DE (G(z)GAP)||	|GO:0000221|GO:0006897|GO:0007035|GO:0015991|GO:0030234|	vacuolar proton-transporting V-type ATPase, V1 domain|endocytosis|vacuolar acidification|ATP hydrolysis coupled proton transport|enzyme regulator activity	|GO:0005096|GO:0005794|GO:0007186|GO:0008277|	GTPase activator activity|Golgi apparatus|G-protein coupled receptor protein signaling pathway|regulation of G-protein coupled receptor protein signaling pathway	(1)Danrer (1)Fugrub (1)Galgal (1)Gasacu (1)Homsap (1)Musmus (1)Orylat (1)Tetnig (1)Xentro
9	9	1341-6550	0.08422	10267.1	0.36	||RuvB-like 1 (EC 3.6.1.-) (49 kDa TATA box-binding protein-interactingDE protein) (49 kDa TBP-interacting protein) (TIP49a) (Pontin 52)DE (Nuclear matrix protein 238) (NMP 238) (54 kDa erythrocyte cytosolicDE protein) (ECP-54) (TIP60-associated protein 54-alpha) (TAP54-alpha)||RuvB-like 1 (EC 3.6.1.-) (Pontin) (zPontin)||	||Selenocysteine-specific elongation factor (Elongation factor sec)DE (Eukaryotic elongation factor, selenocysteine-tRNA-specific)||Selenocysteine-specific elongation factor (Elongation factor sec)DE (Eukaryotic elongation factor, selenocysteine-tRNA-specific) (mSelB)||	|GO:0003678|GO:0006357|GO:0007283|GO:0035267|GO:0045941|	DNA helicase activity|regulation of transcription from RNA polymerase II promoter|spermatogenesis|NuA4 histone acetyltransferase complex|positive regulation of transcription	|GO:0000049|GO:0001514|GO:0003746|GO:0003924|GO:0005525|GO:0006414|	tRNA binding|selenocysteine incorporation|translation elongation factor activity|GTPase activity|GTP binding|translational elongation	(1)Danrer (1)Fugrub (1)Galgal (1)Gasacu (1)Homsap (1)Musmus (1)Orylat (1)Tetnig (1)Xentro
9	9	1330-17498	0.08422	32195.2	0.23	||Meiotic recombination protein SPO11||Meiotic recombination protein SPO11 (Cancer/testis antigen 35) (CT35)||	||Bone morphogenetic protein 7 precursor (BMP-7) (Osteogenic protein 1)DE (OP-1)||Bone morphogenetic protein 7 precursor (BMP-7) (Osteogenic protein 1)DE (OP-1) (Eptotermin alfa)||	|GO:0001541|GO:0003677|GO:0007131|GO:0007283|GO:0007292|	ovarian follicle development|DNA binding|meiotic recombination|spermatogenesis|female gamete generation	|GO:0001501|GO:0001707|GO:0001822|GO:0001837|GO:0005125|GO:0005615|GO:0007389|GO:0007411|GO:0007435|GO:0008285|GO:0030509|GO:0042475|GO:0043065|GO:0045597|GO:0045786|GO:0045941|GO:0048593|GO:0048754|	skeletal development|mesoderm formation|kidney development|epithelial to mesenchymal transition|cytokine activity|extracellular space|pattern specification process|axon guidance|salivary gland morphogenesis|negative regulation of cell proliferation|BMP signaling pathway|odontogenesis (sensu Vertebrata)|positive regulation of apoptosis|positive regulation of cell differentiation|negative regulatio…	(1)Danrer (1)Fugrub (1)Galgal (1)Gasacu (1)Homsap (1)Musmus (1)Orylat (1)Tetnig (1)Xentro
9	9	13271-16871	0.08422	54443.6	0.52	||Gap junction alpha-5 protein (Connexin-40) (Cx40)||	||Gap junction alpha-8 protein (Connexin-45.6) (Cx45.6)||Gap junction alpha-8 protein (Connexin-50) (Cx50) (Lens fiber proteinDE MP70)||	|GO:0001501|GO:0001568|GO:0005921|GO:0006810|GO:0006936|GO:0007043|GO:0030326|GO:0035050|	skeletal development|blood vessel development|gap junction|transport|muscle contraction|intercellular junction assembly|embryonic limb morphogenesis|embryonic heart tube development	|GO:0005887|GO:0005922|GO:0006810|GO:0007601|GO:0015267|GO:0043010|	integral to plasma membrane|connexon complex|transport|visual perception|channel activity|camera-type eye development	(1)Danrer (1)Fugrub (1)Galgal (1)Gasacu (1)Homsap (1)Musmus (1)Orylat (1)Tetnig (1)Xentro
9	9	1202-1246	0.08422	1574.44	0.17	||Probable vacuolar proton pump subunit D (EC 3.6.3.14) (V-ATPaseDE subunit D)||Vacuolar proton pump subunit D 1 (EC 3.6.3.14) (V-ATPase subunit D 1)DE (dV-ATPase D)||	||Eukaryotic translation initiation factor 2 subunit 1 (EukaryoticDE translation initiation factor 2 subunit alpha) (eIF-2-alpha) (EIF-DE 2alpha) (EIF-2A)||	|GO:0002119|GO:0009792|GO:0040007|	larval development (sensu Nematoda)|embryonic development ending in birth or egg hatching|growth	|GO:0003743|GO:0005844|GO:0043558|	translation initiation factor activity|polysome|regulation of translation initiation in response to stress	(1)Danrer (1)Fugrub (1)Galgal (1)Gasacu (1)Homsap (1)Musmus (1)Orylat (1)Tetnig (1)Xentro
9	9	1179-2416	0.08422	1852.22	0.2	||Iron-sulfur cluster assembly enzyme ISCU, mitochondrial precursorDE (NifU-like N-terminal domain-containing protein) (NifU-like protein)||	||Squamous cell carcinoma antigen recognized by T-cells 3 (SART-3)||Squamous cell carcinoma antigen recognized by T-cells 3 (SART-3)DE (hSART-3) (Tat-interacting protein of 110 kDa) (Tip110)||Squamous cell carcinoma antigen recognized by T-cells 3 (SART-3)DE (mSART-3) (Tumor-rejection antigen SART3)||	|GO:0005506|GO:0005739|GO:0009399|GO:0016226|GO:0032947|	iron ion binding|mitochondrion|nitrogen fixation|iron-sulfur cluster assembly|protein complex scaffold	|GO:0016607|	nuclear speck	(1)Danrer (1)Fugrub (1)Galgal (1)Gasacu (1)Homsap (1)Musmus (1)Orylat (1)Tetnig (1)Xentro
9	9	1099-5040	0.08422	18677.9	0	||GTPase-activating protein gyp1 (GAP for ypt1)||	||Ceramide kinase (EC 2.7.1.138) (Acylsphingosine kinase) (hCERK) (LipidDE kinase 4) (LK4)||Ceramide kinase (EC 2.7.1.138) (Acylsphingosine kinase) (mCERK)||	|		|GO:0000287|GO:0000299|GO:0001729|GO:0006672|	magnesium ion binding|integral to membrane of membrane fraction|ceramide kinase activity|ceramide metabolic process	(1)Danrer (1)Fugrub (1)Galgal (1)Gasacu (1)Homsap (1)Musmus (1)Orylat (1)Tetnig (1)Xentro
9	9	10629-17274	0.08422	20341	0.2	||Protein catecholamines up||Putative Ke4-like protein tag-148||Zinc transporter SLC39A7 (Solute carrier family 39 member 7)DE (Histidine-rich membrane protein Ke4)||	||Transcription factor PU.1 (31 kDa-transforming protein)||Transcription factor PU.1 (31 kDa-transforming protein) (SFFV proviralDE integration 1 protein)||	|GO:0005624|GO:0007300|	membrane fraction|ovarian nurse cell to oocyte transport	|GO:0000122|GO:0003700|GO:0005667|GO:0016563|GO:0030098|GO:0030225|GO:0030851|GO:0043011|GO:0043193|GO:0045646|GO:0045893|	negative regulation of transcription from RNA polymerase II promoter|transcription factor activity|transcription factor complex|transcription activator activity|lymphocyte differentiation|macrophage differentiation|granulocyte differentiation|myeloid dendritic cell differentiation|positive regulation of gene-specific transcription|regulation of erythrocyte differentiation|positive regulation of t…	(1)Danrer (1)Fugrub (1)Galgal (1)Gasacu (1)Homsap (1)Musmus (1)Orylat (1)Tetnig (1)Xentro
9	9	10216-14079	0.08422	26538.1	0	||G-protein coupled receptor 98 precursor (Monogenic audiogenic seizureDE susceptibility protein 1 homolog) (Very large G-protein coupledDE receptor 1)||G-protein coupled receptor 98 precursor (Monogenic audiogenic seizureDE susceptibility protein 1 homolog) (Very large G-protein coupledDE receptor 1) (Usher syndrome type-2C protein)||G-protein coupled receptor 98 precursor (Monogenic audiogenic …	||	|GO:0004930|GO:0005509|GO:0005886|GO:0007186|GO:0007399|GO:0007601|GO:0007605|GO:0009986|GO:0016021|GO:0016337|GO:0045494|GO:0048496|GO:0048839|GO:0050910|	G-protein coupled receptor activity|calcium ion binding|plasma membrane|G-protein coupled receptor protein signaling pathway|nervous system development|visual perception|sensory perception of sound|cell surface|integral to membrane|cell-cell adhesion|photoreceptor cell maintenance|maintenance of organ identity|inner ear development|detection of mechanical stimulus during sensory perception of sou…	|		(1)Danrer (1)Fugrub (1)Galgal (1)Gasacu (1)Homsap (1)Musmus (1)Orylat (1)Tetnig (1)Xentro
9	9	10039-17348	0.08422	15736.2	0	||	||Tripartite motif-containing protein 13 (Ret finger protein 2)DE (Putative tumor suppressor RFP2)||Tripartite motif-containing protein 13 (Ret finger protein 2)DE (Putative tumor suppressor RFP2) (Leukemia-associated protein 5) (B-DE cell chronic lymphocytic leukemia tumor suppressor Leu5) (RING fingerDE protein 77)||	|		|GO:0004871|GO:0009653|GO:0043123|	signal transducer activity|anatomical structure morphogenesis|positive regulation of I-kappaB kinase/NF-kappaB cascade	(1)Danrer (1)Fugrub (1)Galgal (1)Gasacu (1)Homsap (1)Musmus (1)Orylat (1)Tetnig (1)Xentro
8	11	853-4817	0.08412	12929	0.1	||JmjC domain-containing histone demethylation protein 1BDE (EC 1.14.11.27) (((Histone-H3))-lysine-36 demethylase 1B) (F-box/LRR-DE repeat protein 10) (F-box and leucine-rich repeat protein 10)||JmjC domain-containing histone demethylation protein 1BDE (EC 1.14.11.27) (((Histone-H3))-lysine-36 demethylase 1B) (F-box/LRR-DE repeat protein 10) (F-box and leucine-rich repeat protein 10) (F-boxDE pro…	||Calcium release-activated calcium channel protein 1 (Protein orai-1)DE (Transmembrane protein 142A)||	|GO:0003677|GO:0008270|GO:0051864|	DNA binding|zinc ion binding|histone demethylase activity (H3-K36 specific)	|GO:0005887|GO:0015279|GO:0051928|	integral to plasma membrane|store-operated calcium channel activity|positive regulation of calcium ion transport	(1)Danrer (2)Fugrub (1)Galgal (2)Gasacu (1)Homsap (2)Orylat (1)Tetnig (1)Xentro
8	10	651-935	0.08412	675.3	0	||40S ribosomal protein S18||	||Vacuolar protein sorting-associated protein 52 homolog||Vacuolar protein sorting-associated protein 52 homolog (SAC2DE suppressor of actin mutations 2-like protein)||	|GO:0003735|GO:0022627|	structural constituent of ribosome	|GO:0010008|	endosome membrane	(1)Danrer (1)Fugrub (1)Gasacu (3)Homsap (1)Musmus (1)Orylat (1)Tetnig (1)Xentro
8	9	324-4460	0.08412	4038.33	0	||Mps one binder kinase activator-like 1B (Mob1 homolog 1B) (Mob1 alpha)DE (Mob1A) (Protein Mob4B)||	||Bifunctional methylenetetrahydrofolate dehydrogenase/cyclohydrolase,DE mitochondrial precursor ((Includes: NAD-dependentDE methylenetetrahydrofolate dehydrogenase (EC 1.5.1.15);DE Methenyltetrahydrofolate cyclohydrolase (EC 3.5.4.9)))||	|		|GO:0000287|GO:0004477|GO:0004487|GO:0004488|GO:0005739|GO:0042301|GO:0046653|	magnesium ion binding|methenyltetrahydrofolate cyclohydrolase activity|methylenetetrahydrofolate dehydrogenase (NAD+) activity|methylenetetrahydrofolate dehydrogenase (NADP+) activity|mitochondrion|phosphate binding|tetrahydrofolate metabolic process	(2)Danrer (1)Fugrub (1)Gasacu (1)Homsap (1)Musmus (1)Orylat (1)Tetnig (1)Xentro
8	9	1615-9474	0.08412	2364	0.13	||Actin-related protein 2/3 complex subunit 4 (Arp2/3 complex 20 kDaDE subunit) (p20-ARC)||	||Transcriptional adapter 3-like (ADA3-like protein) (ADA3 homolog)DE (hADA3) (STAF54)||Transcriptional adapter 3-like (ADA3-like protein) (ADA3 homolog)DE (mADA3)||	|GO:0005200|GO:0005885|GO:0045010|	structural constituent of cytoskeleton|Arp2/3 protein complex|actin nucleation	|GO:0003700|GO:0006357|GO:0030374|	transcription factor activity|regulation of transcription from RNA polymerase II promoter|ligand-dependent nuclear receptor transcription coactivator activity	(2)Danrer (1)Fugrub (1)Galgal (1)Gasacu (1)Musmus (1)Orylat (1)Tetnig (1)Xentro
8	8	913-10239	0.08412	4826.75	0	||ORM1-like protein 1||ORM1-like protein 1 (Adoplin-1)||	||PMS1 protein homolog 1 (DNA mismatch repair protein PMS1)||	|GO:0005789|	endoplasmic reticulum membrane	|GO:0003677|GO:0006298|	DNA binding|mismatch repair	(1)Danrer (1)Fugrub (1)Gasacu (1)Homsap (1)Musmus (1)Orylat (1)Tetnig (1)Xentro
8	8	834-2228	0.08412	2890	0.31	||Abhydrolase domain-containing protein 5||Abhydrolase domain-containing protein 5 (Lipid droplet-binding proteinDE CGI-58)||	||Dolichyl-diphosphooligosaccharide--protein glycosyltransferase subunitDE DAD1 (EC 2.4.1.119) (Oligosaccharyl transferase subunit DAD1)DE (Defender against cell death 1) (DAD-1)||	|GO:0005811|GO:0012511|GO:0051006|	lipid particle|monolayer-surrounded lipid storage body|positive regulation of lipoprotein lipase activity	|GO:0004579|GO:0006916|GO:0008250|GO:0018279|	dolichyl-diphosphooligosaccharide-protein glycotransferase activity|anti-apoptosis|oligosaccharyl transferase complex|protein amino acid N-linked glycosylation via asparagine	(1)Danrer (1)Fugrub (1)Gasacu (1)Homsap (1)Musmus (1)Orylat (1)Tetnig (1)Xentro
8	8	6694-6695	0.08412	1037.5	0	||	||RNA methyltransferase-like protein 1 (EC 2.1.1.-)||	|		|		(1)Danrer (1)Fugrub (1)Gasacu (1)Homsap (1)Musmus (1)Orylat (1)Tetnig (1)Xentro
8	8	6018-9720	0.08412	45873.1	0	||Tripartite motif-containing protein 9||	||Thioredoxin domain-containing protein 1 precursor (Transmembrane Trx-DE related protein) (Thioredoxin-related transmembrane protein)||	|		|GO:0005624|GO:0005789|GO:0006260|GO:0006888|GO:0006916|GO:0006950|GO:0007165|GO:0008283|GO:0030612|GO:0045321|GO:0045893|GO:0045927|	membrane fraction|endoplasmic reticulum membrane|DNA replication|ER to Golgi vesicle-mediated transport|anti-apoptosis|response to stress|signal transduction|cell proliferation|arsenate reductase (thioredoxin) activity|leukocyte activation|positive regulation of transcription, DNA-dependent|positive regulation of growth	(1)Danrer (1)Fugrub (1)Gasacu (1)Homsap (1)Musmus (1)Orylat (1)Tetnig (1)Xentro
8	8	5769-19189	0.08412	8508.38	0.26	||Leucine-rich repeat, immunoglobulin-like domain and transmembraneDE domain-containing protein 1 precursor (Leucine-rich repeat-containingDE protein 21) (Photoreceptor-associated LRR superfamily protein)DE (Retina-specific protein PAL)||	||RPE-retinal G protein-coupled receptor||	|GO:0030176|	integral to endoplasmic reticulum membrane	|GO:0004930|GO:0005887|GO:0007186|GO:0007601|	G-protein coupled receptor activity|integral to plasma membrane|G-protein coupled receptor protein signaling pathway|visual perception	(1)Danrer (1)Fugrub (1)Gasacu (1)Homsap (1)Musmus (1)Orylat (1)Tetnig (1)Xentro
8	8	5678-6962	0.08412	50468.6	0.18	||Pappalysin-2 precursor (EC 3.4.24.-) (Pregnancy-associated plasmaDE protein A2) (PAPP-A2) (Pregnancy-associated plasma protein E1) (PAPP-DE E)||	||E3 ubiquitin-protein ligase RFWD2 (EC 6.3.2.-) (RING finger and WDDE repeat domain protein 2) (Constitutive photomorphogenesis protein 1DE homolog) (hCOP1) (RING finger protein 200)||	|GO:0001558|GO:0005622|GO:0006508|GO:0008237|GO:0008270|	regulation of cell growth|intracellular|proteolysis|metallopeptidase activity|zinc ion binding	|GO:0016607|	nuclear speck	(1)Danrer (1)Fugrub (1)Galgal (1)Gasacu (1)Homsap (1)Orylat (1)Tetnig (1)Xentro
8	8	5525-5836	0.08412	47125.2	0	||	||Calcium-binding atopy-related autoantigen 1 (Atopy-related autoantigenDE CALC) (ara CALC) (Allergen Hom s 4)||	|		|GO:0005622|GO:0006952|	intracellular|defense response	(1)Danrer (1)Fugrub (1)Galgal (1)Gasacu (1)Homsap (1)Orylat (1)Tetnig (1)Xentro
8	8	5510-17246	0.08412	4542.5	0	||Testican-2 precursor (SPARC/osteonectin, CWCV, and Kazal-like domainsDE proteoglycan 2)||	||	|GO:0005509|	calcium ion binding	|		(1)Danrer (1)Fugrub (1)Gasacu (1)Homsap (1)Musmus (1)Orylat (1)Tetnig (1)Xentro
8	8	4999-19363	0.08412	1415.5	0.37	||FK506-binding protein 10 precursor (EC 5.2.1.8) (Peptidyl-prolyl cis-DE trans isomerase) (PPIase) (Rotamase) (65 kDa FK506-binding protein)DE (FKBP65) (Immunophilin FKBP65)||	||Synaptonemal complex protein SC65 (Nucleolar autoantigen No55)||	|GO:0005788|	endoplasmic reticulum lumen	|GO:0000795|GO:0007130|	synaptonemal complex|synaptonemal complex assembly	(1)Danrer (1)Fugrub (1)Gasacu (1)Homsap (1)Musmus (1)Orylat (1)Tetnig (1)Xentro
8	8	4998-15509	0.08412	2075.38	0.27	||ARF GTPase-activating protein GIT2 (G protein-coupled receptor kinase-DE interactor 2) (GRK-interacting protein 2) (Cool-interacting tyrosine-DE phosphorylated protein 2) (CAT2) (CAT-2)||	||Ankyrin repeat domain-containing protein 13C||	|GO:0005654|GO:0008277|	nucleoplasm|regulation of G-protein coupled receptor protein signaling pathway	|GO:0005783|	endoplasmic reticulum	(1)Danrer (1)Fugrub (1)Galgal (1)Gasacu (1)Homsap (1)Orylat (1)Tetnig (1)Xentro
8	8	436-12901	0.08412	4981.25	0.27	||Transmembrane 9 superfamily member 2 precursor||Transmembrane 9 superfamily member 2 precursor (p76)||	||Heterogeneous nuclear ribonucleoprotein G (hnRNP G) (RNA-binding motifDE protein, X chromosome) (Glycoprotein p43) ((Contains: ProcessedDE heterogeneous nuclear ribonucleoprotein G))||	|GO:0005768|GO:0005887|GO:0006810|GO:0010008|	endosome|integral to plasma membrane|transport|endosome membrane	|GO:0003723|GO:0030530|	RNA binding|heterogeneous nuclear ribonucleoprotein complex	(1)Danrer (1)Fugrub (1)Galgal (1)Gasacu (1)Musmus (1)Orylat (1)Tetnig (1)Xentro
8	8	413-5635	0.08412	5670.25	0.12	||Small ubiquitin-related modifier 2 precursor (SUMO-2) (Ubiquitin-likeDE protein SMT3B) (SMT3 homolog 2) (Sentrin-2) (HSMT3) (SUMO-3)||Small ubiquitin-related modifier 3 precursor (SUMO-3) (Ubiquitin-likeDE protein SMT3A) (SMT3 homolog 1)||	||Nucleoporin NUP85 (Nuclear pore complex protein Nup85) (Pericentrin-1)DE (FROUNT)||	|GO:0016925|GO:0019949|	protein sumoylation|SUMO conjugating enzyme activity	|GO:0030032|GO:0048246|	lamellipodium biogenesis|macrophage chemotaxis	(1)Danrer (1)Fugrub (1)Galgal (1)Gasacu (1)Musmus (1)Orylat (1)Tetnig (1)Xentro
8	8	403-11059	0.08412	7456.88	0.41	||Superoxide dismutase ((Mn)), mitochondrial precursor (EC 1.15.1.1)||	||Pre-mRNA-splicing regulator WTAP (Wilms tumor 1-associating protein)DE (WT1-associated protein) (Female-lethal(2)D homolog)||Pre-mRNA-splicing regulator WTAP (Wilms tumor 1-associating protein)DE (WT1-associated protein) (Female-lethal(2)D homolog) (hFL(2)D)||	|GO:0000303|GO:0001315|GO:0001836|GO:0004784|GO:0005739|GO:0005743|GO:0006302|GO:0006357|GO:0006801|GO:0010332|GO:0042542|GO:0043066|	response to superoxide|age-dependent response to reactive oxygen species|release of cytochrome c from mitochondria|superoxide dismutase activity|mitochondrion|mitochondrial inner membrane|double-strand break repair|regulation of transcription from RNA polymerase II promoter|superoxide metabolic process|response to gamma radiation|response to hydrogen peroxide|negative regulation of apoptosis	|GO:0005654|GO:0031965|	nucleoplasm|nuclear membrane	(1)Danrer (1)Fugrub (1)Gasacu (1)Homsap (1)Musmus (1)Orylat (1)Tetnig (1)Xentro
8	8	4006-8243	0.08412	1148.88	0	||Thymocyte nuclear protein 1 (Thymocyte protein Thy28)||Thymocyte nuclear protein 1 (Thymocyte protein Thy28) (mThy28)||	||Isobutyryl-CoA dehydrogenase, mitochondrial precursor (EC 1.3.99.-)DE (Acyl-CoA dehydrogenase family member 8) (ACAD-8) (Activator-recruitedDE cofactor 42 kDa component) (ARC42)||	|		|GO:0003995|GO:0006629|	acyl-CoA dehydrogenase activity|lipid metabolic process	(1)Danrer (1)Fugrub (1)Gasacu (1)Homsap (1)Musmus (1)Orylat (1)Tetnig (1)Xentro
8	8	356-9194	0.08412	1390.38	0.18	||Sodium-independent sulfate anion transporter (Solute carrier family 26DE member 11)||	||N-sulphoglucosamine sulphohydrolase precursor (EC 3.10.1.1)DE (Sulfoglucosamine sulfamidase) (Sulphamidase)||	|GO:0005783|GO:0005794|GO:0005886|GO:0008272|GO:0008509|GO:0016021|	endoplasmic reticulum|Golgi apparatus|plasma membrane|sulfate transport|anion transmembrane transporter activity|integral to membrane	|GO:0003824|GO:0006029|	catalytic activity|proteoglycan metabolic process	(1)Danrer (1)Fugrub (1)Gasacu (1)Homsap (1)Musmus (1)Orylat (1)Tetnig (1)Xentro
8	8	3252-16756	0.08412	71975.5	0	||Tyrosine-protein kinase JAK1 (EC 2.7.10.2) (Janus kinase 1) (JAK-1)||Tyrosine-protein kinase Jak1 (EC 2.7.10.2) (Janus kinase 1) (Jak-1)||	||Adenylate kinase isoenzyme 4, mitochondrial (EC 2.7.4.3) (AdenylateDE kinase 3-like) (ATP-AMP transphosphorylase)||	|GO:0004713|GO:0004715|GO:0006468|GO:0007167|GO:0007242|GO:0007243|GO:0018108|GO:0019221|	protein-tyrosine kinase activity|non-membrane spanning protein tyrosine kinase activity|protein amino acid phosphorylation|enzyme linked receptor protein signaling pathway|intracellular signaling cascade|protein kinase cascade|peptidyl-tyrosine phosphorylation|cytokine and chemokine mediated signaling pathway	|GO:0005739|GO:0005759|	mitochondrion|mitochondrial matrix	(1)Danrer (1)Fugrub (1)Gasacu (1)Homsap (1)Musmus (1)Orylat (1)Tetnig (1)Xentro
8	8	3051-3778	0.08412	4357.38	0.08	||Galactose-1-phosphate uridylyltransferase (EC 2.7.7.12) (Gal-1-PDE uridylyltransferase) (UDP-glucose--hexose-1-phosphateDE uridylyltransferase)||	||Sigma 1-type opioid receptor (Sigma1R) (Sigma1-receptor)||Sigma 1-type opioid receptor (Sigma1R) (Sigma1-receptor) (hSigmaR1)DE (SIG-1R) (SR31747-binding protein) (SR-BP) (Aging-associated gene 8DE protein)||	|GO:0006012|GO:0008108|	galactose metabolic process|UDP-glucose:hexose-1-phosphate uridylyltransferase activity	|GO:0004872|GO:0005637|GO:0005640|GO:0005789|GO:0005886|GO:0005887|GO:0008144|	receptor activity|nuclear inner membrane|nuclear outer membrane|endoplasmic reticulum membrane|plasma membrane|integral to plasma membrane|drug binding	(1)Danrer (1)Fugrub (1)Gasacu (1)Homsap (1)Musmus (1)Orylat (1)Tetnig (1)Xentro
8	8	305-1257	0.08412	9374.88	0.35	||Phospholipid hydroperoxide glutathione peroxidase, mitochondrialDE precursor (EC 1.11.1.12) (PHGPx) (GPX-4)||Phospholipid hydroperoxide glutathione peroxidase, mitochondrialDE precursor (EC 1.11.1.12) (PHGPx) (Glutathione peroxidase 4) (GPx-4)||Phospholipid hydroperoxide glutathione peroxidase, nuclearDE (EC 1.11.1.12) (GPX-4)||	||DNA-directed RNA polymerases I, II, and III subunit RPABC1 (RNADE polymerases I, II, and III subunit ABC1) (DNA-directed RNA polymeraseDE II subunit E) (RPB5) (DNA-directed RNA polymerase II 23 kDaDE polypeptide) (XAP4)||	|GO:0004602|GO:0005635|GO:0005739|GO:0005743|GO:0006325|GO:0006644|GO:0007283|GO:0047066|	glutathione peroxidase activity|nuclear envelope|mitochondrion|mitochondrial inner membrane|establishment and/or maintenance of chromatin architecture|phospholipid metabolic process|spermatogenesis|phospholipid-hydroperoxide glutathione peroxidase activity	|GO:0003899|GO:0005665|GO:0006366|	DNA-directed RNA polymerase activity|DNA-directed RNA polymerase II, core complex|transcription from RNA polymerase II promoter	(1)Danrer (1)Fugrub (1)Gasacu (1)Homsap (1)Musmus (1)Orylat (1)Tetnig (1)Xentro
8	8	2909-11106	0.08412	506.88	0	||Exocyst complex component 5 (Exocyst complex component Sec10)DE (hSec10)||	||	|GO:0006892|	post-Golgi vesicle-mediated transport	|		(1)Danrer (1)Fugrub (1)Galgal (1)Gasacu (1)Musmus (1)Orylat (1)Tetnig (1)Xentro
8	8	2698-17523	0.08412	153161	0.26	||Serine/threonine-protein phosphatase 2A regulatory subunit B'' subunitDE beta (Protein phosphatase 2A 48 kDa regulatory subunit) (PP2A, subunitDE B, PR48 isoform)||	||Short stature homeobox protein (Short stature homeobox-containingDE protein) (Pseudoautosomal homeobox-containing osteogenic protein)||	|GO:0000159|GO:0004722|GO:0006470|GO:0007050|GO:0008601|	protein phosphatase type 2A complex|protein serine/threonine phosphatase activity|protein amino acid dephosphorylation|cell cycle arrest|protein phosphatase type 2A regulator activity	|GO:0001501|GO:0003700|GO:0006366|	skeletal development|transcription factor activity|transcription from RNA polymerase II promoter	(1)Danrer (1)Fugrub (1)Galgal (1)Gasacu (1)Homsap (1)Orylat (1)Tetnig (1)Xentro
8	8	254-318	0.08412	30608.4	0.18	||Myotubularin-related protein 7 (EC 3.1.3.-)||	||Low affinity cationic amino acid transporter 2 (CAT-2) (CAT2) (SoluteDE carrier family 7 member 2)||Low affinity cationic amino acid transporter 2 (CAT-2) (CAT2) (SoluteDE carrier family 7 member 2) (T-cell early activation protein) (TEA)DE (20.5)||	|GO:0004725|GO:0006470|	protein tyrosine phosphatase activity|protein amino acid dephosphorylation	|GO:0000064|GO:0002537|GO:0005289|GO:0005624|GO:0005887|GO:0006520|GO:0006809|GO:0006810|GO:0015174|GO:0015189|GO:0015807|GO:0015809|GO:0015819|GO:0015822|GO:0016021|GO:0042116|GO:0050727|	L-ornithine transmembrane transporter activity|production of nitric oxide during acute inflammatory response|high affinity arginine transmembrane transporter activity|membrane fraction|integral to plasma membrane|amino acid metabolic process|nitric oxide biosynthetic process|transport|basic amino acid transmembrane transporter activity|L-lysine transmembrane transporter activity|L-amino acid tran…	(1)Danrer (1)Fugrub (1)Galgal (1)Gasacu (1)Homsap (1)Orylat (1)Tetnig (1)Xentro
8	8	2217-16931	0.08412	1193	0	||U4/U6.U5 tri-snRNP-associated protein 2 (U4/U6.U5 tri-snRNP-associatedDE 65 kDa protein) (65K) (Inactive ubiquitin-specific peptidase 39) (SAD1DE homolog)||	||	|GO:0000245|	spliceosome assembly	|		(1)Danrer (1)Fugrub (1)Gasacu (1)Homsap (1)Musmus (1)Orylat (1)Tetnig (1)Xentro
8	8	1860-1941	0.08412	52335	0.32	||Eukaryotic translation initiation factor 3 subunit E (EukaryoticDE translation initiation factor 3 subunit 6) (eIF-3 p48) (eIF3e) (ViralDE integration site protein INT-6 homolog)||	||Tetratricopeptide repeat protein 35 (TPR repeat protein 35)||	|GO:0003743|GO:0005852|GO:0006446|	translation initiation factor activity|eukaryotic translation initiation factor 3 complex|regulation of translational initiation	|GO:0005783|	endoplasmic reticulum	(1)Danrer (1)Fugrub (1)Galgal (1)Gasacu (1)Homsap (1)Orylat (1)Tetnig (1)Xentro
8	8	1856-15597	0.08412	2229.38	0	||Splicing factor 3A subunit 2 (Spliceosome-associated protein 62) (SAPDE 62) (SF3a66)||	||Pleckstrin homology domain-containing family J member 1 (GuanineDE nucleotide-releasing protein x)||	|GO:0000389|GO:0000398|GO:0005681|GO:0030532|GO:0031202|	nuclear mRNA 3'-splice site recognition|nuclear mRNA splicing, via spliceosome|spliceosome|small nuclear ribonucleoprotein complex|RNA splicing factor activity, transesterification mechanism	|		(1)Danrer (1)Fugrub (1)Gasacu (1)Homsap (1)Musmus (1)Orylat (1)Tetnig (1)Xentro
8	8	1712-4086	0.08412	795.12	0	||Probable O-sialoglycoprotein endopeptidase (EC 3.4.24.57) (hOSGEP)||	||DNA-(apurinic or apyrimidinic site) lyase (EC 4.2.99.18) (APDE endonuclease 1) (APEX nuclease) (APEN)||DNA-(apurinic or apyrimidinic site) lyase (EC 4.2.99.18) (APDE endonuclease 1) (APEX nuclease) (APEN) (Protein REF-1)||	|		|GO:0003677|GO:0003713|GO:0003714|GO:0003906|GO:0004520|GO:0004523|GO:0004528|GO:0004844|GO:0005783|GO:0005840|GO:0006284|GO:0006366|GO:0008408|GO:0016491|GO:0030503|GO:0046872|GO:0048471|GO:0051101|	DNA binding|transcription coactivator activity|transcription corepressor activity|DNA-(apurinic or apyrimidinic site) lyase activity|endodeoxyribonuclease activity|ribonuclease H activity|phosphodiesterase I activity|uracil DNA N-glycosylase activity|endoplasmic reticulum|ribosome|base-excision repair|transcription from RNA polymerase II promoter|3'-5' exonuclease activity|oxidoreductase activity…	(1)Danrer (1)Fugrub (1)Gasacu (1)Homsap (1)Musmus (1)Orylat (1)Tetnig (1)Xentro
8	8	16821-16872	0.08412	611.5	0	||	||Sodium channel modifier 1||	|		|GO:0008380|	RNA splicing	(1)Danrer (1)Fugrub (1)Gasacu (1)Homsap (1)Musmus (1)Orylat (1)Tetnig (1)Xentro
8	8	16795-19286	0.08412	6679.88	0.57	||Zinc finger protein ZIC 1 (Zinc finger protein of the cerebellum 1)||Zinc finger protein ZIC 1 (Zinc finger protein of the cerebellum 1)DE (ZIC-related protein 1) (ZIC-R1) (ODD-paired-like)||	||Zinc finger protein ZIC 2 (Zinc finger protein of the cerebellum 2)||	|GO:0001501|GO:0007389|GO:0007399|GO:0007420|GO:0007610|GO:0008589|GO:0042472|	skeletal development|pattern specification process|nervous system development|brain development|behavior|regulation of smoothened signaling pathway|inner ear morphogenesis	|GO:0001843|GO:0003677|GO:0007417|GO:0007420|GO:0030154|GO:0048066|	neural tube closure|DNA binding|central nervous system development|brain development|cell differentiation|pigmentation during development	(1)Danrer (1)Fugrub (1)Gasacu (1)Homsap (1)Musmus (1)Orylat (1)Tetnig (1)Xentro
8	8	15123-18869	0.08412	6766.38	0.22	||Glycolipid transfer protein (GLTP)||	||Trichoplein keratin filament-binding protein (Protein TCHP)||Trichoplein keratin filament-binding protein (Protein TCHP) (TumorDE suppressor protein)||	|GO:0016020|GO:0017089|GO:0046836|GO:0051861|	membrane|glycolipid transporter activity|glycolipid transport|glycolipid binding	|GO:0045095|GO:0045179|	keratin filament|apical cortex	(1)Danrer (1)Fugrub (1)Gasacu (1)Homsap (1)Musmus (1)Orylat (1)Tetnig (1)Xentro
8	8	1479-2289	0.08412	2508.62	0	||Zinc finger protein 364 (Rabring 7)||	||DNA-directed RNA polymerase III subunit RPC3 (RNA polymerase IIIDE subunit C3) (DNA-directed RNA polymerase III subunit C) (DNA-directedDE III 62 kDa polypeptide) (RPC62)||	|		|GO:0003899|GO:0005666|GO:0006359|	DNA-directed RNA polymerase activity|DNA-directed RNA polymerase III complex|regulation of transcription from RNA polymerase III promoter	(1)Danrer (1)Fugrub (1)Gasacu (1)Homsap (1)Musmus (1)Orylat (1)Tetnig (1)Xentro
8	8	1454-11925	0.08412	4741.12	0	||Putative ribokinase (EC 2.7.1.15)||Ribokinase (EC 2.7.1.15)||	||Protein BRE (Brain and reproductive organ-expressed protein)||Protein BRE (Brain and reproductive organ-expressed protein)DE (BRCA1/BRCA2-containing complex subunit 45)||	|		|GO:0000152|GO:0000268|GO:0005164|GO:0006974|GO:0007165|GO:0045768|	nuclear ubiquitin ligase complex|peroxisome targeting sequence binding|tumor necrosis factor receptor binding|response to DNA damage stimulus|signal transduction|positive regulation of anti-apoptosis	(1)Danrer (1)Fugrub (1)Galgal (1)Gasacu (1)Homsap (1)Orylat (1)Tetnig (1)Xentro
8	8	12957-15657	0.08412	9674.88	0.06	||Melanoma inhibitory activity protein 3 precursor (Protein TANGO)DE (C219-reactive peptide) (D320)||	||TATA box-binding protein-associated factor RNA polymerase I subunit ADE (TATA box-binding protein-associated factor 1A) (TBP-associated factorDE 1A) (TBP-associated factor RNA polymerase I 48 kDa) (TAFI48)||TATA box-binding protein-associated factor RNA polymerase I subunit ADE (TATA box-binding protein-associated factor 1A) (TBP-associated factorDE 1A) (TBP-associated factor RNA polymerase I 4…	|GO:0002687|GO:0007162|GO:0030336|GO:0042060|	positive regulation of leukocyte migration|negative regulation of cell adhesion|negative regulation of cell migration|wound healing	|GO:0000120|GO:0003701|GO:0006360|GO:0006366|GO:0016251|GO:0030528|	RNA polymerase I transcription factor complex|RNA polymerase I transcription factor activity|transcription from RNA polymerase I promoter|transcription from RNA polymerase II promoter|general RNA polymerase II transcription factor activity|transcription regulator activity	(1)Danrer (1)Fugrub (1)Galgal (1)Gasacu (1)Musmus (1)Orylat (1)Tetnig (1)Xentro
8	8	1255-1574	0.08412	47705.9	0	||Serine carboxypeptidase 3 precursor (EC 3.4.16.5) (SerineDE carboxypeptidase III)||Serine carboxypeptidase 3 precursor (EC 3.4.16.5) (SerineDE carboxypeptidase III) (CP-MIII)||Serine carboxypeptidase-like precursor (EC 3.4.16.-)||	||Beta-chimaerin (Beta-chimerin) (Rho GTPase-activating protein 3)||	|GO:0005773|GO:0005777|GO:0005789|	vacuole|peroxisome|endoplasmic reticulum membrane	|GO:0005070|GO:0005096|	SH3/SH2 adaptor activity|GTPase activator activity	(1)Danrer (1)Fugrub (1)Gasacu (1)Homsap (1)Musmus (1)Orylat (1)Tetnig (1)Xentro
8	8	1134-19295	0.08412	6496.88	0	||Protein farnesyltransferase subunit beta (EC 2.5.1.58) (CAAXDE farnesyltransferase subunit beta) (RAS proteins prenyltransferaseDE beta) (FTase-beta)||	||Ras-related protein Rab-15||	|GO:0004311|GO:0004660|GO:0008285|GO:0018347|GO:0042060|GO:0048146|	farnesyltranstransferase activity|protein farnesyltransferase activity|negative regulation of cell proliferation|protein amino acid farnesylation|wound healing|positive regulation of fibroblast proliferation	|GO:0005886|	plasma membrane	(1)Danrer (1)Fugrub (1)Gasacu (1)Homsap (1)Musmus (1)Orylat (1)Tetnig (1)Xentro
8	8	11110-17382	0.08412	11564.6	0.3	||Cytochrome P450 19A1 (EC 1.14.14.1) (Aromatase) (CYPXIX) (EstrogenDE synthetase) (P-450AROM)||Cytochrome P450 19A1a (EC 1.14.14.1) (Aromatase) (CYPXIX) (EstrogenDE synthetase) (P-450AROM)||	||Gliomedin||Gliomedin (Cancer-related gene liver 2 protein) (CRG-L2)||	|GO:0005624|GO:0005783|GO:0006694|GO:0009055|GO:0019825|GO:0050381|	membrane fraction|endoplasmic reticulum|steroid biosynthetic process|electron carrier activity|oxygen binding|unspecific monooxygenase activity	|GO:0005886|	plasma membrane	(1)Danrer (1)Fugrub (1)Galgal (1)Gasacu (1)Homsap (1)Orylat (1)Tetnig (1)Xentro
7	14	90-90	0.08402	9941.5	1	||Tubulin alpha-1A chain||Tubulin alpha-1B chain (Tubulin alpha-2 chain) (Alpha-tubulin 2)DE (Alpha-tubulin isotype M-alpha-2)||Tubulin alpha-1C chain (Tubulin alpha-6 chain) (Alpha-tubulin 6)||Tubulin alpha-4A chain (Tubulin alpha-1 chain) (Alpha-tubulin 1)DE (Testis-specific alpha-tubulin) (Tubulin H2-alpha)||	||Tubulin alpha-1A chain||Tubulin alpha-1B chain (Tubulin alpha-2 chain) (Alpha-tubulin 2)DE (Alpha-tubulin isotype M-alpha-2)||Tubulin alpha-1C chain (Tubulin alpha-6 chain) (Alpha-tubulin 6)||Tubulin alpha-4A chain (Tubulin alpha-1 chain) (Alpha-tubulin 1)DE (Testis-specific alpha-tubulin) (Tubulin H2-alpha)||	|GO:0000226|GO:0005200|GO:0005819|GO:0005874|	microtubule cytoskeleton organization and biogenesis|structural constituent of cytoskeleton|spindle|microtubule	|GO:0000226|GO:0005200|GO:0005819|GO:0005874|	microtubule cytoskeleton organization and biogenesis|structural constituent of cytoskeleton|spindle|microtubule	(1)Danrer (1)Fugrub (3)Gasacu (1)Homsap (2)Orylat (4)Tetnig (2)Xentro
7	7	844-1991	0.08402	5408.71	0.5	||Acyl-protein thioesterase 1 (EC 3.1.2.-) (Lysophospholipase 1)DE (Lysophospholipase I)||Acyl-protein thioesterase 1 (EC 3.1.2.-) (Lysophospholipase 1)DE (Lysophospholipase I) (LysoPLA I)||	||39S ribosomal protein L15, mitochondrial precursor (L15mt) (MRP-L15)||	|GO:0004622|GO:0005739|	lysophospholipase activity|mitochondrion	|GO:0000002|GO:0005739|	mitochondrial genome maintenance|mitochondrion	(1)Danrer (1)Fugrub (1)Gasacu (1)Musmus (1)Orylat (1)Tetnig (1)Xentro
7	7	7968-21340	0.08402	4598.86	0	||Acidic fibroblast growth factor intracellular-binding protein (aFGFDE intracellular-binding protein) (FGF-1 intracellular-binding protein)||	||Delta-interacting protein A (Hepatitis delta antigen-interactingDE protein A) (Coiled-coil domain-containing protein 85B)||	|GO:0005624|GO:0005739|GO:0008543|	membrane fraction|mitochondrion|fibroblast growth factor receptor signaling pathway	|		(1)Danrer (1)Fugrub (1)Gasacu (1)Homsap (1)Orylat (1)Tetnig (1)Xentro
7	7	3635-17256	0.08402	20768.1	0.15	||Cytosolic purine 5'-nucleotidase (EC 3.1.3.5) (5'-nucleotidaseDE cytosolic II)||Cytosolic purine 5'-nucleotidase (EC 3.1.3.5) (5'-nucleotidaseDE cytosolic II) (Cytosolic IMP/GMP-specific 5'-nucleotidase)||	||Alpha-internexin (Alpha-Inx) (66 kDa neurofilament protein)DE (Neurofilament-66) (NF-66)||	|GO:0008253|	5'-nucleotidase activity	|GO:0005200|GO:0005883|	structural constituent of cytoskeleton|neurofilament	(1)Danrer (1)Fugrub (1)Gasacu (1)Homsap (1)Orylat (1)Tetnig (1)Xentro
7	7	1989-14189	0.08402	443.71	0.57	||DNA-directed RNA polymerase III subunit RPC10 (RNA polymerase IIIDE subunit C10) (DNA-directed RNA polymerase III subunit K) (RNADE polymerase III subunit C11) (RPC11) (HsC11p) (hRPC11) (DNA-directedDE RNA polymerases III 12.5 kDa polypeptide)||	||U11/U12 small nuclear ribonucleoprotein 25 kDa protein (U11/U12 snRNPDE 25 kDa protein) (U11/U12-25K) (Minus-99 protein)||	|GO:0003899|GO:0005666|GO:0006383|	DNA-directed RNA polymerase activity|DNA-directed RNA polymerase III complex|transcription from RNA polymerase III promoter	|GO:0005689|GO:0008380|	U12-dependent spliceosome|RNA splicing	(1)Danrer (1)Fugrub (1)Gasacu (1)Homsap (1)Orylat (1)Tetnig (1)Xentro
7	7	12101-19442	0.08402	71980.6	0.46	||Homeobox protein Nkx-2.2 (Homeobox protein NK-2 homolog B)||Homeobox protein Nkx-2.2a (Homeobox protein NK-2 homolog B)||	||Paired box protein Pax-1||Paired box protein Pax-1 (HUP48)||	|GO:0007420|GO:0021508|GO:0031018|	brain development|floor plate formation|endocrine pancreas development	|GO:0001501|GO:0001756|GO:0003700|GO:0005667|GO:0006355|GO:0006366|GO:0009887|GO:0043367|GO:0043374|GO:0048538|GO:0060017|	skeletal development|somitogenesis|transcription factor activity|transcription factor complex|regulation of transcription, DNA-dependent|transcription from RNA polymerase II promoter|organ morphogenesis|CD4-positive, alpha beta T cell differentiation|CD8-positive, alpha-beta T cell differentiation|thymus development|parathyroid gland development	(1)Danrer (1)Fugrub (1)Gasacu (1)Homsap (1)Orylat (1)Tetnig (1)Xentro
3	6	6724-6724	0.08176	3742.17	1	||Chymotrypsin B chain C))||Trypsin 3A1 precursor (EC 3.4.21.4)||Trypsin delta/gamma precursor (EC 3.4.21.4)||Trypsin epsilon precursor (EC 3.4.21.4)||Trypsin-1 precursor (EC 3.4.21.4) (Antryp1)||	||Chymotrypsin B2 chain C))||Trypsin beta precursor (EC 3.4.21.4)||Trypsin delta/gamma precursor (EC 3.4.21.4)||Trypsin-7 precursor (EC 3.4.21.4)||	|GO:0006508|	proteolysis	|GO:0006508|	proteolysis	(2)Aedaeg (1)Cioint (3)Dromel
6	7	1530-7426	0.08169	3642.71	0	||mRNA cap guanine-N7 methyltransferase (EC 2.1.1.56) (mRNA (guanine-DE N(7)-)-methyltransferase)||mRNA cap guanine-N7 methyltransferase (EC 2.1.1.56) (mRNA (guanine-DE N(7)-)-methyltransferase) (RG7MT1) (mRNA cap methyltransferase)||mRNA cap guanine-N7 methyltransferase (EC 2.1.1.56) (mRNA (guanine-DE N(7)-)-methyltransferase) (RG7MT1) (mRNA cap methyltransferase)DE (hcm1p) (hCMT1) (hMet)||	||	|GO:0003723|GO:0004482|GO:0006370|	RNA binding|mRNA (guanine-N7-)-methyltransferase activity|mRNA capping	|		(1)Aedaeg (2)Danrer (1)Galgal (1)Homsap (1)Musmus (1)Xentro
8	10	926-2292	0.08094	16457.6	0	||Kynurenine--oxoglutarate transaminase 1 (EC 2.6.1.7) (Kynurenine--DE oxoglutarate transaminase I) (Kynurenine aminotransferase I) (KATI)DE (Glutamine--phenylpyruvate transaminase) (EC 2.6.1.64) (GlutamineDE transaminase K) (GTK) (Cysteine-S-conjugate beta-lyase) (EC 4.4.1.13)||Kynurenine--oxoglutarate transaminase 1, mitochondrial precursorDE (EC 2.6.1.7) (Kynurenine--oxoglutarate transaminase …	||Leucine-rich repeat-containing protein 8D||	|GO:0005759|GO:0006575|GO:0008483|GO:0016212|GO:0047316|GO:0047804|	mitochondrial matrix|amino acid derivative metabolic process|transaminase activity|kynurenine-oxoglutarate transaminase activity|glutamine-phenylpyruvate transaminase activity|cysteine-S-conjugate beta-lyase activity	|		(1)Danrer (1)Fugrub (2)Galgal (1)Gasacu (1)Homsap (1)Musmus (1)Tetnig (2)Xentro
8	9	4297-14409	0.08094	569.44	0	||	||	|		|		(2)Danrer (1)Fugrub (1)Galgal (1)Gasacu (1)Homsap (1)Musmus (1)Tetnig (1)Xentro
8	9	1980-2087	0.08094	881.33	0	||Origin recognition complex subunit 1||Origin recognition complex subunit 1 (Replication control protein 1)||	||Pre-mRNA-splicing factor 38||	|GO:0003677|GO:0006260|GO:0006270|	DNA binding|DNA replication|DNA replication initiation	|		(2)Danrer (1)Fugrub (1)Galgal (1)Gasacu (1)Homsap (1)Musmus (1)Tetnig (1)Xentro
8	8	9546-19319	0.08094	6467.25	0	||Mesoderm development candidate 2||Mesoderm development candidate 2 (Renal carcinoma antigen NY-REN-61)||	||Talin-1||	|GO:0007498|	mesoderm development	|GO:0001726|GO:0005925|	ruffle|focal adhesion	(1)Danrer (1)Fugrub (1)Galgal (1)Gasacu (1)Homsap (1)Musmus (1)Tetnig (1)Xentro
8	8	3357-7933	0.08094	2467.75	0	||	||	|		|		(1)Danrer (1)Fugrub (1)Galgal (1)Gasacu (1)Homsap (1)Musmus (1)Tetnig (1)Xentro
8	8	317-19192	0.08094	24915.8	0.42	||Metal transporter CNNM1 (Cyclin-M1) (Ancient conserved domain-DE containing protein 1)||Metal transporter CNNM1 (Cyclin-M1) (Ancient conserved domain-DE containing protein 1) (mACDP1) (Cyclin-like protein 1) (CLP-1)||Metal transporter CNNM2 (Cyclin-M2) (Ancient conserved domain-DE containing protein 2)||	||Heparanase-2 (EC 3.2.-.-) (Hpa2)||	|GO:0005886|	plasma membrane	|GO:0005622|GO:0030305|	intracellular|heparanase activity	(1)Danrer (1)Fugrub (1)Galgal (1)Gasacu (1)Homsap (1)Musmus (1)Tetnig (1)Xentro
8	8	3090-8127	0.08094	896.25	0.26	||Ribosomal RNA large subunit methyltransferase J (EC 2.1.1.-) (rRNADE (uridine-2'-O-)-methyltransferase) (23S rRNA m2U2552DE methyltransferase)||	||7,8-dihydro-8-oxoguanine triphosphatase (EC 3.1.6.-) (8-oxo-dGTPase)DE (Nucleoside diphosphate-linked moiety X motif 1) (Nudix motif 1)||	|GO:0006364|GO:0008650|	rRNA processing|rRNA (uridine-2'-O-)-methyltransferase activity	|GO:0003924|GO:0006203|GO:0006979|GO:0008413|	GTPase activity|dGTP catabolic process|response to oxidative stress|8-oxo-7,8-dihydroguanine triphosphatase activity	(1)Danrer (1)Fugrub (1)Galgal (1)Gasacu (1)Homsap (1)Musmus (1)Tetnig (1)Xentro
8	8	14577-15256	0.08094	21849.9	0.19	||Ankyrin repeat, SAM and basic leucine zipper domain-containing proteinDE 1 (Germ cell-specific ankyrin, SAM and basic leucine zipper domain-DE containing protein)||Ankyrin repeat, SAM and basic leucine zipper domain-containing proteinDE 1 (Germ cell-specific ankyrin, SAM and basic leucine zipper domain-DE containing protein) (Ankyrin-like protein 1)||	||Cystic fibrosis transmembrane conductance regulator (CFTR) (cAMP-DE dependent chloride channel) (ATP-binding cassette transporter sub-DE family C member 7)||	|GO:0004871|GO:0007281|	signal transducer activity|germ cell development	|GO:0005224|GO:0005260|GO:0005524|GO:0006810|GO:0007585|GO:0016323|GO:0016324|GO:0030165|	ATP-binding and phosphorylation-dependent chloride channel activity|channel-conductance-controlling ATPase activity|ATP binding|transport|respiratory gaseous exchange|basolateral plasma membrane|apical plasma membrane|PDZ domain binding	(1)Danrer (1)Fugrub (1)Galgal (1)Gasacu (1)Homsap (1)Musmus (1)Tetnig (1)Xentro
8	8	14090-15387	0.08094	15699.6	0	||Uncharacterized protein C6orf62 (HBV X-transactivated gene 12DE protein)||	||Geminin||	|GO:0005622|	intracellular	|GO:0008156|GO:0009887|GO:0045786|	negative regulation of DNA replication|organ morphogenesis|negative regulation of progression through cell cycle	(1)Danrer (1)Fugrub (1)Galgal (1)Gasacu (1)Homsap (1)Musmus (1)Tetnig (1)Xentro
8	8	1189-4681	0.08094	14644.8	0	||RNA-binding protein PNO1||	||Calcineurin subunit B isoform 1 (Protein phosphatase 2B regulatoryDE subunit 1) (Protein phosphatase 3 regulatory subunit B alpha isoformDE 1)||	|		|GO:0004723|GO:0005509|GO:0005955|	calcium-dependent protein serine/threonine phosphatase activity|calcium ion binding|calcineurin complex	(1)Danrer (1)Fugrub (1)Galgal (1)Gasacu (1)Homsap (1)Musmus (1)Tetnig (1)Xentro
7	7	6154-15409	0.08084	12821.9	0	||	||Fibroleukin precursor (Fibrinogen-like protein 2) (pT49)||	|		|GO:0005577|	fibrinogen complex	(1)Danrer (1)Fugrub (1)Galgal (1)Gasacu (1)Musmus (1)Tetnig (1)Xentro
7	7	3173-15268	0.08084	8899	0	||WD repeat-containing protein 8||	||Tumor protein p73 (p53-like transcription factor) (p53-relatedDE protein)||	|		|GO:0003700|GO:0006298|GO:0008630|GO:0045893|	transcription factor activity|mismatch repair|DNA damage response, signal transduction resulting in induction of apoptosis|positive regulation of transcription, DNA-dependent	(1)Danrer (1)Fugrub (1)Gasacu (1)Homsap (1)Musmus (1)Tetnig (1)Xentro
7	7	3095-6883	0.08084	943.71	0.42	||39S ribosomal protein L43, mitochondrial precursor (L43mt) (MRP-L43)DE (Mitochondrial ribosomal protein bMRP36a)||	||Twinkle protein, mitochondrial precursor (EC 3.6.1.-) (T7 gp4-likeDE protein with intramitochondrial nucleoid localization) (T7-likeDE mitochondrial DNA helicase) (Progressive external ophthalmoplegia 1DE protein homolog)||	|GO:0003735|GO:0005761|GO:0005762|GO:0006412|	structural constituent of ribosome|mitochondrial ribosome|mitochondrial large ribosomal subunit|translation	|GO:0003678|GO:0005739|GO:0006268|	DNA helicase activity|mitochondrion|DNA unwinding during replication	(1)Danrer (1)Fugrub (1)Gasacu (1)Homsap (1)Musmus (1)Tetnig (1)Xentro
7	7	2674-21464	0.08084	5587.43	0	||ATP synthase subunit delta, mitochondrial precursor||	||	|GO:0005215|GO:0005743|GO:0005753|	transporter activity|mitochondrial inner membrane|mitochondrial proton-transporting ATP synthase complex	|		(1)Danrer (1)Fugrub (1)Gasacu (1)Homsap (1)Musmus (1)Tetnig (1)Xentro
7	7	2547-2840	0.08084	1510.14	0	||Pre-rRNA-processing protein ESF1 (18S rRNA factor 1)||	||	|GO:0003723|GO:0006364|	RNA binding|rRNA processing	|		(1)Danrer (1)Fugrub (1)Gasacu (1)Homsap (1)Musmus (1)Tetnig (1)Xentro
7	7	1296-21362	0.08084	14958.4	0.12	||Coatomer subunit zeta-1 (Zeta-1-coat protein) (Zeta-1 COP)||	||Nuclear factor erythroid 2-related factor 2 (NF-E2-related factor 2)DE (NFE2-related factor 2) (Nuclear factor, erythroid derived 2, like 2)||Transcription factor NF-E2 45 kDa subunit (Nuclear factor, erythroid-DE derived 2 45 kDa subunit) (p45 NF-E2) (Leucine zipper protein NF-E2)||	|GO:0006890|GO:0006891|GO:0030126|	retrograde vesicle-mediated transport, Golgi to ER|intra-Golgi vesicle-mediated transport|COPI vesicle coat	|GO:0003700|GO:0003713|GO:0006357|GO:0007275|GO:0007599|GO:0008015|GO:0016563|GO:0030968|GO:0045893|GO:0045995|GO:0047485|	transcription factor activity|transcription coactivator activity|regulation of transcription from RNA polymerase II promoter|multicellular organismal development|hemostasis|circulation|transcription activator activity|unfolded protein response|positive regulation of transcription, DNA-dependent|regulation of embryonic development|protein N-terminus binding	(1)Danrer (1)Fugrub (1)Gasacu (1)Homsap (1)Musmus (1)Tetnig (1)Xentro
6	6	9372-19037	0.08074	116186	0	||	||Mastermind-like protein 3 (Mam-3)||	|		|GO:0003713|GO:0007219|GO:0045944|	transcription coactivator activity|Notch signaling pathway|positive regulation of transcription from RNA polymerase II promoter	(1)Danrer (1)Fugrub (1)Gasacu (1)Homsap (1)Tetnig (1)Xentro
7	7	87-1684	0.07919	29460.7	0.35	||Probable phospholipid-transporting ATPase IF (EC 3.6.3.1) (ATPaseDE class I type 11B) (ATPase IR)||	||Gamma-tubulin complex component 3 (GCP-3)||Gamma-tubulin complex component 3 (GCP-3) (Spindle pole body proteinDE Spc98 homolog) (hSpc98) (hGCP3) (h104p)||Gamma-tubulin complex component 3 homolog (Gamma-ring complex proteinDE 109) (Xgrip109) (x109p)||	|GO:0004012|GO:0005488|GO:0005637|GO:0006811|GO:0015075|GO:0015917|	phospholipid-translocating ATPase activity|binding|nuclear inner membrane|ion transport|ion transmembrane transporter activity|aminophospholipid transport	|GO:0005200|GO:0005813|GO:0005814|GO:0005827|GO:0007020|GO:0043015|	structural constituent of cytoskeleton|centrosome|centriole|polar microtubule|microtubule nucleation|gamma-tubulin binding	(1)Danrer (1)Fugrub (1)Galgal (1)Gasacu (1)Orylat (1)Tetnig (1)Xentro
7	7	598-17168	0.07919	20210.7	0.16	||Ubiquitin-protein ligase E3C (EC 6.3.2.-)||	||Motor neuron and pancreas homeobox protein 1 (Homeobox protein HB9)||	|GO:0000209|GO:0004842|GO:0005622|	protein polyubiquitination|ubiquitin-protein ligase activity|intracellular	|GO:0021675|GO:0030182|	nerve development|neuron differentiation	(1)Danrer (1)Fugrub (1)Galgal (1)Gasacu (1)Orylat (1)Tetnig (1)Xentro
7	7	4611-14247	0.07919	10037.3	0.11	||Integrator complex subunit 6 (Int6) (Protein DDX26) (DBI-1)||Integrator complex subunit 6 (Int6) (Protein deleted in cancer 1)DE (Protein DDX26) (DBI-1) (Deleted in cancer 1) (DICE1)||	||Motile sperm domain-containing protein 3||	|GO:0004888|GO:0016180|GO:0032039|	transmembrane receptor activity|snRNA processing|integrator complex	|GO:0007507|	heart development	(1)Danrer (1)Fugrub (1)Galgal (1)Gasacu (1)Orylat (1)Tetnig (1)Xentro
7	7	4383-17519	0.07919	6545.29	0.17	||Patatin-like phospholipase domain-containing protein 2 (EC 3.1.1.3)DE (Adipose triglyceride lipase)||Patatin-like phospholipase domain-containing protein 2 (EC 3.1.1.3)DE (Adipose triglyceride lipase) (Desnutrin) (Transport-secretion proteinDE 2) (TTS2) (TTS2.2) (Calcium-independent phospholipase A2) (IPLA2-zeta)DE (Pigment epithelium-derived factor)||	||Sulfotransferase 4A1 (EC 2.8.2.-) (Brain sulfotransferase-likeDE protein) (hBR-STL) (hBR-STL-1) (Nervous system sulfotransferase)DE (NST)||Sulfotransferase 4A1 (EC 2.8.2.-) (Brain sulfotransferase-likeDE protein) (mBR-STL) (Nervous system sulfotransferase) (NST)||	|GO:0004806|GO:0005886|	triacylglycerol lipase activity|plasma membrane	|GO:0006790|GO:0008146|	sulfur metabolic process|sulfotransferase activity	(1)Danrer (1)Fugrub (1)Galgal (1)Gasacu (1)Orylat (1)Tetnig (1)Xentro
7	7	2809-4827	0.07919	991.43	0	||Metalloprotease ATP23 (EC 3.4.24.-)||	||	|GO:0005743|GO:0006461|GO:0016485|	mitochondrial inner membrane|protein complex assembly|protein processing	|		(1)Danrer (1)Fugrub (1)Galgal (1)Gasacu (1)Orylat (1)Tetnig (1)Xentro
7	7	2211-2703	0.07919	940	0	||Adenylate kinase isoenzyme 6 (EC 2.7.4.3) (ATP-AMP transphosphorylaseDE 6)||	||Cell cycle checkpoint protein RAD17 (hRad17) (RF-C/activator 1DE homolog)||	|GO:0004017|	adenylate kinase activity	|GO:0000076|GO:0000077|GO:0006281|GO:0007093|GO:0042325|	DNA replication checkpoint|DNA damage checkpoint|DNA repair|mitotic cell cycle checkpoint|regulation of phosphorylation	(1)Danrer (1)Fugrub (1)Galgal (1)Gasacu (1)Orylat (1)Tetnig (1)Xentro
7	7	1897-17379	0.07919	1197.86	0	||Protein-L-isoaspartate(D-aspartate) O-methyltransferase (EC 2.1.1.77)DE (Protein-beta-aspartate methyltransferase) (PIMT) (Protein L-DE isoaspartyl/D-aspartyl methyltransferase) (L-isoaspartyl proteinDE carboxyl methyltransferase)||	||	|GO:0004719|GO:0005783|GO:0006479|GO:0030091|GO:0042802|	protein-L-isoaspartate (D-aspartate) O-methyltransferase activity|endoplasmic reticulum|protein amino acid methylation|protein repair|identical protein binding	|		(1)Danrer (1)Fugrub (1)Galgal (1)Gasacu (1)Orylat (1)Tetnig (1)Xentro
7	7	1878-6325	0.07919	15792.6	0.18	||ADAMTS-6 precursor (EC 3.4.24.-) (A disintegrin and metalloproteinaseDE with thrombospondin motifs 6) (ADAM-TS 6) (ADAM-TS6)||	||Tyrosine-protein kinase ZAP-70 (EC 2.7.10.2) (70 kDa zeta-associatedDE protein) (Syk-related tyrosine kinase)||	|GO:0008237|	metallopeptidase activity	|GO:0001784|GO:0004713|GO:0005524|GO:0006468|GO:0006955|GO:0007243|GO:0018108|GO:0042101|GO:0043366|GO:0045059|GO:0045060|GO:0045582|GO:0046638|GO:0046641|GO:0046777|GO:0050850|GO:0050852|	phosphotyrosine binding|protein-tyrosine kinase activity|ATP binding|protein amino acid phosphorylation|immune response|protein kinase cascade|peptidyl-tyrosine phosphorylation|T cell receptor complex|beta selection|positive thymic T cell selection|negative thymic T cell selection|positive regulation of T cell differentiation|positive regulation of alpha-beta T cell differentiation|positive regul…	(1)Danrer (1)Fugrub (1)Galgal (1)Gasacu (1)Orylat (1)Tetnig (1)Xentro
7	7	1664-5241	0.07919	9700.71	0	||Uncharacterized protein YPL191C||	||ADAM 10 precursor (EC 3.4.24.81) (A disintegrin and metalloproteinaseDE domain 10) (Mammalian disintegrin-metalloprotease) (Kuzbanian proteinDE homolog) (CD156c antigen)||ADAM 10 precursor (EC 3.4.24.81) (A disintegrin and metalloproteinaseDE domain 10) (Mammalian disintegrin-metalloprotease) (Kuzbanian proteinDE homolog) (CD156c antigen) (CDw156)||ADAM 10 precursor (EC 3.4.24.81) (A disintegri…	|		|GO:0001701|GO:0004175|GO:0004222|GO:0005178|GO:0005798|GO:0005886|GO:0006468|GO:0006509|GO:0006913|GO:0007162|GO:0007219|GO:0007220|GO:0007229|GO:0007267|GO:0008237|GO:0009986|GO:0016021|GO:0019901|GO:0042169|GO:0042803|GO:0051089|	in utero embryonic development|endopeptidase activity|metalloendopeptidase activity|integrin binding|Golgi-associated vesicle|plasma membrane|protein amino acid phosphorylation|membrane protein ectodomain proteolysis|nucleocytoplasmic transport|negative regulation of cell adhesion|Notch signaling pathway|Notch receptor processing|integrin-mediated signaling pathway|cell-cell signaling|metallopept…	(1)Danrer (1)Fugrub (1)Galgal (1)Gasacu (1)Orylat (1)Tetnig (1)Xentro
8	10	523-14236	0.07873	7808.1	0	||Gamma-glutamyltranspeptidase 1DE light chain))||	||	|GO:0003840|GO:0005887|GO:0006520|GO:0006749|GO:0007283|GO:0016020|	gamma-glutamyltransferase activity|integral to plasma membrane|amino acid metabolic process|glutathione metabolic process|spermatogenesis|membrane	|		(1)Fugrub (1)Galgal (2)Gasacu (1)Homsap (1)Musmus (2)Orylat (1)Tetnig (1)Xentro
8	8	866-2816	0.07873	1701.12	0.27	||Endonuclease III-like protein 1 (EC 4.2.99.18)||	||Tuberin (Tuberous sclerosis 2 homolog protein)||Tuberin (Tuberous sclerosis 2 protein)||	|GO:0003690|GO:0003906|GO:0004519|GO:0005739|GO:0006285|GO:0006296|GO:0019104|	double-stranded DNA binding|DNA-(apurinic or apyrimidinic site) lyase activity|endonuclease activity|mitochondrion|base-excision repair, AP site formation|nucleotide-excision repair, DNA incision, 5'-to lesion|DNA N-glycosylase activity	|GO:0001843|GO:0005096|GO:0005624|GO:0005794|GO:0006469|GO:0006606|GO:0007507|GO:0008285|GO:0014067|GO:0030030|GO:0030100|GO:0033596|GO:0042803|GO:0045792|GO:0046626|GO:0048009|GO:0048471|GO:0050918|GO:0051898|	neural tube closure|GTPase activator activity|membrane fraction|Golgi apparatus|negative regulation of protein kinase activity|protein import into nucleus|heart development|negative regulation of cell proliferation|negative regulation of phosphoinositide 3-kinase cascade|cell projection organization and biogenesis|regulation of endocytosis|TSC1-TSC2 complex|protein homodimerization activity|negat…	(1)Fugrub (1)Galgal (1)Gasacu (1)Homsap (1)Musmus (1)Orylat (1)Tetnig (1)Xentro
8	8	8651-12250	0.07873	2518.75	0.4	||Usher syndrome type-1G protein (Scaffold protein containing ankyrinDE repeats and SAM domain)||Usher syndrome type-1G protein homolog (Scaffold protein containingDE ankyrin repeats and SAM domain) (Jackson shaker protein)||	||Otopetrin-1||	|GO:0007605|GO:0015629|GO:0042472|GO:0042803|GO:0045494|GO:0050957|GO:0060113|	sensory perception of sound|actin cytoskeleton|inner ear morphogenesis|protein homodimerization activity|photoreceptor cell maintenance|equilibrioception|inner ear receptor cell differentiation	|GO:0009590|GO:0016020|GO:0042472|GO:0045299|	detection of gravity|membrane|inner ear morphogenesis|otolith mineralization	(1)Fugrub (1)Galgal (1)Gasacu (1)Homsap (1)Musmus (1)Orylat (1)Tetnig (1)Xentro
8	8	8367-17143	0.07873	5950.38	0	||Actin-binding protein anillin||	||	|GO:0000910|GO:0000921|GO:0003779|GO:0005826|GO:0007096|	cytokinesis|septin ring assembly|actin binding|contractile ring|regulation of exit from mitosis	|		(1)Fugrub (1)Galgal (1)Gasacu (1)Homsap (1)Musmus (1)Orylat (1)Tetnig (1)Xentro
8	8	8247-12936	0.07873	5831.38	0	||	||Neurochondrin (Norbin) (M-Sema F-associating protein of 75 kDa)||	|		|GO:0045453|	bone resorption	(1)Fugrub (1)Galgal (1)Gasacu (1)Homsap (1)Musmus (1)Orylat (1)Tetnig (1)Xentro
8	8	808-4902	0.07873	5351.25	0	||Kinesin-like protein KIF18A (Marrow stromal KIF18A) (MS-KIF18A)||	||S-adenosyl-L-methionine-dependent methyltransferase mraW (EC 2.1.1.-)||	|GO:0015630|	microtubule cytoskeleton	|GO:0008168|	methyltransferase activity	(1)Fugrub (1)Galgal (1)Gasacu (1)Homsap (1)Musmus (1)Orylat (1)Tetnig (1)Xentro
8	8	7979-9625	0.07873	27486.1	0	||	||Reticulon-1 (Neuroendocrine-specific protein)||	|		|GO:0004871|GO:0005783|GO:0007165|GO:0030176|GO:0030182|	signal transducer activity|endoplasmic reticulum|signal transduction|integral to endoplasmic reticulum membrane|neuron differentiation	(1)Fugrub (1)Galgal (1)Gasacu (1)Homsap (1)Musmus (1)Orylat (1)Tetnig (1)Xentro
8	8	7666-17188	0.07873	47099.8	0	||	||N-terminal EF-hand calcium-binding protein 3 (Amyloid beta A4 protein-DE binding family A member 2-binding protein) (Neuronal calcium-bindingDE protein 3) (X11L-binding protein 51) (Nek2-interacting protein 1)||N-terminal EF-hand calcium-binding protein 3 (Amyloid beta A4 protein-DE binding family A member 2-binding protein) (X11L-binding protein 51)DE (mXB51)||	|		|GO:0000137|GO:0005789|GO:0009306|GO:0019538|GO:0042984|	Golgi cis cisterna|endoplasmic reticulum membrane|protein secretion|protein metabolic process|regulation of amyloid precursor protein biosynthetic process	(1)Fugrub (1)Galgal (1)Gasacu (1)Homsap (1)Musmus (1)Orylat (1)Tetnig (1)Xentro
8	8	7481-8297	0.07873	809.25	0	||MIT domain-containing protein 1||	||	|GO:0031902|	late endosome membrane	|		(1)Fugrub (1)Galgal (1)Gasacu (1)Homsap (1)Musmus (1)Orylat (1)Tetnig (1)Xentro
8	8	7120-13082	0.07873	6741.75	0	||Kinetochore-associated protein 1 (Rough deal homolog) (hRod) (HsROD)DE (Rod)||	||	|GO:0000922|GO:0005828|GO:0006461|GO:0007093|GO:0007096|	spindle pole|kinetochore microtubule|protein complex assembly|mitotic cell cycle checkpoint|regulation of exit from mitosis	|		(1)Fugrub (1)Galgal (1)Gasacu (1)Homsap (1)Musmus (1)Orylat (1)Tetnig (1)Xentro
8	8	680-10978	0.07873	3875.38	0	||Cisplatin resistance-associated overexpressed protein||	||	|GO:0003729|GO:0006915|GO:0006950|GO:0008380|	mRNA binding|apoptosis|response to stress|RNA splicing	|		(1)Fugrub (1)Galgal (1)Gasacu (1)Homsap (1)Musmus (1)Orylat (1)Tetnig (1)Xentro
8	8	6563-8331	0.07873	49706.4	0.33	||Uridine phosphorylase 2 (EC 2.4.2.3) (UrdPase 2) (UPase 2)||Uridine phosphorylase 2 (EC 2.4.2.3) (UrdPase 2) (UPase 2) (Liver-DE specific uridine phosphorylase) (L-UrdPase)||	||Activin receptor type-1 precursor (EC 2.7.11.30) (Activin receptorDE type I) (ACTR-I) (Serine/threonine-protein kinase receptor R1) (SKR1)||Activin receptor type-1 precursor (EC 2.7.11.30) (Activin receptorDE type I) (ACTR-I) (Serine/threonine-protein kinase receptor R1) (SKR1)DE (Activin receptor-like kinase 2) (ALK-2) (TGF-B superfamily receptorDE type I) (TSR-I)||Activin receptor type-1 prec…	|GO:0004850|GO:0045098|GO:0046108|	uridine phosphorylase activity|type III intermediate filament|uridine metabolic process	|GO:0000082|GO:0001569|GO:0001655|GO:0001701|GO:0001702|GO:0001707|GO:0001755|GO:0002526|GO:0005524|GO:0005887|GO:0006468|GO:0007179|GO:0007281|GO:0007368|GO:0007507|GO:0016361|GO:0030278|GO:0032926|GO:0043066|GO:0045177|GO:0045941|GO:0046332|GO:0048179|GO:0048184|GO:0048185|GO:0050431|GO:0051145|GO:0060037|	G1/S transition of mitotic cell cycle|patterning of blood vessels|urogenital system development|in utero embryonic development|gastrulation with mouth forming second|mesoderm formation|neural crest cell migration|acute inflammatory response|ATP binding|integral to plasma membrane|protein amino acid phosphorylation|transforming growth factor beta receptor signaling pathway|germ cell development|de…	(1)Fugrub (1)Galgal (1)Gasacu (1)Homsap (1)Musmus (1)Orylat (1)Tetnig (1)Xentro
8	8	641-11604	0.07873	461	0	||Replication protein A 70 kDa DNA-binding subunit (RP-A) (RF-A)DE (Replication factor-A protein 1) (Single-stranded DNA-binding protein)DE (p70)||Replication protein A 70 kDa DNA-binding subunit (RP-A) (RF-A)DE (Replication factor-A protein 1) (p70)||	||	|GO:0000793|GO:0003682|GO:0003697|GO:0005662|GO:0006261|GO:0006281|GO:0006310|GO:0007126|GO:0016605|	condensed chromosome|chromatin binding|single-stranded DNA binding|DNA replication factor A complex|DNA-dependent DNA replication|DNA repair|DNA recombination|meiosis|PML body	|		(1)Fugrub (1)Galgal (1)Gasacu (1)Homsap (1)Musmus (1)Orylat (1)Tetnig (1)Xentro
8	8	5393-11290	0.07873	18087.2	0	||	||Protein TRC8 homolog||RING finger protein 139||RING finger protein 139 (Translocation in renal carcinoma onDE chromosome 8)||	|		|GO:0004872|GO:0005783|GO:0007418|GO:0016021|GO:0016874|GO:0031396|GO:0045926|	receptor activity|endoplasmic reticulum|ventral midline development|integral to membrane|ligase activity|regulation of protein ubiquitination|negative regulation of growth	(1)Fugrub (1)Galgal (1)Gasacu (1)Homsap (1)Musmus (1)Orylat (1)Tetnig (1)Xentro
8	8	5343-11955	0.07873	39492.1	0.13	||Poly(A) RNA polymerase cid13 (EC 2.7.7.19) (PAP) (PolynucleotideDE adenylyltransferase cid13) (Caffeine-induced death protein 13)||Zinc finger CCHC domain-containing protein 11||	||Homer protein homolog 1||	|GO:0000076|GO:0004652|GO:0006378|	DNA replication checkpoint|polynucleotide adenylyltransferase activity|mRNA polyadenylation	|GO:0005887|GO:0007206|GO:0007268|	integral to plasma membrane|metabotropic glutamate receptor, phospholipase C activating pathway|synaptic transmission	(1)Fugrub (1)Galgal (1)Gasacu (1)Homsap (1)Musmus (1)Orylat (1)Tetnig (1)Xentro
8	8	530-3801	0.07873	1145.62	0.14	||Ran-specific GTPase-activating protein (Ran-binding protein 1)DE (RANBP1) (HpaII tiny fragments locus 9a protein)||Ran-specific GTPase-activating protein (Ran-binding protein 1)DE (RanBP1)||	||23S rRNA (uracil-5-)-methyltransferase rumA (EC 2.1.1.-) (23S rRNA(M-DE 5-U1939)-methyltransferase)||	|GO:0005092|GO:0005813|GO:0007051|GO:0007165|GO:0008536|GO:0046604|	GDP-dissociation inhibitor activity|centrosome|spindle organization and biogenesis|signal transduction|Ran GTPase binding|positive regulation of mitotic centrosome separation	|GO:0006364|GO:0008757|	rRNA processing|S-adenosylmethionine-dependent methyltransferase activity	(1)Fugrub (1)Galgal (1)Gasacu (1)Homsap (1)Musmus (1)Orylat (1)Tetnig (1)Xentro
8	8	5111-7504	0.07873	2944.12	0	||	||Ubiquitin carboxyl-terminal hydrolase 16 (EC 3.1.2.15) (UbiquitinDE thioesterase 16) (Ubiquitin-specific-processing protease 16)DE (Deubiquitinating enzyme 16) (Ubiquitin-processing protease UBP-M)||	|		|GO:0004197|GO:0004843|GO:0007049|	cysteine-type endopeptidase activity|ubiquitin-specific protease activity|cell cycle	(1)Fugrub (1)Galgal (1)Gasacu (1)Homsap (1)Musmus (1)Orylat (1)Tetnig (1)Xentro
8	8	5035-10244	0.07873	20762.1	0	||Protein FRA10AC1||	||Leucine-rich glioma-inactivated protein 1 precursor (Epitempin-1)||	|		|GO:0007399|GO:0008283|	nervous system development|cell proliferation	(1)Fugrub (1)Galgal (1)Gasacu (1)Homsap (1)Musmus (1)Orylat (1)Tetnig (1)Xentro
8	8	4815-7183	0.07873	2217.5	0.14	||ADP-ribosylation factor-like protein 5||	||Putative ribosomal RNA methyltransferase Nop2 (EC 2.1.1.-) (NucleolarDE protein 2)||Putative ribosomal RNA methyltransferase nop2 (EC 2.1.1.-) (NucleolarDE protein 2)||Ribosomal RNA small subunit methyltransferase F (EC 2.1.1.-) (rRNADE (cytosine-C(5)-)-methyltransferase rsmF) (16S rRNA m5C1407DE methyltransferase)||	|GO:0008406|GO:0009792|GO:0051729|	gonad development|embryonic development ending in birth or egg hatching|germline cell cycle switching, mitotic to meiotic cell cycle	|GO:0006364|GO:0008173|GO:0008757|	rRNA processing|RNA methyltransferase activity|S-adenosylmethionine-dependent methyltransferase activity	(1)Fugrub (1)Galgal (1)Gasacu (1)Homsap (1)Musmus (1)Orylat (1)Tetnig (1)Xentro
8	8	4802-6036	0.07873	73587.4	0	||Rho-associated protein kinase 1 (EC 2.7.11.1) (Rho-associated, coiled-DE coil-containing protein kinase 1) (p160 ROCK-1) (p160ROCK)||Rho-associated protein kinase 1 (EC 2.7.11.1) (Rho-associated, coiled-DE coil-containing protein kinase 1) (p160 ROCK-1) (p160ROCK) (RenalDE carcinoma antigen NY-REN-35)||Rho-associated protein kinase 1 (EC 2.7.11.1) (Rho-associated, coiled-DE coil-containing prot…	||	|GO:0000139|GO:0004674|GO:0006468|GO:0007266|GO:0030036|GO:0042802|GO:0043524|	Golgi membrane|protein serine/threonine kinase activity|protein amino acid phosphorylation|Rho protein signal transduction|actin cytoskeleton organization and biogenesis|identical protein binding|negative regulation of neuron apoptosis	|		(1)Fugrub (1)Galgal (1)Gasacu (1)Homsap (1)Musmus (1)Orylat (1)Tetnig (1)Xentro
8	8	470-3068	0.07873	12748.9	0	||Putative RNA exonuclease NEF-sp (EC 3.1.-.-)||	||Histone mRNA 3'-exonuclease 1 (EC 3.1.-.-) (3'-5' exonuclease ERI1)DE (Eri-1 homolog) (Histone mRNA 3'-end-specific exoribonuclease)DE (Protein 3'hExo) (HEXO)||Prion protein-interacting protein (Prion interactor 1)||	|		|GO:0005886|GO:0008408|	plasma membrane|3'-5' exonuclease activity	(1)Fugrub (1)Galgal (1)Gasacu (1)Homsap (1)Musmus (1)Orylat (1)Tetnig (1)Xentro
8	8	435-5214	0.07873	10984.4	0.3	||Abhydrolase domain-containing protein 2 (EC 3.1.1.-)||Medium-chain fatty acid ethyl ester synthase/esterase 1 (Alcohol O-DE acetyltransferase) (EC 2.3.1.84) (EC 3.1.1.-) (Ethyl esterDE biosynthesis protein 1)||Putative esterase YMR210W (EC 3.1.1.-)||	||E3 ubiquitin-protein ligase MIB1 (EC 6.3.2.-) (Mind bomb homolog 1)DE (DAPK-interacting protein 1) (DIP-1)||E3 ubiquitin-protein ligase MIB1 (EC 6.3.2.-) (Mind bomb homolog 1)DE (DAPK-interacting protein 1) (DIP-1) (Zinc finger ZZ type with ankyrinDE repeat domain protein 2)||E3 ubiquitin-protein ligase mib1 (EC 6.3.2.-) (Protein mind bomb)||	|GO:0004026|GO:0009611|GO:0016788|GO:0030336|GO:0051791|	alcohol O-acetyltransferase activity|response to wounding|hydrolase activity, acting on ester bonds|negative regulation of cell migration|medium-chain fatty acid metabolic process	|GO:0000151|GO:0001568|GO:0001701|GO:0001756|GO:0001841|GO:0001885|GO:0001947|GO:0002090|GO:0004842|GO:0005886|GO:0007219|GO:0007368|GO:0008284|GO:0009880|GO:0021508|GO:0021519|GO:0021520|GO:0021521|GO:0021986|GO:0030097|GO:0030139|GO:0030318|GO:0031076|GO:0031410|GO:0042803|GO:0045664|GO:0045665|GO:0045685|GO:0045747|GO:0045807|GO:0048471|GO:0048547|GO:0048793|GO:0051865|	ubiquitin ligase complex|blood vessel development|in utero embryonic development|somitogenesis|neural tube formation|endothelial cell development|heart looping|regulation of receptor internalization|ubiquitin-protein ligase activity|plasma membrane|Notch signaling pathway|determination of left/right symmetry|positive regulation of cell proliferation|embryonic pattern specification|floor plate for…	(1)Fugrub (1)Galgal (1)Gasacu (1)Homsap (1)Musmus (1)Orylat (1)Tetnig (1)Xentro
8	8	4163-8286	0.07873	8086.25	0.29	||Protein phosphatase Slingshot homolog 1 (EC 3.1.3.48) (EC 3.1.3.16)DE (SSH-1L) (hSSH-1L)||Protein phosphatase Slingshot homolog 1 (EC 3.1.3.48) (EC 3.1.3.16)DE (SSH-1L) (mSSH-1L)||	||D-amino-acid oxidase (EC 1.4.3.3) (DAMOX) (DAO) (DAAO)||	|GO:0000902|GO:0003779|GO:0004721|GO:0004725|GO:0005886|GO:0006470|GO:0030036|	cell morphogenesis|actin binding|phosphoprotein phosphatase activity|protein tyrosine phosphatase activity|plasma membrane|protein amino acid dephosphorylation|actin cytoskeleton organization and biogenesis	|GO:0003884|GO:0005777|GO:0006551|	D-amino-acid oxidase activity|peroxisome|leucine metabolic process	(1)Fugrub (1)Galgal (1)Gasacu (1)Homsap (1)Musmus (1)Orylat (1)Tetnig (1)Xentro
8	8	3924-16889	0.07873	21901.2	0.23	||Crumbs homolog 1 precursor||	||Zinc finger and BTB domain-containing protein 17 (Zinc finger proteinDE 151) (Zinc finger protein 100) (Zfp-100) (Polyomavirus late initiatorDE promoter-binding protein) (LP-1) (Zinc finger protein Z13)||Zinc finger protein 160 (Zinc finger protein 5) (HZF5) (Zinc fingerDE protein Kr18) (HKr18)||Zinc finger protein 471 (EZFIT-related protein 1)||Zinc finger protein 84 (Zinc finger protein HPF2)…	|GO:0007163|GO:0007267|GO:0016044|GO:0042462|	establishment and/or maintenance of cell polarity|cell-cell signaling|membrane organization and biogenesis|eye photoreceptor cell development	|GO:0001702|GO:0003677|GO:0006355|GO:0007398|GO:0008270|GO:0030097|	gastrulation with mouth forming second|DNA binding|regulation of transcription, DNA-dependent|ectoderm development|zinc ion binding|hemopoiesis	(1)Fugrub (1)Galgal (1)Gasacu (1)Homsap (1)Musmus (1)Orylat (1)Tetnig (1)Xentro
8	8	386-3340	0.07873	67155.9	0.12	||Serine/threonine-protein phosphatase 2A 55 kDa regulatory subunit BDE alpha isoform (PP2A, subunit B, B-alpha isoform) (PP2A, subunit B,DE B55-alpha isoform) (PP2A, subunit B, PR55-alpha isoform) (PP2A,DE subunit B, R2-alpha isoform)||	||Transcription factor COE2 (Early B-cell factor 2) (EBF-2) (Olf-1/EBF-DE like 3) (OE-3) (O/E-3) (Metencephalon-mesencephalon-olfactoryDE transcription factor 1) (MET-mesencephalon-olfactory transcriptionDE factor 1) (MET-mesencephalon-olfactory TF1)||Transcription factor COE3 (Early B-cell factor 3) (EBF-3) (Olf-1/EBF-DE like 2) (OE-2) (O/E-2)||	|GO:0000159|GO:0004722|GO:0006470|GO:0008601|	protein phosphatase type 2A complex|protein serine/threonine phosphatase activity|protein amino acid dephosphorylation|protein phosphatase type 2A regulator activity	|GO:0003677|GO:0045941|	DNA binding|positive regulation of transcription	(1)Fugrub (1)Galgal (1)Gasacu (1)Homsap (1)Musmus (1)Orylat (1)Tetnig (1)Xentro
8	8	3833-5722	0.07873	8835.25	0.24	||Mucolipin-3||	||Dynein intermediate chain 2, axonemal (Axonemal dynein intermediateDE chain 2)||	|GO:0005886|GO:0007626|GO:0042491|	plasma membrane|locomotory behavior|auditory receptor cell differentiation	|GO:0003777|GO:0005858|GO:0035085|GO:0042384|	microtubule motor activity|axonemal dynein complex|cilium axoneme|cilium biogenesis	(1)Fugrub (1)Galgal (1)Gasacu (1)Homsap (1)Musmus (1)Orylat (1)Tetnig (1)Xentro
8	8	3213-12069	0.07873	5291.25	0.18	||COP9 signalosome complex subunit 3 (Signalosome subunit 3) (SGN3)DE (JAB1-containing signalosome subunit 3)||	||5'(3')-deoxyribonucleotidase, mitochondrial precursor (EC 3.1.3.-)DE (5',3'-nucleotidase, mitochondrial) (Deoxy-5'-nucleotidase 2) (dNT-2)||	|GO:0001701|GO:0007165|GO:0008180|GO:0009416|	in utero embryonic development|signal transduction|signalosome|response to light stimulus	|GO:0005739|GO:0006260|GO:0008252|GO:0008253|GO:0009120|GO:0009223|	mitochondrion|DNA replication|nucleotidase activity|5'-nucleotidase activity|deoxyribonucleoside metabolic process|pyrimidine deoxyribonucleotide catabolic process	(1)Fugrub (1)Galgal (1)Gasacu (1)Homsap (1)Musmus (1)Orylat (1)Tetnig (1)Xentro
8	8	3063-6967	0.07873	286.12	0	||NADH dehydrogenase ((ubiquinone)) 1 alpha subcomplex subunit 8 (NADH-DE ubiquinone oxidoreductase 19 kDa subunit) (Complex I-19kD) (CI-19kD)DE (Complex I-PGIV) (CI-PGIV)||	||	|GO:0005747|GO:0006120|GO:0008137|	mitochondrial respiratory chain complex I|mitochondrial electron transport, NADH to ubiquinone|NADH dehydrogenase (ubiquinone) activity	|		(1)Fugrub (1)Galgal (1)Gasacu (1)Homsap (1)Musmus (1)Orylat (1)Tetnig (1)Xentro
8	8	302-2646	0.07873	41289.9	0.28	||Sodium channel protein type 10 subunit alpha (Sodium channel proteinDE type X subunit alpha) (Voltage-gated sodium channel subunit alphaDE Nav1.8) (Peripheral nerve sodium channel 3) (hPN3)||Sodium channel protein type 11 subunit alpha (Sodium channel proteinDE type XI subunit alpha) (Voltage-gated sodium channel subunit alphaDE Nav1.9) (Sensory neuron sodium channel 2) (Peripheral nerve sodium…	||Uncharacterized WD repeat-containing protein F35G12.4||	|GO:0005248|GO:0005887|GO:0006814|GO:0006936|GO:0007600|GO:0008016|GO:0042493|	voltage-gated sodium channel activity|integral to plasma membrane|sodium ion transport|muscle contraction|sensory perception|regulation of heart contraction|response to drug	|GO:0040010|	positive regulation of growth rate	(1)Fugrub (1)Galgal (1)Gasacu (1)Homsap (1)Musmus (1)Orylat (1)Tetnig (1)Xentro
8	8	2932-8418	0.07873	260	0	||Peroxisome biogenesis factor 1 (Peroxin-1)||Peroxisome biogenesis factor 1 (Peroxin-1) (Peroxisome biogenesisDE disorder protein 1)||	||	|GO:0005524|GO:0005777|GO:0005778|GO:0008022|GO:0016558|GO:0032403|GO:0042623|GO:0060152|	ATP binding|peroxisome|peroxisomal membrane|protein C-terminus binding|protein import into peroxisome matrix|protein complex binding|ATPase activity, coupled|microtubule-based peroxisome localization	|		(1)Fugrub (1)Galgal (1)Gasacu (1)Homsap (1)Musmus (1)Orylat (1)Tetnig (1)Xentro
8	8	2924-6362	0.07873	2676.88	0.39	||DNA polymerase kappa (EC 2.7.7.7) (DINB protein) (DINP)||	||Collagen type IV alpha-3-binding protein (Ceramide transfer protein)DE (Goodpasture antigen-binding protein) (GPBP) (StAR-related lipidDE transfer protein 11) (StARD11) (START domain-containing protein 11)||Collagen type IV alpha-3-binding protein (Ceramide transfer protein)DE (hCERT) (Goodpasture antigen-binding protein) (GPBP) (StAR-relatedDE lipid transfer protein 11) (StARD11) (START domain…	|GO:0006281|	DNA repair	|GO:0004672|GO:0006468|GO:0006955|GO:0016301|	protein kinase activity|protein amino acid phosphorylation|immune response|kinase activity	(1)Fugrub (1)Galgal (1)Gasacu (1)Homsap (1)Musmus (1)Orylat (1)Tetnig (1)Xentro
8	8	2908-3399	0.07873	1367.62	0	||	||Probable ergosterol biosynthetic protein 28||	|		|GO:0005789|GO:0016021|GO:0030133|	endoplasmic reticulum membrane|integral to membrane|transport vesicle	(1)Fugrub (1)Galgal (1)Gasacu (1)Homsap (1)Musmus (1)Orylat (1)Tetnig (1)Xentro
8	8	2825-3433	0.07873	1218	0.04	||BRCA2 and CDKN1A-interacting protein (Protein TOK-1)||	||Uroporphyrinogen-III synthase (EC 4.2.1.75) (UROS) (Uroporphyrinogen-DE III cosynthetase) (Hydroxymethylbilane hydrolyase ((cyclizing)))DE (UROIIIS)||	|GO:0000079|	regulation of cyclin-dependent protein kinase activity	|GO:0004852|GO:0005739|GO:0006779|GO:0006780|	uroporphyrinogen-III synthase activity|mitochondrion|porphyrin biosynthetic process|uroporphyrinogen III biosynthetic process	(1)Fugrub (1)Galgal (1)Gasacu (1)Homsap (1)Musmus (1)Orylat (1)Tetnig (1)Xentro
8	8	2600-2751	0.07873	295.25	0.23	||ATP synthase mitochondrial F1 complex assembly factor 2, mitochondrialDE precursor||ATP synthase mitochondrial F1 complex assembly factor 2, mitochondrialDE precursor (ATP12 homolog)||	||NADPH oxidase organizer 1 (Nox organizer 1) (Nox-organizing protein 1)DE (NADPH oxidase regulatory protein) (SH3 and PX domain-containingDE protein 5)||NADPH oxidase organizer 1 (Nox organizer 1) (Sorting nexin-28)||	|GO:0016607|GO:0043461|	nuclear speck|F-type ATPase complex assembly	|GO:0005886|GO:0006801|GO:0016176|	plasma membrane|superoxide metabolic process|superoxide-generating NADPH oxidase activator activity	(1)Fugrub (1)Galgal (1)Gasacu (1)Homsap (1)Musmus (1)Orylat (1)Tetnig (1)Xentro
8	8	2388-19360	0.07873	2404.25	0.35	||GPI-anchored wall transfer protein 1 (EC 2.3.-.-)||GPI-anchored wall transfer protein 1 (EC 2.3.-.-) (Meiotically up-DE regulated gene 59 protein)||	||Myosin-4||Myosin-52 (Myosin type V-2)||	|GO:0006506|GO:0032216|GO:0042175|	GPI anchor biosynthetic process|glucosaminyl-phosphotidylinositol O-acyltransferase activity|nuclear envelope-endoplasmic reticulum network	|GO:0000146|GO:0000917|GO:0000935|GO:0005739|GO:0005933|GO:0007163|GO:0007534|GO:0008298|GO:0031941|GO:0032153|GO:0048309|GO:0051015|GO:0051285|	microfilament motor activity|barrier septum formation|barrier septum|mitochondrion|cellular bud|establishment and/or maintenance of cell polarity|gene conversion at mating-type locus|intracellular mRNA localization|filamentous actin|cell division site|endoplasmic reticulum inheritance|actin filament binding|cell cortex of cell tip	(1)Fugrub (1)Galgal (1)Gasacu (1)Homsap (1)Musmus (1)Orylat (1)Tetnig (1)Xentro
8	8	2055-4705	0.07873	903.62	0.12	||Cytochrome c oxidase assembly protein COX15 homolog||	||Copper homeostasis protein cutC||	|GO:0004129|GO:0005743|GO:0005746|GO:0006123|GO:0006784|GO:0007585|GO:0008535|GO:0031966|GO:0045333|	cytochrome-c oxidase activity|mitochondrial inner membrane|mitochondrial respiratory chain|mitochondrial electron transport, cytochrome c to oxygen|heme a biosynthetic process|respiratory gaseous exchange|cytochrome c oxidase complex assembly|mitochondrial membrane|cellular respiration	|GO:0006878|	cellular copper ion homeostasis	(1)Fugrub (1)Galgal (1)Gasacu (1)Homsap (1)Musmus (1)Orylat (1)Tetnig (1)Xentro
8	8	2005-2074	0.07873	12905	0.23	||Histone acetyltransferase type B catalytic subunit (EC 2.3.1.48)||	||Calcium-binding mitochondrial carrier protein Aralar1 (MitochondrialDE aspartate glutamate carrier 1) (Solute carrier family 25 member 12)||	|GO:0004402|GO:0006323|GO:0006475|	histone acetyltransferase activity|DNA packaging|internal protein amino acid acetylation	|GO:0005313|GO:0005509|GO:0005739|GO:0005743|GO:0006754|GO:0015183|GO:0015810|GO:0015813|GO:0043490|GO:0045333|GO:0051592|	L-glutamate transmembrane transporter activity|calcium ion binding|mitochondrion|mitochondrial inner membrane|ATP biosynthetic process|L-aspartate transmembrane transporter activity|aspartate transport|glutamate transport|malate-aspartate shuttle|cellular respiration|response to calcium ion	(1)Fugrub (1)Galgal (1)Gasacu (1)Homsap (1)Musmus (1)Orylat (1)Tetnig (1)Xentro
8	8	1922-17294	0.07873	4089.62	0	||Serine-protein kinase ATM (EC 2.7.11.1) (Ataxia telangiectasia mutatedDE homolog) (A-T, mutated homolog)||Serine-protein kinase ATM (EC 2.7.11.1) (Ataxia telangiectasiaDE mutated) (A-T, mutated)||	||	|GO:0000077|GO:0001756|GO:0004674|GO:0005819|GO:0006281|GO:0006468|GO:0007094|GO:0007131|GO:0007165|GO:0007292|GO:0007420|GO:0007507|GO:0008630|GO:0010212|GO:0016303|GO:0042159|GO:0043525|GO:0047485|	DNA damage checkpoint|somitogenesis|protein serine/threonine kinase activity|spindle|DNA repair|protein amino acid phosphorylation|mitotic cell cycle spindle assembly checkpoint|meiotic recombination|signal transduction|female gamete generation|brain development|heart development|DNA damage response, signal transduction resulting in induction of apoptosis|response to ionizing radiation|1-phosphat…	|		(1)Fugrub (1)Galgal (1)Gasacu (1)Homsap (1)Musmus (1)Orylat (1)Tetnig (1)Xentro
8	8	1867-17205	0.07873	29245.2	0.26	||Riboflavin kinase (EC 2.7.1.26) (ATP:riboflavin 5'-phosphotransferase)DE (Flavokinase)||	||Beta-1,3-galactosyl-O-glycosyl-glycoprotein beta-1,6-N-DE acetylglucosaminyltransferase (EC 2.4.1.102) (Core 2-branching enzyme)DE (Core2-GlcNAc-transferase) (C2GNT) (Core 2 GNT)||Beta-1,3-galactosyl-O-glycosyl-glycoprotein beta-1,6-N-DE acetylglucosaminyltransferase 3 (EC 2.4.1.102) (EC 2.4.1.150) (C2GnT-DE mucin type) (C2GnT-M)||	|GO:0008531|GO:0009231|	riboflavin kinase activity|riboflavin biosynthetic process	|GO:0000139|GO:0003829|GO:0006493|GO:0008109|GO:0016021|	Golgi membrane|beta-1,3-galactosyl-O-glycosyl-glycoprotein beta-1,6-N-acetylglucosaminyltransferase activity|protein amino acid O-linked glycosylation|N-acetyllactosaminide beta-1,6-N-acetylglucosaminyltransferase activity|integral to membrane	(1)Fugrub (1)Galgal (1)Gasacu (1)Homsap (1)Musmus (1)Orylat (1)Tetnig (1)Xentro
8	8	1823-2942	0.07873	1033.88	0	||Ribosome maturation protein SBDS (Shwachman-Bodian-Diamond syndromeDE protein homolog) (Protein 22A3)||	||tRNA wybutosine-synthesizing protein 1||	|GO:0001833|	inner cell mass cell proliferation	|GO:0005783|	endoplasmic reticulum	(1)Fugrub (1)Galgal (1)Gasacu (1)Homsap (1)Musmus (1)Orylat (1)Tetnig (1)Xentro
8	8	17103-19081	0.07873	14829.8	0	||Tight junction-associated protein 1 (Tight junction protein 4)DE (Protein incorporated later into tight junctions)||	||Delta-like protein 1 precursor (Drosophila Delta homolog 1) (Delta1)||Delta-like protein C precursor (DeltaC protein) (delC)||Delta-like protein D precursor (DeltaD protein) (After eight protein)||Notch 2 intracellularDE domain))||	|		|GO:0001709|GO:0001756|GO:0003706|GO:0004872|GO:0005112|GO:0005886|GO:0005887|GO:0006355|GO:0006916|GO:0006917|GO:0007050|GO:0007219|GO:0007368|GO:0007399|GO:0008285|GO:0009887|GO:0009912|GO:0009986|GO:0016049|GO:0019827|GO:0021523|GO:0030097|GO:0030165|GO:0046331|GO:0046579|GO:0046982|GO:0048471|GO:0048547|GO:0048666|	cell fate determination|somitogenesis|ligand-regulated transcription factor activity|receptor activity|Notch binding|plasma membrane|integral to plasma membrane|regulation of transcription, DNA-dependent|anti-apoptosis|induction of apoptosis|cell cycle arrest|Notch signaling pathway|determination of left/right symmetry|nervous system development|negative regulation of cell proliferation|organ mor…	(1)Fugrub (1)Galgal (1)Gasacu (1)Homsap (1)Musmus (1)Orylat (1)Tetnig (1)Xentro
8	8	1577-8753	0.07873	94192.8	0.28	||WD repeat-containing protein 44||WD repeat-containing protein 44 (Rabphilin-11)||WD repeat-containing protein 44 (Rabphilin-11) (Rab11-bindingDE protein)||	||Kelch-like protein 20 (Kelch-like ECT2-interacting protein) (Kelch-DE like protein X)||Kelch-like protein 3||	|GO:0010008|	endosome membrane	|GO:0005198|GO:0007010|GO:0009986|GO:0015629|	structural molecule activity|cytoskeleton organization and biogenesis|cell surface|actin cytoskeleton	(1)Fugrub (1)Galgal (1)Gasacu (1)Homsap (1)Musmus (1)Orylat (1)Tetnig (1)Xentro
8	8	15647-19497	0.07873	17753.9	0	||X/potassium-transporting ATPase subunit beta-m (X,K-ATPase subunitDE beta-m)||	||	|GO:0005887|GO:0006810|GO:0015077|	integral to plasma membrane|transport|monovalent inorganic cation transmembrane transporter activity	|		(1)Fugrub (1)Galgal (1)Gasacu (1)Homsap (1)Musmus (1)Orylat (1)Tetnig (1)Xentro
8	8	15285-16853	0.07873	564.75	0	||	||Transmembrane protein 59-like precursor (Brain-specific membrane-DE anchored protein)||	|		|GO:0005624|GO:0016021|	membrane fraction|integral to membrane	(1)Fugrub (1)Galgal (1)Gasacu (1)Homsap (1)Musmus (1)Orylat (1)Tetnig (1)Xentro
8	8	152-152	0.07873	1436.62	0.86	||ATP-binding cassette sub-family G member 5 (Sterolin-1)||ATP-binding cassette sub-family G member 8 (Sterolin-2)||	||ATP-binding cassette sub-family G member 5 (Sterolin-1)||ATP-binding cassette sub-family G member 8 (Sterolin-2)||	|GO:0005624|GO:0015914|GO:0015918|GO:0030299|GO:0042632|GO:0045177|GO:0046982|	membrane fraction|phospholipid transport|sterol transport|cholesterol absorption|cholesterol homeostasis|apical part of cell|protein heterodimerization activity	|GO:0015914|GO:0015918|GO:0030299|GO:0042632|GO:0046982|	phospholipid transport|sterol transport|cholesterol absorption|cholesterol homeostasis|protein heterodimerization activity	(1)Fugrub (1)Galgal (1)Gasacu (1)Homsap (1)Musmus (1)Orylat (1)Tetnig (1)Xentro
8	8	1510-2706	0.07873	1226.12	0	||Ribosome biogenesis protein nsa2||	||Elongation factor G (EF-G)||Elongation factor G 1 (EF-G 1)||	|		|GO:0003746|GO:0005525|GO:0006414|	translation elongation factor activity|GTP binding|translational elongation	(1)Fugrub (1)Galgal (1)Gasacu (1)Homsap (1)Musmus (1)Orylat (1)Tetnig (1)Xentro
8	8	1457-3967	0.07873	1206.88	0.22	||Uracil-DNA glycosylase (EC 3.2.2.-) (UDG)||Uracil-DNA glycosylase (UDG)||	||Alpha-ketoglutarate-dependent dioxygenase alkB homolog 2DE (EC 1.14.11.-) (Alkylated DNA repair protein alkB homolog 2)||Alpha-ketoglutarate-dependent dioxygenase alkB homolog 2DE (EC 1.14.11.-) (Alkylated DNA repair protein alkB homolog 2) (OxyDE DC1)||	|GO:0004844|GO:0005739|GO:0006281|GO:0006284|GO:0016446|GO:0016447|	uracil DNA N-glycosylase activity|mitochondrion|DNA repair|base-excision repair|somatic hypermutation of immunoglobulin genes|somatic recombination of immunoglobulin gene segments	|GO:0003684|GO:0010302|GO:0051747|	damaged DNA binding|2-oxoglutarate-dependent dioxygenase activity|DNA demethylase activity	(1)Fugrub (1)Galgal (1)Gasacu (1)Homsap (1)Musmus (1)Orylat (1)Tetnig (1)Xentro
8	8	1418-1918	0.07873	1131.88	0.38	||ATP-binding cassette sub-family E member 1 (RNase L inhibitor)DE (Ribonuclease 4 inhibitor) (RNS4I) (2'-5'-oligoadenylate-bindingDE protein) (HuHP68)||	||Anaphase-promoting complex subunit 10 (APC10) (Cyclosome subunit 10)||	|GO:0005739|GO:0006401|GO:0008428|GO:0009615|	mitochondrion|RNA catabolic process|ribonuclease inhibitor activity|response to virus	|GO:0000086|GO:0000090|GO:0004842|GO:0005680|GO:0006511|	G2/M transition of mitotic cell cycle|mitotic anaphase|ubiquitin-protein ligase activity|anaphase-promoting complex|ubiquitin-dependent protein catabolic process	(1)Fugrub (1)Galgal (1)Gasacu (1)Homsap (1)Musmus (1)Orylat (1)Tetnig (1)Xentro
8	8	1369-5932	0.07873	2388.25	0.26	||Multisynthetase complex auxiliary component p43 ((Contains: EndothelialDE monocyte-activating polypeptide 2 (EMAP-II) (Small inducible cytokineDE subfamily E member 1)))||	||Serine/threonine-protein kinase GIN4 (EC 2.7.11.1)||	|GO:0000049|GO:0001937|GO:0005125|GO:0005615|GO:0006418|GO:0006935|GO:0006954|GO:0007165|GO:0007267|GO:0017101|GO:0042803|GO:0043498|GO:0050900|	tRNA binding|negative regulation of endothelial cell proliferation|cytokine activity|extracellular space|tRNA aminoacylation for protein translation|chemotaxis|inflammatory response|signal transduction|cell-cell signaling|aminoacyl-tRNA synthetase multienzyme complex|protein homodimerization activity|cell surface binding|leukocyte migration	|GO:0000135|GO:0000921|GO:0005935|GO:0007117|GO:0007120|	septin checkpoint|septin ring assembly|cellular bud neck|budding cell bud growth|axial cellular bud site selection	(1)Fugrub (1)Galgal (1)Gasacu (1)Homsap (1)Musmus (1)Orylat (1)Tetnig (1)Xentro
8	8	1315-2046	0.07873	586.88	0.14	||40S ribosomal protein S25||	||Trafficking protein particle complex subunit 4 (Synbindin) (TRS23DE homolog)||Trafficking protein particle complex subunit 4 (Synbindin) (TRS23DE homolog) (Hematopoietic stem/progenitor cell protein 172)||	|GO:0003723|GO:0003735|GO:0006412|GO:0022627|	RNA binding|structural constituent of ribosome|translation	|GO:0005795|GO:0008021|GO:0016192|GO:0016358|GO:0030425|GO:0045202|GO:0045212|	Golgi stack|synaptic vesicle|vesicle-mediated transport|dendrite development|dendrite|synapse|neurotransmitter receptor biosynthetic process	(1)Fugrub (1)Galgal (1)Gasacu (1)Homsap (1)Musmus (1)Orylat (1)Tetnig (1)Xentro
8	8	1165-3115	0.07873	4115	0.34	||Serine/threonine-protein kinase ICK (EC 2.7.11.22) (Intestinal cellDE kinase) (MAK-related kinase) (MRK)||Serine/threonine-protein kinase ICK (EC 2.7.11.22) (Intestinal cellDE kinase) (hICK) (MAK-related kinase) (MRK) (Laryngeal cancer kinase 2)DE (LCK2)||Serine/threonine-protein kinase ICK (EC 2.7.11.22) (Intestinal cellDE kinase) (mICK) (MAK-related kinase) (MRK)||	||F-box only protein 9 (Cross-immune reaction antigen 1) (RenalDE carcinoma antigen NY-REN-57)||	|GO:0000287|GO:0004674|GO:0005524|GO:0006468|GO:0007243|	magnesium ion binding|protein serine/threonine kinase activity|ATP binding|protein amino acid phosphorylation|protein kinase cascade	|GO:0000151|GO:0004842|GO:0016567|	ubiquitin ligase complex|ubiquitin-protein ligase activity|protein ubiquitination	(1)Fugrub (1)Galgal (1)Gasacu (1)Homsap (1)Musmus (1)Orylat (1)Tetnig (1)Xentro
8	8	1117-2093	0.07873	919.38	0.24	||Protein SOF1 (U3 small nucleolar RNA-associated protein SOF1) (U3DE snoRNA-associated protein SOF1)||	||Mitochondrial folate transporter/carrier (Solute carrier family 25DE member 32)||	|GO:0000462|GO:0005732|GO:0032040|	maturation of SSU-rRNA from tricistronic rRNA transcript (SSU-rRNA, 5.8S rRNA, LSU-rRNA)|small nucleolar ribonucleoprotein complex|small subunit processome	|GO:0005743|GO:0008517|GO:0015884|	mitochondrial inner membrane|folic acid transporter activity|folic acid transport	(1)Fugrub (1)Galgal (1)Gasacu (1)Homsap (1)Musmus (1)Orylat (1)Tetnig (1)Xentro
8	8	1111-1716	0.07873	3116.62	0	||MACRO domain-containing protein 1 (Protein LRP16)||	||WD repeat-containing protein 3||	|GO:0005739|	mitochondrion	|		(1)Fugrub (1)Galgal (1)Gasacu (1)Homsap (1)Musmus (1)Orylat (1)Tetnig (1)Xentro
8	8	11043-12990	0.07873	1970.12	0	||Glutathione S-transferase C-terminal domain-containing protein||	||Integrator complex subunit 12 (Int12) (PHD finger protein 22)||	|		|GO:0016180|GO:0032039|	snRNA processing|integrator complex	(1)Fugrub (1)Galgal (1)Gasacu (1)Homsap (1)Musmus (1)Orylat (1)Tetnig (1)Xentro
8	8	1058-2115	0.07873	3059.5	0	||26S protease regulatory subunit 7 (Proteasome 26S subunit ATPase 2)DE (Protein MSS1)||	||DnaJ homolog subfamily C member 2 (Zuotin-related factor 1) (M-phaseDE phosphoprotein 11)||DnaJ homolog subfamily C member 2 (Zuotin-related factor 1) (Mouse IdDE associate 1) (MIDA1)||	|GO:0000502|	proteasome complex (sensu Eukaryota)	|GO:0000085|GO:0006260|GO:0006457|GO:0051082|	G2 phase of mitotic cell cycle|DNA replication|protein folding|unfolded protein binding	(1)Fugrub (1)Galgal (1)Gasacu (1)Homsap (1)Musmus (1)Orylat (1)Tetnig (1)Xentro
7	8	2671-12983	0.07863	288156	0.26	||F-box-like/WD repeat-containing protein TBL1X (Transducin beta-like 1XDE protein)||F-box-like/WD repeat-containing protein TBL1X (Transducin beta-like 1XDE protein) (Transducin-beta-like 1, X-linked) (SMAP55)||	||Calcium-activated potassium channel subunit beta-2 (Calcium-activatedDE potassium channel, subfamily M subunit beta-2) (Maxi K channel subunitDE beta-2) (BK channel subunit beta-2) (Slo-beta-2) (K(VCA)beta-2)DE (Charybdotoxin receptor subunit beta-2) (BKbeta2) (Hbeta2) (Hbeta3)||	|GO:0003682|GO:0005667|GO:0006357|GO:0007165|GO:0007601|GO:0007605|	chromatin binding|transcription factor complex|regulation of transcription from RNA polymerase II promoter|signal transduction|visual perception|sensory perception of sound	|GO:0005513|GO:0006813|GO:0008076|GO:0008200|GO:0015269|GO:0015459|GO:0019228|GO:0019229|	detection of calcium ion|potassium ion transport|voltage-gated potassium channel complex|ion channel inhibitor activity|calcium-activated potassium channel activity|potassium channel regulator activity|generation of action potential|regulation of vasoconstriction	(1)Fugrub (1)Galgal (2)Gasacu (1)Homsap (1)Orylat (1)Tetnig (1)Xentro
7	7	924-21350	0.07863	32907	0.07	||Probable ATP-dependent RNA helicase DDX6 (EC 3.6.1.-) (DEAD boxDE protein 6) (ATP-dependent RNA helicase p54) (Oncogene RCK)||	||C-X-C chemokine receptor type 3 (CXC-R3) (CXCR-3) (Interferon-DE inducible protein 10 receptor) (IP-10 receptor) (CD183 antigen)||C-X-C chemokine receptor type 5 (CXC-R5) (CXCR-5) (Burkitt lymphomaDE receptor 1 homolog) (CD185 antigen)||C-X-C chemokine receptor type 5 (CXC-R5) (CXCR-5) (Burkitt lymphomaDE receptor 1 homolog) (Neurolymphatic receptor) (NLR) (CD185 antigen)||C-X-C chemokine recep…	|GO:0003724|GO:0010494|	RNA helicase activity	|GO:0004930|GO:0005886|GO:0005887|GO:0006928|GO:0007186|GO:0048535|	G-protein coupled receptor activity|plasma membrane|integral to plasma membrane|cell motility|G-protein coupled receptor protein signaling pathway|lymph node development	(1)Fugrub (1)Gasacu (1)Homsap (1)Musmus (1)Orylat (1)Tetnig (1)Xentro
7	7	855-15520	0.07863	5958.57	0	||Ubiquitin carboxyl-terminal hydrolase isozyme L3 (EC 3.4.19.12) (UCH-DE L3) (Ubiquitin thioesterase L3)||	||COMM domain-containing protein 6||	|GO:0004221|GO:0006511|GO:0007628|GO:0042755|	ubiquitin thiolesterase activity|ubiquitin-dependent protein catabolic process|adult walking behavior|eating behavior	|		(1)Fugrub (1)Galgal (1)Gasacu (1)Musmus (1)Orylat (1)Tetnig (1)Xentro
7	7	510-5809	0.07863	2924.29	0.5	||Kinesin heavy chain isoform 5A (Neuronal kinesin heavy chain) (NKHC)DE (Kinesin heavy chain neuron-specific 1)||	||Dynactin subunit 2||Dynactin subunit 2 (Dynactin complex 50 kDa subunit) (50 kDa dynein-DE associated polypeptide) (p50 dynamitin) (DCTN-50)||Dynactin subunit 2 (Dynactin complex 50 kDa subunit) (50 kDa dynein-DE associated polypeptide) (p50 dynamitin) (DCTN-50) (Growth coneDE membrane protein 23-48K) (GMP23-48K)||	|GO:0003774|GO:0003777|GO:0005624|GO:0005871|GO:0007018|GO:0007268|GO:0035253|GO:0043005|	motor activity|microtubule motor activity|membrane fraction|kinesin complex|microtubule-based movement|synaptic transmission|ciliary rootlet|neuron projection	|GO:0000776|GO:0005813|GO:0005869|GO:0007067|GO:0008283|GO:0030426|GO:0040023|	kinetochore|centrosome|dynactin complex|mitosis|cell proliferation|growth cone|establishment of nucleus localization	(1)Fugrub (1)Gasacu (1)Homsap (1)Musmus (1)Orylat (1)Tetnig (1)Xentro
7	7	4638-13276	0.07863	21123.9	0.11	||Nidogen-1 precursor (Entactin)||Nidogen-2 precursor (NID-2) (Osteonidogen)||	||Integral membrane protein GPR137B (Transmembrane 7 superfamily memberDE 1 protein)||	|GO:0005518|GO:0005604|GO:0007155|GO:0007160|GO:0032836|	collagen binding|basement membrane|cell adhesion|cell-matrix adhesion|glomerular basement membrane development	|GO:0005624|GO:0005887|	membrane fraction|integral to plasma membrane	(1)Fugrub (1)Gasacu (1)Homsap (1)Musmus (1)Orylat (1)Tetnig (1)Xentro
7	7	4295-12569	0.07863	6009	0.29	||Serine/threonine-protein phosphatase 4 regulatory subunit 1||	||Ras-related protein Rab-22A (Rab-22)||	|GO:0005625|GO:0007165|GO:0030362|	soluble fraction|signal transduction|protein phosphatase type 4 regulator activity	|GO:0003924|GO:0005525|GO:0005769|GO:0005886|GO:0006897|GO:0007032|GO:0010008|	GTPase activity|GTP binding|early endosome|plasma membrane|endocytosis|endosome organization and biogenesis|endosome membrane	(1)Fugrub (1)Galgal (1)Gasacu (1)Homsap (1)Orylat (1)Tetnig (1)Xentro
7	7	3732-16817	0.07863	95632.7	0.13	||F-box only protein 11 (Vitiligo-associated protein 1) (VIT-1)||	||Forkhead box protein N2 (Human T-cell leukemia virus enhancer factor)||Forkhead box protein N3||	|GO:0000151|GO:0004842|GO:0006511|GO:0008469|GO:0016567|GO:0035244|	ubiquitin ligase complex|ubiquitin-protein ligase activity|ubiquitin-dependent protein catabolic process|histone-arginine N-methyltransferase activity|protein ubiquitination|peptidyl-arginine C-methyltransferase activity	|GO:0003700|GO:0016564|GO:0045892|	transcription factor activity|transcription repressor activity|negative regulation of transcription, DNA-dependent	(1)Fugrub (1)Galgal (1)Gasacu (1)Homsap (1)Orylat (1)Tetnig (1)Xentro
7	7	3344-18974	0.07863	112035	0.18	||Polypeptide N-acetylgalactosaminyltransferase 13 (EC 2.4.1.41)DE (Protein-UDP acetylgalactosaminyltransferase 13) (UDP-DE GalNAc:polypeptide N-acetylgalactosaminyltransferase 13) (PolypeptideDE GalNAc transferase 13) (GalNAc-T13) (pp-GaNTase 13)||	||Protein reprimo||	|GO:0000139|GO:0004653|GO:0006493|	Golgi membrane|polypeptide N-acetylgalactosaminyltransferase activity|protein amino acid O-linked glycosylation	|GO:0007050|GO:0007346|	cell cycle arrest|regulation of progression through mitotic cell cycle	(1)Fugrub (1)Gasacu (1)Homsap (1)Musmus (1)Orylat (1)Tetnig (1)Xentro
7	7	251-910	0.07863	8125	0	||DnaJ homolog subfamily B member 1 (Heat shock 40 kDa protein 1) (HeatDE shock protein 40) (HSP40)||DnaJ homolog subfamily B member 1 (Heat shock 40 kDa protein 1) (HeatDE shock protein 40) (HSP40) (DnaJ protein homolog 1) (HDJ-1)||	||Synaptic glycoprotein SC2 (EC 1.3.1.-) (Trans-2,3-enoyl-CoA reductase)DE (TER)||	|GO:0006986|GO:0051085|	response to unfolded protein|chaperone cofactor-dependent protein folding	|GO:0005789|	endoplasmic reticulum membrane	(1)Fugrub (1)Gasacu (1)Homsap (1)Musmus (1)Orylat (1)Tetnig (1)Xentro
7	7	233-17339	0.07863	5691.57	0	||Peptide/histidine transporter 2 (Osteoclast transporter) (PeptideDE transporter 3) (Solute carrier family 15 member 3)||Peptide/histidine transporter 2 (Solute carrier family 15 member 3)||	||	|GO:0005765|	lysosomal membrane	|		(1)Fugrub (1)Galgal (1)Gasacu (1)Musmus (1)Orylat (1)Tetnig (1)Xentro
7	7	204-17320	0.07863	3368.43	0.3	||Cell division protein kinase 2 (EC 2.7.11.22)||Cell division protein kinase 2 (EC 2.7.11.22) (p33 protein kinase)||	||Melanocyte protein Pmel 17 precursor (Silver locus protein homolog)DE (Melanocyte lineage-specific antigen GP100) (Melanoma-associated ME20DE antigen) (ME20M) (ME20-M) ((Contains: ME20-S (Secreted melanoma-DE associated ME20 antigen) (ME20S) (95 kDa melanocyte-specific secretedDE glycoprotein)))||Melanocyte protein Pmel 17 precursor (Silver locus protein homolog)DE (Retinal pigment epithelial-s…	|GO:0000086|GO:0000307|GO:0000793|GO:0000805|GO:0000806|GO:0004693|GO:0005667|GO:0006275|GO:0006468|GO:0006813|GO:0007049|GO:0007089|GO:0008284|GO:0042802|GO:0045941|	G2/M transition of mitotic cell cycle|cyclin-dependent protein kinase holoenzyme complex|condensed chromosome|X chromosome|Y chromosome|cyclin-dependent protein kinase activity|transcription factor complex|regulation of DNA replication|protein amino acid phosphorylation|potassium ion transport|cell cycle|traversing start control point of mitotic cell cycle|positive regulation of cell proliferatio…	|GO:0005886|GO:0042438|GO:0042470|	plasma membrane|melanin biosynthetic process|melanosome	(1)Fugrub (1)Gasacu (1)Homsap (1)Musmus (1)Orylat (1)Tetnig (1)Xentro
7	7	18865-19307	0.07863	6248.43	0.24	||Zinc transporter 4 (ZnT-4) (Solute carrier family 30 member 4) (Dri 27DE protein)||Zinc transporter 4 (ZnT-4) (Solute carrier family 30 member 4) (LethalDE milk protein)||	||Pallidin (Pallid protein homolog) (Syntaxin 13-interacting protein)||Pallidin (Pallid protein) (Syntaxin 13-interacting protein)||	|GO:0010008|	endosome membrane	|GO:0005768|GO:0006904|GO:0016081|GO:0030318|GO:0030349|GO:0042802|	endosome|vesicle docking during exocytosis|synaptic vesicle docking during exocytosis|melanocyte differentiation|syntaxin-13 binding|identical protein binding	(1)Fugrub (1)Galgal (1)Gasacu (1)Musmus (1)Orylat (1)Tetnig (1)Xentro
7	7	179-2183	0.07863	9532.57	0.24	||Heat shock protein HSP 90-alpha (HSP 86) (Renal carcinoma antigen NY-DE REN-38)||Heat shock protein HSP 90-alpha (HSP 86) (Tumor-specificDE transplantation 86 kDa antigen) (TSTA)||Heat shock protein HSP 90-alpha 1||	||Dystrophia myotonica WD repeat-containing protein (DystrophiaDE myotonica-containing WD repeat motif protein) (DMR-N9 protein)DE (Protein 59)||	|GO:0005524|GO:0006839|GO:0006986|GO:0007165|GO:0030235|GO:0030239|GO:0030911|GO:0042026|GO:0042803|GO:0045429|GO:0045585|GO:0051082|	ATP binding|mitochondrial transport|response to unfolded protein|signal transduction|nitric-oxide synthase regulator activity|myofibril assembly|TPR domain binding|protein refolding|protein homodimerization activity|positive regulation of nitric oxide biosynthetic process|positive regulation of cytotoxic T cell differentiation|unfolded protein binding	|GO:0007126|	meiosis	(1)Fugrub (1)Gasacu (1)Homsap (1)Musmus (1)Orylat (1)Tetnig (1)Xentro
7	7	1705-3054	0.07863	1571.29	0	||Carbonyl reductase ((NADPH)) 1 (EC 1.1.1.184) (NADPH-dependent carbonylDE reductase 1)||Carbonyl reductase ((NADPH)) 1 (EC 1.1.1.184) (NADPH-dependent carbonylDE reductase 1) (Prostaglandin-E(2) 9-reductase) (EC 1.1.1.189)DE (Prostaglandin 9-ketoreductase) (15-hydroxyprostaglandin dehydrogenaseDE ((NADP+))) (EC 1.1.1.197)||	||	|GO:0004090|	carbonyl reductase (NADPH) activity	|		(1)Fugrub (1)Galgal (1)Gasacu (1)Musmus (1)Orylat (1)Tetnig (1)Xentro
7	7	15466-17269	0.07863	39486.7	0.14	||Caprin-1 (Cytoplasmic activation- and proliferation-associated proteinDE 1) (GPI-anchored membrane protein 1) (GPI-anchored protein p137)DE (p137GPI) (GPI-p137) (Cell cycle associated protein 1) (MembraneDE component chromosome 11 surface marker 1)||Caprin-1 (Cytoplasmic activation- and proliferation-associated proteinDE 1) (GPI-anchored membrane protein 1) (GPI-anchored protein p137)DE (p137GP…	||Rhombotin-2 (LIM domain only protein 2) (Cysteine-rich protein TTG-2)DE (T-cell translocation protein 2)||Rhombotin-2 (LIM domain only protein 2) (zlmo2)||	|GO:0005886|GO:0005887|	plasma membrane|integral to plasma membrane	|GO:0007275|GO:0030218|GO:0043234|GO:0045647|	multicellular organismal development|erythrocyte differentiation|protein complex|negative regulation of erythrocyte differentiation	(1)Fugrub (1)Galgal (1)Gasacu (1)Musmus (1)Orylat (1)Tetnig (1)Xentro
7	7	15293-18935	0.07863	7355.43	0	||	||Hepatoma-derived growth factor (HDGF)||Hepatoma-derived growth factor (HDGF) (High-mobility group protein 1-DE like 2) (HMG-1L2)||	|		|GO:0005615|GO:0007165|GO:0008201|GO:0008283|GO:0009987|	extracellular space|signal transduction|heparin binding|cell proliferation|cellular process	(1)Fugrub (1)Gasacu (1)Homsap (1)Musmus (1)Orylat (1)Tetnig (1)Xentro
7	7	1499-3084	0.07863	11495	0	||RNA 3'-terminal phosphate cyclase-like protein||	||GTP:AMP phosphotransferase mitochondrial (EC 2.7.4.10) (AdenylateDE kinase 3) (AK3) (Adenylate kinase 3 alpha-like 1)||	|GO:0003963|	RNA-3'-phosphate cyclase activity	|GO:0005739|	mitochondrion	(1)Fugrub (1)Galgal (1)Gasacu (1)Homsap (1)Orylat (1)Tetnig (1)Xentro
7	7	1459-17117	0.07863	3815.29	0	||Polyphosphoinositide phosphatase (EC 3.1.3.-) (PhosphatidylinositolDE 3,5-bisphosphate 5-phosphatase) (Factor-induced gene 4 protein)||	||	|GO:0000329|GO:0000753|GO:0017120|GO:0019898|	membrane of vacuole with cell cycle-correlated morphology|cellular morphogenesis during conjugation with cellular fusion|polyphosphoinositide phosphatase activity|extrinsic to membrane	|		(1)Fugrub (1)Galgal (1)Gasacu (1)Homsap (1)Orylat (1)Tetnig (1)Xentro
7	7	14145-19334	0.07863	1061.14	0	||	||Cerebellar degeneration-related protein 2||	|		|		(1)Fugrub (1)Galgal (1)Gasacu (1)Musmus (1)Orylat (1)Tetnig (1)Xentro
7	7	13996-14522	0.07863	5651.14	0	||Chromobox protein homolog 1 (Heterochromatin protein 1 homolog beta)DE (HP1 beta) (Modifier 1 protein) (M31) (Heterochromatin protein p25)DE (HP1Hsbeta) (p25beta)||	||	|GO:0003682|GO:0005654|GO:0005720|GO:0005819|	chromatin binding|nucleoplasm|nuclear heterochromatin|spindle	|		(1)Fugrub (1)Gasacu (1)Homsap (1)Musmus (1)Orylat (1)Tetnig (1)Xentro
7	7	1344-8633	0.07863	19249.6	0	||DNA primase large subunit (EC 2.7.7.-) (DNA primase 58 kDa subunit)DE (p58)||	||Ras-related protein Rab-23||	|GO:0003896|GO:0006269|	DNA primase activity|DNA replication, synthesis of RNA primer	|GO:0005886|	plasma membrane	(1)Fugrub (1)Galgal (1)Gasacu (1)Homsap (1)Orylat (1)Tetnig (1)Xentro
7	7	1039-13529	0.07863	4192.29	0	||Leucyl-tRNA synthetase (EC 6.1.1.4) (Leucine--tRNA ligase) (LeuRS)||	||	|GO:0000003|GO:0002119|GO:0009792|GO:0010171|GO:0040010|	reproduction|larval development (sensu Nematoda)|embryonic development ending in birth or egg hatching|body morphogenesis|positive regulation of growth rate	|		(1)Fugrub (1)Galgal (1)Gasacu (1)Homsap (1)Orylat (1)Tetnig (1)Xentro
4	4	485-700	0.07856	15752.2	0.11	||ATP-dependent RNA helicase DDX3X (EC 3.6.1.-) (DEAD box protein 3, X-DE chromosomal) (Helicase-like protein 2) (HLP2) (DEAD box, X isoform)||	||60S ribosomal protein L8||	|GO:0004004|	ATP-dependent RNA helicase activity	|GO:0000022|GO:0003723|GO:0003735|GO:0006412|GO:0022625|	mitotic spindle elongation|RNA binding|structural constituent of ribosome|translation	(1)Danrer (1)Dappul (1)Galgal (1)Xentro
6	6	8655-10279	0.07853	10318	0	||Transcription initiation factor TFIID subunit 4 (TBP-associated factorDE 4) (Transcription initiation factor TFIID 135 kDa subunit)DE (TAF(II)135) (TAFII-135) (TAFII135) (TAFII-130) (TAFII130) (RNADE polymerase II TBP-associated factor subunit C)||	||	|GO:0003713|GO:0005669|GO:0016251|	transcription coactivator activity|transcription factor TFIID complex|general RNA polymerase II transcription factor activity	|		(1)Fugrub (1)Gasacu (1)Musmus (1)Orylat (1)Tetnig (1)Xentro
6	6	5225-19310	0.07853	81063.5	0.21	||Forkhead box protein B1 (FoxB1) (Transcription factor FKH-5)||	||BCL2/adenovirus E1B 19 kDa protein-interacting protein 2||	|GO:0003700|GO:0006355|GO:0007398|GO:0022008|	transcription factor activity|regulation of transcription, DNA-dependent|ectoderm development|neurogenesis	|GO:0005096|GO:0005509|GO:0005635|GO:0006916|	GTPase activator activity|calcium ion binding|nuclear envelope|anti-apoptosis	(1)Fugrub (1)Gasacu (1)Musmus (1)Orylat (1)Tetnig (1)Xentro
6	6	2615-3429	0.07853	71290	0.15	||Mediator of RNA polymerase II transcription subunit 14 (MediatorDE complex subunit 14) (CRSP complex subunit 2) (Cofactor required forDE Sp1 transcriptional activation subunit 2) (Transcriptional coactivatorDE CRSP150) (Vitamin D3 receptor-interacting protein complex 150 kDaDE component) (DRIP150) (Thyroid hormone receptor-associated proteinDE complex 170 kDa component) (Trap170) (Activator-rec…	||Probable ubiquitin carboxyl-terminal hydrolase FAF-X (EC 3.1.2.15)DE (Ubiquitin thioesterase FAF-X) (Ubiquitin-specific-processing proteaseDE FAF-X) (Deubiquitinating enzyme FAF-X) (Fat facets protein-related, X-DE linked) (Ubiquitin-specific protease 9, X chromosome)||	|GO:0000119|GO:0004872|GO:0006367|GO:0016455|GO:0030374|GO:0030521|GO:0042809|GO:0045944|GO:0046966|	mediator complex|receptor activity|transcription initiation from RNA polymerase II promoter|RNA polymerase II transcription mediator activity|ligand-dependent nuclear receptor transcription coactivator activity|androgen receptor signaling pathway|vitamin D receptor binding|positive regulation of transcription from RNA polymerase II promoter|thyroid hormone receptor binding	|GO:0004197|GO:0007292|	cysteine-type endopeptidase activity|female gamete generation	(1)Fugrub (1)Gasacu (1)Homsap (1)Orylat (1)Tetnig (1)Xentro
6	6	2073-19387	0.07853	41870	0.16	||Proto-oncogene tyrosine-protein kinase Yes (EC 2.7.10.2) (p61-Yes) (c-DE Yes)||Tyrosine-protein kinase Yes (EC 2.7.10.2) (p61-Yes)||	||PituitaryDE adenylate cyclase-activating polypeptide 38 (PACAP-38) (PACAP38)))||	|GO:0004713|GO:0004715|GO:0006464|	protein-tyrosine kinase activity|non-membrane spanning protein tyrosine kinase activity|protein modification process	|GO:0005057|GO:0005184|GO:0005625|GO:0007190|GO:0007218|GO:0007267|GO:0007565|GO:0045786|	receptor signaling protein activity|neuropeptide hormone activity|soluble fraction|adenylate cyclase activation|neuropeptide signaling pathway|cell-cell signaling|female pregnancy|negative regulation of progression through cell cycle	(1)Fugrub (1)Gasacu (1)Homsap (1)Orylat (1)Tetnig (1)Xentro
8	8	784-11650	0.07774	18438.9	0	||CCR4-NOT transcription complex subunit 6-like (EC 3.1.-.-) (CarbonDE catabolite repressor protein 4 homolog B)||	||39S ribosomal protein L1, mitochondrial precursor (L1mt) (MRP-L1)||	|		|GO:0003735|GO:0005762|GO:0006412|	structural constituent of ribosome|mitochondrial large ribosomal subunit|translation	(1)Danrer (1)Fugrub (1)Galgal (1)Homsap (1)Musmus (1)Orylat (1)Tetnig (1)Xentro
8	8	7050-16882	0.07774	123775	0	||Sodium/potassium-transporting ATPase subunit beta-1 (Sodium/potassium-DE dependent ATPase subunit beta-1)||Sodium/potassium-transporting ATPase subunit beta-233DE (Sodium/potassium-dependent ATPase subunit beta-233)||	||Dermatopontin precursor (Tyrosine-rich acidic matrix protein) (TRAMP)||	|GO:0005391|GO:0005890|GO:0006810|GO:0006813|GO:0006814|GO:0016323|	sodium:potassium-exchanging ATPase activity|sodium:potassium-exchanging ATPase complex|transport|potassium ion transport|sodium ion transport|basolateral plasma membrane	|		(1)Danrer (1)Fugrub (1)Galgal (1)Homsap (1)Musmus (1)Orylat (1)Tetnig (1)Xentro
8	8	16778-19453	0.07774	5094	0	||Zinc finger protein 313 (RING finger protein 114)||	||Spermatogenesis-associated protein 2 (Spermatogenesis-associatedDE protein PD1)||	|GO:0005622|	intracellular	|GO:0007283|	spermatogenesis	(1)Danrer (1)Fugrub (1)Galgal (1)Homsap (1)Musmus (1)Orylat (1)Tetnig (1)Xentro
8	8	1427-7833	0.07774	4170.62	0.28	||Protein BUD31 homolog (Protein G10 homolog) (EDG-2)||	||28 kDa heat- and acid-stable phosphoprotein (PDGF-associated protein)DE (PAP) (PDGFA-associated protein 1) (PAP1)||	|GO:0003700|GO:0006357|	transcription factor activity|regulation of transcription from RNA polymerase II promoter	|GO:0007165|GO:0008283|	signal transduction|cell proliferation	(1)Danrer (1)Fugrub (1)Galgal (1)Homsap (1)Musmus (1)Orylat (1)Tetnig (1)Xentro
7	7	4289-18810	0.07764	986.86	0.39	||Heterogeneous nuclear ribonucleoprotein A1 (Helix-destabilizingDE protein) (Single-strand RNA-binding protein) (hnRNP core protein A1)||Heterogeneous nuclear ribonucleoprotein A1 (Helix-destabilizingDE protein) (Single-strand RNA-binding protein) (hnRNP core protein A1)DE (HDP)||Heterogeneous nuclear ribonucleoprotein A1 (Helix-destabilizingDE protein) (Single-strand-binding protein) (hnRNP cor…	||Chromobox protein homolog 5 (Heterochromatin protein 1 homolog alpha)DE (HP1 alpha)||Chromobox protein homolog 5 (Heterochromatin protein 1 homolog alpha)DE (HP1 alpha) (Antigen p25)||	|GO:0000398|GO:0003697|GO:0003727|GO:0005654|GO:0005681|GO:0006405|GO:0030530|GO:0051168|GO:0051170|	nuclear mRNA splicing, via spliceosome|single-stranded DNA binding|single-stranded RNA binding|nucleoplasm|spliceosome|RNA export from nucleus|heterogeneous nuclear ribonucleoprotein complex|nuclear export|nuclear import	|GO:0000776|GO:0005635|GO:0005720|GO:0010369|GO:0016481|	kinetochore|nuclear envelope|nuclear heterochromatin|chromocenter|negative regulation of transcription	(1)Danrer (1)Fugrub (1)Homsap (1)Musmus (1)Orylat (1)Tetnig (1)Xentro
7	7	3995-5748	0.07764	88136.3	0	||Grainyhead-like protein 3 homolog (Transcription factor CP2-like 4)||	||	|GO:0003677|GO:0007389|GO:0008544|GO:0042060|GO:0045941|	DNA binding|pattern specification process|epidermis development|wound healing|positive regulation of transcription	|		(1)Danrer (1)Fugrub (1)Homsap (1)Musmus (1)Orylat (1)Tetnig (1)Xentro
7	7	398-16834	0.07764	37660.4	0.36	||FKBP12-rapamycin complex-associated protein (FK506-binding protein 12-DE rapamycin complex-associated protein 1) (Rapamycin target protein)DE (RAPT1) (Mammalian target of rapamycin) (mTOR)||	||Angiopoietin-related protein 7 precursor (Angiopoietin-like 7)DE (Angiopoietin-like factor) (Cornea-derived transcript 6 protein)||	|GO:0004674|GO:0005942|GO:0007165|GO:0007281|GO:0007584|GO:0016020|GO:0016049|GO:0016242|GO:0016301|GO:0016310|GO:0018107|GO:0030030|GO:0030163|GO:0045792|GO:0045859|GO:0051219|	protein serine/threonine kinase activity|phosphoinositide 3-kinase complex|signal transduction|germ cell development|response to nutrient|membrane|cell growth|negative regulation of macroautophagy|kinase activity|phosphorylation|peptidyl-threonine phosphorylation|cell projection organization and biogenesis|protein catabolic process|negative regulation of cell size|regulation of protein kinase act…	|GO:0006979|	response to oxidative stress	(1)Danrer (1)Fugrub (1)Galgal (1)Homsap (1)Orylat (1)Tetnig (1)Xentro
7	7	12987-15358	0.07764	64216.3	0	||	||Anthrax toxin receptor 2 precursor (Capillary morphogenesis gene 2DE protein) (CMG-2)||	|		|		(1)Danrer (1)Fugrub (1)Homsap (1)Musmus (1)Orylat (1)Tetnig (1)Xentro
6	6	3663-19347	0.07754	6656.17	0.42	||Coactosin-like protein||	||Kelch-like protein 2 (Actin-binding protein Mayven)||Kelch-like protein 20 (Kelch-like ECT2-interacting protein) (Kelch-DE like protein X)||Ring canal kelch protein ((Contains: Kelch short protein))||	|GO:0003779|GO:0019899|GO:0050832|	actin binding|enzyme binding|defense response to fungus	|GO:0003779|GO:0005215|GO:0006886|GO:0007010|GO:0007297|GO:0007301|GO:0007349|GO:0009986|GO:0015629|GO:0030036|GO:0030717|GO:0030723|GO:0035183|	actin binding|transporter activity|intracellular protein transport|cytoskeleton organization and biogenesis|ovarian follicle cell migration|ovarian ring canal formation|cellularization|cell surface|actin cytoskeleton|actin cytoskeleton organization and biogenesis|karyosome formation|ovarian fusome organization and biogenesis|germline ring canal inner rim	(1)Danrer (1)Fugrub (1)Musmus (1)Orylat (1)Tetnig (1)Xentro
6	7	631-7482	0.07591	9817.43	0	||JmjC domain-containing protein 3 (Jumonji domain-containing proteinDE 3)||	||FUN14 domain-containing protein 2 (Hepatitis C virus core-bindingDE protein 6) (Cervical cancer proto-oncogene 3 protein) (HCC-3)||	|GO:0000122|GO:0016577|GO:0043565|	negative regulation of transcription from RNA polymerase II promoter|histone demethylation|sequence-specific DNA binding	|GO:0005739|	mitochondrion	(1)Danrer (1)Fugrub (1)Galgal (2)Gasacu (1)Tetnig (1)Xentro
6	6	19515-21113	0.07591	2588	0	||	||Nuclear prelamin A recognition factor (Iron-only hydrogenase-likeDE protein 2) (IOP2)||	|		|GO:0005521|GO:0005638|GO:0031981|	lamin binding|lamin filament|nuclear lumen	(1)Danrer (1)Fugrub (1)Galgal (1)Gasacu (1)Tetnig (1)Xentro
6	6	15629-17504	0.07591	14607	0	||Uromodulin-like 1 precursor (Olfactorin)||	||	|GO:0005886|	plasma membrane	|		(1)Danrer (1)Fugrub (1)Galgal (1)Gasacu (1)Tetnig (1)Xentro
5	5	942-12819	0.07586	5083	0	||Endoplasmic reticulum-Golgi intermediate compartment protein 3||	||	|GO:0005789|GO:0033116|	endoplasmic reticulum membrane|ER-Golgi intermediate compartment membrane	|		(1)Anogam (1)Danrer (1)Dromel (1)Gasacu (1)Orylat
7	7	93-15353	0.07545	65492.3	0.31	||Putative pre-mRNA-splicing factor ATP-dependent RNA helicase DHX15DE (EC 3.6.1.-) (DEAH box protein 15) (ATP-dependent RNA helicase #46)||	||Extracellular superoxide dismutase ((Cu-Zn)) precursor (EC 1.15.1.1)DE (EC-SOD)||Extracellular superoxide dismutase ((Cu-Zn)) precursor (EC 1.15.1.1)DE (EC-SOD) (Superoxide dismutase B)||	|GO:0003724|GO:0005689|GO:0006397|GO:0008380|	RNA helicase activity|U12-dependent spliceosome|mRNA processing|RNA splicing	|GO:0001666|GO:0004784|GO:0005615|GO:0005625|GO:0005802|	response to hypoxia|superoxide dismutase activity|extracellular space|soluble fraction|trans-Golgi network	(1)Fugrub (1)Galgal (1)Gasacu (1)Homsap (1)Musmus (1)Tetnig (1)Xentro
7	7	8143-19356	0.07545	1375.14	0	||Intraflagellar transport protein 20 homolog (hIFT20)||Intraflagellar transport protein 20 homolog (mIFT20)||Intraflagellar transport protein 20 homolog A||	||BTB/POZ domain-containing protein TNFAIP1 (Tumor necrosis factor,DE alpha-induced protein 1, endothelial) (Protein B12)||	|GO:0005813|GO:0005814|	centrosome|centriole	|GO:0006955|GO:0009790|	immune response|embryonic development	(1)Fugrub (1)Galgal (1)Gasacu (1)Homsap (1)Musmus (1)Tetnig (1)Xentro
7	7	739-8443	0.07545	59455	0.43	||Adenylyl-sulfate kinaseDE (EC 2.7.1.25) (Adenylylsulfate 3'-phosphotransferase) (APS kinase)DE (Adenosine-5'-phosphosulfate 3'-phosphotransferase) (3'-DE phosphoadenosine-5'-phosphosulfate synthetase)))||	||Phosphatidylcholine:ceramide cholinephosphotransferase 2 (EC 2.7.8.27)DE (Sphingomyelin synthase 2)||	|GO:0001501|GO:0004020|GO:0004781|GO:0009336|GO:0050428|	skeletal development|adenylylsulfate kinase activity|sulfate adenylyltransferase (ATP) activity|sulfate adenylyltransferase complex (ATP)|3'-phosphoadenosine 5'-phosphosulfate biosynthetic process	|GO:0005887|GO:0006686|GO:0030173|GO:0033188|GO:0047493|	integral to plasma membrane|sphingomyelin biosynthetic process|integral to Golgi membrane|sphingomyelin synthase activity|ceramide cholinephosphotransferase activity	(1)Fugrub (1)Galgal (1)Gasacu (1)Homsap (1)Musmus (1)Tetnig (1)Xentro
7	7	682-6650	0.07545	49229.1	0	||Sentrin-specific protease 7 (EC 3.4.22.-) (Sentrin/SUMO-specificDE protease SENP7) (SUMO-1-specific protease 2)||	||Filamin A-interacting protein 1-like (130 kDa GPBP-interactingDE protein) (90 kDa GPBP-interacting protein) (Protein down-regulated inDE ovarian cancer-1) (DOC-1)||	|GO:0008234|GO:0016925|	cysteine-type peptidase activity|protein sumoylation	|GO:0016459|	myosin complex	(1)Fugrub (1)Galgal (1)Gasacu (1)Homsap (1)Musmus (1)Tetnig (1)Xentro
7	7	6405-9283	0.07545	1359	0	||	||	|		|		(1)Fugrub (1)Galgal (1)Gasacu (1)Homsap (1)Musmus (1)Tetnig (1)Xentro
7	7	6092-6791	0.07545	7827.29	0	||Derlin-1 (Degradation in endoplasmic reticulum protein 1) (Der1-likeDE protein 1)||Derlin-1 (Degradation in endoplasmic reticulum protein 1) (Der1-likeDE protein 1) (DERtrin-1)||	||	|GO:0004872|GO:0005789|GO:0019060|GO:0030176|GO:0030433|GO:0030968|GO:0030970|GO:0042288|	receptor activity|endoplasmic reticulum membrane|intracellular transport of viral proteins in host cell|integral to endoplasmic reticulum membrane|ER-associated protein catabolic process|unfolded protein response|retrograde protein transport, ER to cytosol|MHC class I protein binding	|		(1)Fugrub (1)Galgal (1)Gasacu (1)Homsap (1)Musmus (1)Tetnig (1)Xentro
7	7	4784-17231	0.07545	12686.3	1	||Inter-alpha-trypsin inhibitor heavy chain H2 precursor (ITI heavyDE chain H2) (Inter-alpha-inhibitor heavy chain 2) (Inter-alpha-trypsinDE inhibitor complex component II) (Serum-derived hyaluronan-associatedDE protein) (SHAP)||	||Inter-alpha-trypsin inhibitor heavy chain H2 precursor (ITI heavyDE chain H2) (Inter-alpha-inhibitor heavy chain 2) (Inter-alpha-trypsinDE inhibitor complex component II) (Serum-derived hyaluronan-associatedDE protein) (SHAP)||Inter-alpha-trypsin inhibitor heavy chain H3 precursor (ITI heavyDE chain H3) (ITI-HC3) (Inter-alpha-inhibitor heavy chain 3) (Serum-DE derived hyaluronan-associated prot…	|GO:0004866|GO:0005576|	endopeptidase inhibitor activity|extracellular region	|GO:0004866|GO:0005576|	endopeptidase inhibitor activity|extracellular region	(1)Fugrub (1)Galgal (1)Gasacu (1)Homsap (1)Musmus (1)Tetnig (1)Xentro
7	7	448-16732	0.07545	4024.14	0	||60S ribosomal protein L7||	||Retinol dehydrogenase 10 (EC 1.1.1.-)||	|GO:0003723|GO:0003735|GO:0006412|GO:0022625|	RNA binding|structural constituent of ribosome|translation	|GO:0005792|	microsome	(1)Fugrub (1)Galgal (1)Gasacu (1)Homsap (1)Musmus (1)Tetnig (1)Xentro
7	7	4433-14468	0.07545	175646	0.42	||Leucine-rich repeats and immunoglobulin-like domains protein 2DE precursor||Leucine-rich repeats and immunoglobulin-like domains protein 2DE precursor (LIG-2)||	||Kelch repeat and BTB domain-containing protein 10 (Kelch-relatedDE protein 1) (Kel-like protein 23) (Sarcosin)||Kelch-like protein 24 (Kainate receptor-interacting protein for GluR6)DE (KRIP6) (Protein DRE1)||	|GO:0005886|	plasma membrane	|GO:0006941|GO:0043204|	striated muscle contraction|perikaryon	(1)Fugrub (1)Galgal (1)Gasacu (1)Homsap (1)Musmus (1)Tetnig (1)Xentro
7	7	4085-7980	0.07545	3103.86	0.35	||Exosome complex exonuclease RRP42 (EC 3.1.13.-) (Ribosomal RNA-DE processing protein 42) (Exosome component 7) (p8)||	||Palmitoyltransferase ZDHHC3 (EC 2.3.1.-) (Zinc finger DHHC domain-DE containing protein 3) (DHHC-3) (Golgi-specific DHHC zinc fingerDE protein) (GABA-A receptor-associated membrane protein 1)||Palmitoyltransferase ZDHHC3 (EC 2.3.1.-) (Zinc finger DHHC domain-DE containing protein 3) (DHHC-3) (Zinc finger protein 373) (DHHC1DE protein)||	|GO:0000175|GO:0000178|GO:0003723|GO:0006364|GO:0006401|	3'-5'-exoribonuclease activity|exosome (RNase complex)|RNA binding|rRNA processing|RNA catabolic process	|GO:0000139|GO:0005794|GO:0006605|GO:0016409|GO:0018345|	Golgi membrane|Golgi apparatus|protein targeting|palmitoyltransferase activity|protein palmitoylation	(1)Fugrub (1)Galgal (1)Gasacu (1)Homsap (1)Musmus (1)Tetnig (1)Xentro
7	7	387-8834	0.07545	53570.4	0.31	||U2 small nuclear ribonucleoprotein B''||	||Kinesin-like protein KIF1B||Kinesin-like protein unc-104||Kinesin-like protein unc-104 (Protein immaculate connections)DE (DUnc104)||	|GO:0000398|GO:0005686|	nuclear mRNA splicing, via spliceosome|snRNP U2	|GO:0003777|GO:0005875|GO:0007270|GO:0007274|GO:0008089|GO:0016887|GO:0030659|GO:0047496|GO:0048489|	microtubule motor activity|microtubule associated complex|nerve-nerve synaptic transmission|neuromuscular synaptic transmission|anterograde axon cargo transport|ATPase activity|cytoplasmic vesicle membrane|vesicle transport along microtubule|synaptic vesicle transport	(1)Fugrub (1)Galgal (1)Gasacu (1)Homsap (1)Musmus (1)Tetnig (1)Xentro
7	7	3818-14230	0.07545	3529.14	0.12	||Intersectin-1 (EH and SH3 domains protein 1)||Intersectin-1 (SH3 domain-containing protein 1A) (SH3P17)||	||Quinone oxidoreductase-like 1 (EC 1.-.-.-) (QOH-1) (Zeta-crystallinDE homolog) (4P11)||	|GO:0005085|GO:0005509|GO:0007264|GO:0030027|GO:0048488|	guanyl-nucleotide exchange factor activity|calcium ion binding|small GTPase mediated signal transduction|lamellipodium|synaptic vesicle endocytosis	|GO:0003960|	NADPH:quinone reductase activity	(1)Fugrub (1)Galgal (1)Gasacu (1)Homsap (1)Musmus (1)Tetnig (1)Xentro
7	7	1832-7460	0.07545	628.29	0	||Histone arginine demethylase JMJD6 (EC 1.14.11.-) (JmjC domain-DE containing protein 6) (Jumonji domain-containing protein 6) (ProteinDE PTDSR)||Histone arginine demethylase JMJD6 (EC 1.14.11.-) (JmjC domain-DE containing protein 6) (Jumonji domain-containing protein 6) (ProteinDE PTDSR) (Phosphatidylserine receptor) (Apoptotic cell clearanceDE receptor PtdSerR)||Histone arginine demethylase JM…	||	|GO:0001568|GO:0001822|GO:0004872|GO:0005886|GO:0006909|GO:0007166|GO:0007507|GO:0030324|GO:0033077|GO:0033746|GO:0033749|GO:0042116|GO:0043654|GO:0048821|GO:0060041|	blood vessel development|kidney development|receptor activity|plasma membrane|phagocytosis|cell surface receptor linked signal transduction|heart development|lung development|T cell differentiation in the thymus|macrophage activation|recognition of apoptotic cell|erythrocyte development|retina development in camera-type eye	|		(1)Fugrub (1)Galgal (1)Gasacu (1)Homsap (1)Musmus (1)Tetnig (1)Xentro
7	7	1829-10743	0.07545	9398.29	0	||Trimethylguanosine synthase homolog (EC 2.1.1.-) (Nuclear receptorDE coactivator 6-interacting protein) (PRIP-interacting protein withDE methyltransferase motif) (PIPMT) (PIMT)||	||	|		|		(1)Fugrub (1)Galgal (1)Gasacu (1)Homsap (1)Musmus (1)Tetnig (1)Xentro
7	7	1622-13460	0.07545	678.14	0.27	||Cleavage and polyadenylation specificity factor subunit 3DE (EC 3.1.27.-) (Cleavage and polyadenylation specificity factor 73 kDaDE subunit) (CPSF 73 kDa subunit) (mRNA 3'-end-processing endonucleaseDE CPSF-73)||	||Integrin beta-1-binding protein 1 (Bodenin)||Integrin beta-1-binding protein 1 (Integrin cytoplasmic domain-DE associated protein 1) (ICAP-1)||	|GO:0005654|GO:0006378|GO:0006379|	nucleoplasm|mRNA polyadenylation|mRNA cleavage	|GO:0001726|GO:0007160|GO:0007243|GO:0008022|GO:0016020|GO:0016477|GO:0030027|	ruffle|cell-matrix adhesion|protein kinase cascade|protein C-terminus binding|membrane|cell migration|lamellipodium	(1)Fugrub (1)Galgal (1)Gasacu (1)Homsap (1)Musmus (1)Tetnig (1)Xentro
7	7	1159-7341	0.07545	4888.29	0.09	||Mannose-6-phosphate isomerase (EC 5.3.1.8) (Phosphomannose isomerase)DE (PMI) (Phosphohexomutase)||	||Secretory carrier-associated membrane protein 2 (Secretory carrierDE membrane protein 2)||	|GO:0004476|GO:0006013|	mannose-6-phosphate isomerase activity|mannose metabolic process	|GO:0006892|	post-Golgi vesicle-mediated transport	(1)Fugrub (1)Galgal (1)Gasacu (1)Homsap (1)Musmus (1)Tetnig (1)Xentro
7	7	1011-1914	0.07545	6632.71	0.09	||Vacuolar ATP synthase catalytic subunit A (EC 3.6.3.14) (V-ATPaseDE subunit A) (Vacuolar proton pump subunit alpha) (V-ATPase 69 kDaDE subunit)||Vacuolar ATP synthase catalytic subunit A (EC 3.6.3.14) (V-ATPaseDE subunit A) (Vacuolar proton pump subunit alpha) (V-ATPase 69 kDaDE subunit) (Vacuolar ATPase isoform VA68)||	||N-acetyltransferase 13 (EC 2.3.1.-) (hNAT5) (hSAN)||N-acetyltransferase NAT13 (EC 2.3.1.-)||	|GO:0005739|GO:0005887|GO:0006810|GO:0016469|	mitochondrion|integral to plasma membrane|transport|proton-transporting two-sector ATPase complex	|GO:0001756|GO:0006474|	somitogenesis|N-terminal protein amino acid acetylation	(1)Fugrub (1)Galgal (1)Gasacu (1)Homsap (1)Musmus (1)Tetnig (1)Xentro
6	7	5127-5346	0.07535	6476.86	0.32	||RING finger protein unkempt||	||Histone H3.3 (H3.A/B) (H3.3Q)||	|GO:0003677|GO:0007476|GO:0008270|GO:0008407|GO:0048749|	DNA binding|imaginal disc-derived wing morphogenesis|zinc ion binding|bristle morphogenesis|compound eye development	|GO:0000786|GO:0003677|GO:0006334|GO:0007155|GO:0008360|	nucleosome|DNA binding|nucleosome assembly|cell adhesion|regulation of cell shape	(1)Fugrub (1)Galgal (1)Gasacu (1)Homsap (1)Tetnig (2)Xentro
6	6	612-2272	0.07535	11051.7	0.27	||Ras-related protein Rab-7a||Ras-related protein Rab-7a (Ras-related protein p23) (Ras-relatedDE protein BRL-RAS)||	||Dolichyl-diphosphooligosaccharide--protein glycosyltransferase subunitDE 1 precursor (EC 2.4.1.119) (Dolichyl-diphosphooligosaccharide--proteinDE glycosyltransferase 67 kDa subunit) (Ribophorin-1) (Ribophorin I)DE (RPN-I)||	|GO:0003924|GO:0005764|GO:0005770|GO:0006897|	GTPase activity|lysosome|late endosome|endocytosis	|GO:0005789|GO:0008250|GO:0018279|GO:0030867|	endoplasmic reticulum membrane|oligosaccharyl transferase complex|protein amino acid N-linked glycosylation via asparagine|rough endoplasmic reticulum membrane	(1)Fugrub (1)Galgal (1)Gasacu (1)Musmus (1)Tetnig (1)Xentro
6	6	525-672	0.07535	34338.7	0.36	||Annexin A4 (Annexin-4) (Annexin IV) (Lipocortin IV) (Endonexin I)DE (Chromobindin-4) (Protein II) (P32.5) (Placental anticoagulant proteinDE II) (PAP-II) (PP4-X) (35-beta calcimedin) (Carbohydrate-bindingDE protein P33/P41) (P33/41)||Annexin A6 (Annexin-6) (Annexin VI) (Lipocortin VI) (P68) (P70)DE (Protein III) (Chromobindin-20) (67 kDa calelectrin) (Calphobindin-II)DE (CPB-II)||	||BMP-2-inducible protein kinase (EC 2.7.11.1) (BIKe)||	|GO:0004859|GO:0005509|GO:0005544|GO:0006816|GO:0006916|GO:0006937|GO:0007165|GO:0048471|	phospholipase inhibitor activity|calcium ion binding|calcium-dependent phospholipid binding|calcium ion transport|anti-apoptosis|regulation of muscle contraction|signal transduction|perinuclear region of cytoplasm	|GO:0004672|GO:0019208|GO:0030500|	protein kinase activity|phosphatase regulator activity|regulation of bone mineralization	(1)Fugrub (1)Gasacu (1)Homsap (1)Musmus (1)Tetnig (1)Xentro
6	6	4587-10361	0.07535	901.17	0.18	||Cytochrome b-c1 complex subunit 9 (Ubiquinol-cytochrome c reductaseDE complex 7.2 kDa protein) (Cytochrome c1 non-heme 7 kDa protein)DE (Complex III subunit X) (Complex III subunit 9)||	||Zinc finger matrin-type protein 5 (U11/U12 small nuclearDE ribonucleoprotein 20 kDa protein) (U11/U12 snRNP 20 kDa protein)||Zinc finger matrin-type protein 5 (U11/U12 small nuclearDE ribonucleoprotein 20 kDa protein) (U11/U12 snRNP 20 kDa protein)DE (U11/U12-20K)||	|GO:0006122|GO:0008121|	mitochondrial electron transport, ubiquinol to cytochrome c|ubiquinol-cytochrome-c reductase activity	|GO:0005689|GO:0008380|	U12-dependent spliceosome|RNA splicing	(1)Fugrub (1)Galgal (1)Gasacu (1)Musmus (1)Tetnig (1)Xentro
6	6	1960-10233	0.07535	2637	0.15	||Methylenetetrahydrofolate reductase (EC 1.5.1.20)||	||Chloride channel protein 6 (ClC-6)||	|GO:0004489|GO:0006520|GO:0008015|GO:0009086|	methylenetetrahydrofolate reductase (NADPH) activity|amino acid metabolic process|circulation|methionine biosynthetic process	|GO:0005247|GO:0006821|GO:0006884|GO:0007165|GO:0016021|	voltage-gated chloride channel activity|chloride transport|regulation of cell volume|signal transduction|integral to membrane	(1)Fugrub (1)Galgal (1)Gasacu (1)Musmus (1)Tetnig (1)Xentro
6	6	17470-21477	0.07535	2077	0	||Trimeric intracellular cation channel type A (TRIC-A) (TRICA)DE (Transmembrane protein 38A)||Trimeric intracellular cation channel type A (TRIC-A) (TRICA)DE (Transmembrane protein 38A) (27 kDa sarcoplasmic reticulum protein)DE (SPR-27)||	||	|GO:0031965|GO:0033017|	nuclear membrane|sarcoplasmic reticulum membrane	|		(1)Fugrub (1)Gasacu (1)Homsap (1)Musmus (1)Tetnig (1)Xentro
6	6	11997-19151	0.07535	5242.5	0	||	||Programmed cell death 1 ligand 1 precursor (Programmed death ligand 1)DE (PD-L1) (PDCD1 ligand 1) (B7 homolog 1) (B7-H1) (CD274 antigen)||	|		|GO:0006955|GO:0007166|GO:0008283|GO:0009897|GO:0042130|	immune response|cell surface receptor linked signal transduction|cell proliferation|external side of plasma membrane|negative regulation of T cell proliferation	(1)Fugrub (1)Gasacu (1)Homsap (1)Musmus (1)Tetnig (1)Xentro
5	5	7284-11107	0.07525	17526.4	0	||	||	|		|		(1)Fugrub (1)Gasacu (1)Homsap (1)Tetnig (1)Xentro
5	5	4037-17041	0.07525	396474	0.29	||Serine/threonine-protein kinase DCLK1 (EC 2.7.11.1) (Doublecortin-likeDE and CAM kinase-like 1) (Doublecortin-like kinase 1)||	||Mineralocorticoid receptor (MR) (Nuclear receptor subfamily 3 group CDE member 2)||	|GO:0001764|GO:0004672|GO:0005057|GO:0005887|GO:0006468|GO:0007417|GO:0016197|GO:0021952|GO:0030900|GO:0048675|GO:0048813|	neuron migration|protein kinase activity|receptor signaling protein activity|integral to plasma membrane|protein amino acid phosphorylation|central nervous system development|endosome transport|central nervous system projection neuron axonogenesis|forebrain development|axon extension|dendrite morphogenesis	|GO:0003700|GO:0003707|GO:0005496|GO:0005789|GO:0006883|GO:0007165|GO:0007588|	transcription factor activity|steroid hormone receptor activity|steroid binding|endoplasmic reticulum membrane|cellular sodium ion homeostasis|signal transduction|excretion	(1)Fugrub (1)Gasacu (1)Homsap (1)Tetnig (1)Xentro
5	5	2965-3031	0.07525	657	0.03	||Peroxisomal biogenesis factor 3 (Peroxin-3) (Peroxisomal assemblyDE protein PEX3)||	||tRNA-specific adenosine deaminase subunit TAD2 (EC 3.5.4.-) (tRNA-DE specific adenosine-34 deaminase subunit TAD2)||	|GO:0005779|GO:0045046|	integral to peroxisomal membrane|protein import into peroxisome membrane	|GO:0006400|GO:0008251|	tRNA modification|tRNA-specific adenosine deaminase activity	(1)Fugrub (1)Gasacu (1)Musmus (1)Tetnig (1)Xentro
6	6	747-18910	0.07508	7938.17	0.31	||Transcription factor BTF3 (RNA polymerase B transcription factor 3)||	||Forkhead box protein D1 (FoxD1) (Brain factor 2) (BF-2)||Forkhead box protein D1 (FoxD1) (Brain factor 2) (BF-2) (xBF-2)DE (Xbf2)||Forkhead box protein D2 (FoxD2) (xFoxD2) (Fork head domain-relatedDE protein 9) (xFD-9) (Forkhead protein 3) (xFKH3) (FKH-3)||	|GO:0003702|GO:0006366|	RNA polymerase II transcription factor activity|transcription from RNA polymerase II promoter	|GO:0000122|GO:0001755|GO:0003700|GO:0006355|GO:0007398|GO:0007498|GO:0016564|GO:0030336|GO:0030900|	negative regulation of transcription from RNA polymerase II promoter|neural crest cell migration|transcription factor activity|regulation of transcription, DNA-dependent|ectoderm development|mesoderm development|transcription repressor activity|negative regulation of cell migration|forebrain development	(1)Danrer (1)Fugrub (1)Gasacu (1)Orylat (1)Tetnig (1)Xentro
6	6	4638-14523	0.07508	19685.3	0.16	||Nidogen-2 precursor (NID-2) (Entactin-2)||Nidogen-2 precursor (NID-2) (Osteonidogen)||	||Prostaglandin E2 receptor EP2 subtype (Prostanoid EP2 receptor) (PGEDE receptor, EP2 subtype)||	|GO:0005518|GO:0005604|GO:0007155|GO:0007160|	collagen binding|basement membrane|cell adhesion|cell-matrix adhesion	|GO:0005886|	plasma membrane	(1)Danrer (1)Fugrub (1)Gasacu (1)Orylat (1)Tetnig (1)Xentro
6	6	326-9928	0.07508	11478.5	0.65	||Very long-chain acyl-CoA synthetase (EC 6.2.1.-) (VLCS) (Very long-DE chain-fatty-acid-CoA ligase) (VLACS) (THCA-CoA ligase) (Fatty-acid-DE coenzyme A ligase, very long-chain 1) (Long-chain-fatty-acid--CoADE ligase) (EC 6.2.1.3) (Fatty acid transport protein 2) (FATP-2) (SoluteDE carrier family 27 member 2)||	||Glycine amidinotransferase, mitochondrial precursor (EC 2.1.4.1) (L-DE arginine:glycine amidinotransferase) (Transamidinase) (AT)||	|GO:0000038|GO:0001676|GO:0004467|GO:0005739|GO:0005777|GO:0005782|GO:0005783|	very-long-chain fatty acid metabolic process|long-chain fatty acid metabolic process|long-chain-fatty-acid-CoA ligase activity|mitochondrion|peroxisome|peroxisomal matrix|endoplasmic reticulum	|GO:0005739|GO:0005758|GO:0006601|GO:0015068|	mitochondrion|mitochondrial intermembrane space|creatine biosynthetic process|glycine amidinotransferase activity	(1)Danrer (1)Fugrub (1)Gasacu (1)Orylat (1)Tetnig (1)Xentro
6	6	2535-8249	0.07508	24159.8	0	||	||Lethal(3)malignant brain tumor-like 2 protein (L(3)mbt-like 2 protein)DE (H-l(3)mbt-like protein)||	|		|GO:0003714|GO:0016568|	transcription corepressor activity|chromatin modification	(1)Danrer (1)Fugrub (1)Gasacu (1)Orylat (1)Tetnig (1)Xentro
6	6	225-19511	0.07508	19892.5	0	||Hexokinase-2 (EC 2.7.1.1) (Hexokinase type II) (HK II)||Hexokinase-2 (EC 2.7.1.1) (Hexokinase type II) (HK II) (Muscle formDE hexokinase)||	||	|GO:0004396|GO:0005741|GO:0006006|GO:0046835|	hexokinase activity|mitochondrial outer membrane|glucose metabolic process|carbohydrate phosphorylation	|		(1)Danrer (1)Fugrub (1)Gasacu (1)Orylat (1)Tetnig (1)Xentro
6	6	1988-2398	0.07508	2796	0	||Poly ((ADP-ribose)) polymerase 2 (EC 2.4.2.30) (PARP-2) (NAD(+) ADP-DE ribosyltransferase 2) (Poly((ADP-ribose)) synthetase 2) (pADPRT-2)DE (mPARP-2)||	||	|GO:0003950|GO:0006284|	NAD+ ADP-ribosyltransferase activity|base-excision repair	|		(1)Danrer (1)Fugrub (1)Gasacu (1)Orylat (1)Tetnig (1)Xentro
6	6	11096-21599	0.07508	5554.33	0	||Zinc finger protein 287 (Zfp-287) (Zinc finger protein SKAT-2)||Zinc finger protein 471 (EZFIT-related protein 1)||Zinc finger protein 83 (Zinc finger protein 816B) (Zinc finger proteinDE HPF1)||	||	|GO:0003700|GO:0006355|GO:0016563|GO:0042035|GO:0045941|	transcription factor activity|regulation of transcription, DNA-dependent|transcription activator activity|regulation of cytokine biosynthetic process|positive regulation of transcription	|		(1)Danrer (1)Fugrub (1)Gasacu (1)Orylat (1)Tetnig (1)Xentro
6	10	312-4824	0.0737	4493.1	0.37	||Pyruvate kinase isozymes M1/M2 (EC 2.7.1.40) (Pyruvate kinase muscleDE isozyme)||Pyruvate kinase isozymes M1/M2 (EC 2.7.1.40) (Pyruvate kinase muscleDE isozyme) (Pyruvate kinase 2/3) (Cytosolic thyroid hormone-bindingDE protein) (CTHBP) (THBP1)||	||Poly ((ADP-ribose)) polymerase 8 (EC 2.4.2.30) (PARP-8)||	|GO:0004743|GO:0005739|GO:0006096|	pyruvate kinase activity|mitochondrion|glycolysis	|GO:0005622|	intracellular	(2)Fugrub (1)Galgal (2)Gasacu (2)Orylat (2)Tetnig (1)Xentro
6	9	67-2305	0.0737	7002.33	0.19	||Bile salt export pump (ATP-binding cassette sub-family B member 11)||	||Retinol dehydrogenase 3 (EC 1.1.1.105) (Retinol dehydrogenase type I)DE (RODH I)||Retinol dehydrogenase 7 (EC 1.1.1.105) (Retinol dehydrogenase typeDE III) (RODH III)||	|GO:0005524|GO:0005624|GO:0005887|GO:0006810|GO:0008554|GO:0015432|	ATP binding|membrane fraction|integral to plasma membrane|transport|sodium-exporting ATPase activity, phosphorylative mechanism|bile acid-exporting ATPase activity	|GO:0004745|	retinol dehydrogenase activity	(2)Fugrub (1)Galgal (2)Gasacu (2)Orylat (1)Tetnig (1)Xentro
6	6	592-9524	0.0737	4074	0.12	||Apoptosis inhibitor 3 (IAP-3)||Baculoviral IAP repeat-containing protein 3 (Inhibitor of apoptosisDE protein 1) (MIAP1) (MIAP-1)||Baculoviral IAP repeat-containing protein 4 (EC 6.3.2.-) (E3DE ubiquitin-protein ligase XIAP) (Inhibitor of apoptosis protein 3) (X-DE linked inhibitor of apoptosis protein) (X-linked IAP) (IAP homolog A)DE (MIAP3) (MIAP-3)||Baculoviral IAP repeat-containing protein …	||YTH domain family protein 2 (High-glucose-regulated protein 8) (CLL-DE associated antigen KW-14) (Renal carcinoma antigen NY-REN-2)||YTH domain family protein 3||	|GO:0006916|GO:0043027|GO:0043154|	anti-apoptosis|caspase inhibitor activity|negative regulation of caspase activity	|GO:0006959|	humoral immune response	(1)Fugrub (1)Galgal (1)Gasacu (1)Orylat (1)Tetnig (1)Xentro
6	6	558-16819	0.0737	4621.17	0	||Calcium-binding mitochondrial carrier SAL1 (Suppressor of AAC2DE lethality)||Graves disease carrier protein (GDC) (Graves disease autoantigen)DE (GDA) (Mitochondrial solute carrier protein homolog) (Solute carrierDE family 25 member 16)||	||	|GO:0005509|GO:0005739|GO:0005743|GO:0006810|GO:0015300|	calcium ion binding|mitochondrion|mitochondrial inner membrane|transport|solute:solute antiporter activity	|		(1)Fugrub (1)Galgal (1)Gasacu (1)Orylat (1)Tetnig (1)Xentro
6	6	3905-13315	0.0737	8322.17	0.33	||Integrin beta-3 precursor (Platelet membrane glycoprotein IIIa)DE (GPIIIa) (CD61 antigen)||	||Protein reprimo||	|GO:0007155|GO:0007596|GO:0008305|GO:0042802|	cell adhesion|blood coagulation|integrin complex|identical protein binding	|GO:0007050|	cell cycle arrest	(1)Fugrub (1)Galgal (1)Gasacu (1)Orylat (1)Tetnig (1)Xentro
6	6	3604-5744	0.0737	17780.3	0	||Arylacetamide deacetylase (EC 3.1.1.-) (AADAC)||Arylacetamide deacetylase (EC 3.1.1.-) (AADAC) (50 kDa microsomalDE esterase/N-deacetylase)||	||Immunoglobulin superfamily member 10 precursor (Calvaria mechanicalDE force protein 608) (CMF608)||	|GO:0005789|GO:0005792|GO:0016298|GO:0019213|	endoplasmic reticulum membrane|microsome|lipase activity|deacetylase activity	|GO:0001503|	ossification	(1)Fugrub (1)Galgal (1)Gasacu (1)Orylat (1)Tetnig (1)Xentro
6	6	2920-11869	0.0737	28837.2	0	||Eukaryotic translation initiation factor 3 subunit M (eIF3m) (PCIDE domain-containing protein 1) (Fetal lung protein B5) (hFL-B5)||	||Wilms tumor protein (WT33)||Wilms tumor protein homolog||	|		|GO:0000122|GO:0001570|GO:0001656|GO:0001823|GO:0003690|GO:0003700|GO:0007281|GO:0007530|GO:0008584|GO:0009888|GO:0030855|GO:0043010|GO:0045944|	negative regulation of transcription from RNA polymerase II promoter|vasculogenesis|metanephros development|mesonephros development|double-stranded DNA binding|transcription factor activity|germ cell development|sex determination|male gonad development|tissue development|epithelial cell differentiation|camera-type eye development|positive regulation of transcription from RNA polymerase II promoter	(1)Fugrub (1)Galgal (1)Gasacu (1)Orylat (1)Tetnig (1)Xentro
6	6	141-24126	0.0737	30706.8	0.34	||RAC-alpha serine/threonine-protein kinase (EC 2.7.11.1) (RAC-PK-alpha)DE (Protein kinase Akt-1) (Protein kinase B, alpha) (PKB alpha) (xAkt)||RAC-alpha serine/threonine-protein kinase (EC 2.7.11.1) (RAC-PK-alpha)DE (Protein kinase B) (PKB)||RAC-alpha serine/threonine-protein kinase (EC 2.7.11.1) (RAC-PK-alpha)DE (Protein kinase B) (PKB) (C-AKT)||	||Zinc finger protein 238 (Transcriptional repressor RP58) (58 kDaDE repressor protein) (Zinc finger protein C2H2-171) (Translin-associatedDE zinc finger protein 1) (TAZ-1) (Zinc finger and BTB domain-containingDE protein 18)||	|GO:0000060|GO:0004674|GO:0005524|GO:0005886|GO:0005978|GO:0006412|GO:0006468|GO:0006809|GO:0006916|GO:0006924|GO:0007186|GO:0007242|GO:0008286|GO:0009408|GO:0015758|GO:0018105|GO:0030030|GO:0042802|GO:0043066|GO:0045792|GO:0046777|GO:0048009|	protein import into nucleus, translocation|protein serine/threonine kinase activity|ATP binding|plasma membrane|glycogen biosynthetic process|translation|protein amino acid phosphorylation|nitric oxide biosynthetic process|anti-apoptosis|activated T cell apoptosis|G-protein coupled receptor protein signaling pathway|intracellular signaling cascade|insulin receptor signaling pathway|response to he…	|GO:0000122|GO:0000228|GO:0003700|GO:0006810|	negative regulation of transcription from RNA polymerase II promoter|nuclear chromosome|transcription factor activity|transport	(1)Fugrub (1)Galgal (1)Gasacu (1)Orylat (1)Tetnig (1)Xentro
6	6	11239-14406	0.0737	2493	0	||DNA-directed RNA polymerase I subunit RPA49 (RNA polymerase I-DE associated factor 53) (RNA polymerase I polypeptide E) (RNA polymeraseDE I-associated factor 1) (A49)||	||	|GO:0009303|	rRNA transcription	|		(1)Fugrub (1)Galgal (1)Gasacu (1)Orylat (1)Tetnig (1)Xentro
6	6	1055-15598	0.0737	6813.67	0.29	||60S ribosomal protein L36||	||Lamin-B1||Lamin-B2||	|GO:0003735|GO:0006412|GO:0022625|	structural constituent of ribosome|translation	|GO:0005198|GO:0005637|GO:0005638|GO:0005652|	structural molecule activity|nuclear inner membrane|lamin filament|nuclear lamina	(1)Fugrub (1)Galgal (1)Gasacu (1)Orylat (1)Tetnig (1)Xentro
6	6	10310-16912	0.0737	18403.8	0	||Zona pellucida sperm-binding protein 2 precursor (Zona pellucidaDE glycoprotein ZP2) (Zona pellucida protein A) ((Contains: Processed zonaDE pellucida sperm-binding protein 2))||Zona pellucida sperm-binding protein 2 precursor (Zona pellucidaDE glycoprotein ZP2) (Zona pellucida protein A) (75 kDa zona pellucidaDE protein) ((Contains: Processed zona pellucida sperm-binding protein 2))DE (Fragmen…	||Potassium voltage-gated channel subfamily S member 3 (Voltage-gatedDE potassium channel subunit Kv9.3) (Delayed-rectifier K(+) channel alphaDE subunit 3)||	|GO:0005886|	plasma membrane	|GO:0005251|GO:0006813|GO:0015459|	delayed rectifier potassium channel activity|potassium ion transport|potassium channel regulator activity	(1)Fugrub (1)Galgal (1)Gasacu (1)Orylat (1)Tetnig (1)Xentro
8	13	335-967	0.07366	11977.7	0.26	||Histone-lysine N-methyltransferase NSD3 (EC 2.1.1.43) (Nuclear SETDE domain-containing protein 3) (WHSC1-like protein 1) (Wolf-HirschhornDE syndrome candidate 1-like protein 1 homolog)||Histone-lysine N-methyltransferase NSD3 (EC 2.1.1.43) (Nuclear SETDE domain-containing protein 3) (WHSC1-like protein 1) (Wolf-HirschhornDE syndrome candidate 1-like protein 1) (Whistle) (WHSC1-like 1 isoform 9D…	||Leucine zipper-EF-hand-containing transmembrane protein 1,DE mitochondrial precursor||Protein LETM2, mitochondrial precursor (Leucine zipper-EF-hand-DE containing transmembrane protein 1-like)||	|GO:0009653|GO:0016049|GO:0016571|GO:0018024|GO:0030154|	anatomical structure morphogenesis|cell growth|histone methylation|histone-lysine N-methyltransferase activity|cell differentiation	|GO:0005509|GO:0005739|GO:0005743|GO:0005887|GO:0007165|GO:0007275|GO:0031966|	calcium ion binding|mitochondrion|mitochondrial inner membrane|integral to plasma membrane|signal transduction|multicellular organismal development|mitochondrial membrane	(2)Danrer (2)Fugrub (2)Galgal (1)Gasacu (2)Homsap (1)Musmus (1)Orylat (2)Tetnig
8	13	319-3107	0.07366	36159.2	0	||Voltage-dependent L-type calcium channel subunit alpha-1C (Voltage-DE gated calcium channel subunit alpha Cav1.2) (Calcium channel, L type,DE alpha-1 polypeptide, isoform 1, cardiac muscle)||Voltage-dependent L-type calcium channel subunit alpha-1C (Voltage-DE gated calcium channel subunit alpha Cav1.2) (Calcium channel, L type,DE alpha-1 polypeptide, isoform 1, cardiac muscle) (Mouse brain cla…	||mRNA-decapping enzyme 1A (EC 3.-.-.-) (Transcription factor SMIF)DE (Smad4-interacting transcriptional co-activator)||mRNA-decapping enzyme 1B (EC 3.-.-.-)||	|GO:0001501|GO:0002074|GO:0002095|GO:0005245|GO:0005516|GO:0005624|GO:0005887|GO:0005891|GO:0006816|GO:0006874|GO:0006941|GO:0007029|GO:0007188|GO:0007204|GO:0007268|GO:0007520|GO:0007528|GO:0007605|GO:0007628|GO:0008217|GO:0008331|GO:0008542|GO:0014069|GO:0015270|GO:0016021|GO:0016529|GO:0017156|GO:0019229|GO:0030073|GO:0030252|GO:0030315|GO:0042593|GO:0043025|GO:0043198|GO:0043501|GO:0046620|GO…	skeletal development|extraocular skeletal muscle development|caveolar macromolecular signaling complex|voltage-gated calcium channel activity|calmodulin binding|membrane fraction|integral to plasma membrane|voltage-gated calcium channel complex|calcium ion transport|cellular calcium ion homeostasis|striated muscle contraction|endoplasmic reticulum organization and biogenesis|G-protein signaling, …	|		(1)Danrer (2)Fugrub (2)Galgal (2)Gasacu (1)Homsap (2)Musmus (2)Orylat (1)Tetnig
8	10	7846-11912	0.07366	26323.1	0	||Uncharacterized symporter sll1374||Uncharacterized symporter yagG||	||L-myc-1 proto-oncogene protein||Protein L-Myc-1a (Protein L-Myc 1) (zL-Myc)||	|GO:0005886|	plasma membrane	|GO:0003700|GO:0006355|	transcription factor activity|regulation of transcription, DNA-dependent	(1)Danrer (2)Fugrub (1)Galgal (1)Gasacu (1)Homsap (1)Musmus (2)Orylat (1)Tetnig
8	10	760-760	0.07366	6133.5	1	||ADAMTS-1 precursor (EC 3.4.24.-) (A disintegrin and metalloproteinaseDE with thrombospondin motifs 1) (ADAM-TS 1) (ADAM-TS1)||ADAMTS-1 precursor (EC 3.4.24.-) (A disintegrin and metalloproteinaseDE with thrombospondin motifs 1) (ADAM-TS 1) (ADAM-TS1) (METH-1)||ADAMTS-8 precursor (EC 3.4.24.-) (A disintegrin and metalloproteinaseDE with thrombospondin motifs 8) (ADAM-TS 8) (ADAM-TS8) (METH-2) (M…	||ADAMTS-1 precursor (EC 3.4.24.-) (A disintegrin and metalloproteinaseDE with thrombospondin motifs 1) (ADAM-TS 1) (ADAM-TS1)||ADAMTS-1 precursor (EC 3.4.24.-) (A disintegrin and metalloproteinaseDE with thrombospondin motifs 1) (ADAM-TS 1) (ADAM-TS1) (METH-1)||ADAMTS-8 precursor (EC 3.4.24.-) (A disintegrin and metalloproteinaseDE with thrombospondin motifs 8) (ADAM-TS 8) (ADAM-TS8) (METH-2) (M…	|GO:0001542|GO:0001822|GO:0004222|GO:0005178|GO:0005604|GO:0007229|GO:0008201|GO:0008237|GO:0008285|GO:0009673|GO:0031410|	ovulation from ovarian follicle|kidney development|metalloendopeptidase activity|integrin binding|basement membrane|integrin-mediated signaling pathway|heparin binding|metallopeptidase activity|negative regulation of cell proliferation|low affinity phosphate transmembrane transporter activity|cytoplasmic vesicle	|GO:0001542|GO:0001822|GO:0004222|GO:0005178|GO:0005604|GO:0007229|GO:0008201|GO:0008237|GO:0008285|GO:0009673|GO:0031410|	ovulation from ovarian follicle|kidney development|metalloendopeptidase activity|integrin binding|basement membrane|integrin-mediated signaling pathway|heparin binding|metallopeptidase activity|negative regulation of cell proliferation|low affinity phosphate transmembrane transporter activity|cytoplasmic vesicle	(3)Danrer (1)Fugrub (1)Galgal (1)Gasacu (1)Homsap (1)Musmus (1)Orylat (1)Tetnig
8	9	1770-5728	0.07366	3176.78	0.12	||ATP-binding cassette sub-family F member 2 (Iron-inhibited ABCDE transporter 2)||	||Chondroitin sulfate glucuronyltransferase (EC 2.4.1.226) (N-DE acetylgalactosaminyl-proteoglycan 3-beta-glucuronosyltransferase)DE (Chondroitin glucuronyltransferase II) (CSGlcA-T)||	|GO:0005215|GO:0005524|GO:0005740|GO:0006810|GO:0043190|	transporter activity|ATP binding|mitochondrial envelope|transport|ATP-binding cassette (ABC) transporter complex	|GO:0050510|	N-acetylgalactosaminyl-proteoglycan 3-beta-glucuronosyltransferase activity	(2)Danrer (1)Fugrub (1)Galgal (1)Gasacu (1)Homsap (1)Musmus (1)Orylat (1)Tetnig
8	9	14483-14484	0.07366	11445	0.45	||Neuromedin-K receptor (NKR) (Neurokinin B receptor) (NK-3 receptor)DE (NK-3R) (Tachykinin receptor 3)||Substance-K receptor (SKR) (Neurokinin A receptor) (NK-2 receptor)DE (NK-2R) (Tachykinin receptor 2)||	||Tetraspanin-15 (Tspan-15) (Transmembrane 4 superfamily member 15)DE (Tetraspan NET-7)||	|GO:0004995|GO:0005887|GO:0006936|GO:0007217|GO:0007588|	tachykinin receptor activity|integral to plasma membrane|muscle contraction|tachykinin signaling pathway|excretion	|GO:0005624|GO:0005887|	membrane fraction|integral to plasma membrane	(2)Danrer (1)Fugrub (1)Galgal (1)Gasacu (1)Homsap (1)Musmus (1)Orylat (1)Tetnig
8	8	9231-15282	0.07366	857	0	||Uncharacterized protein C08B11.9 (1207-1)||	||Prolyl 3-hydroxylase 1 precursor (EC 1.14.11.7) (Leucine- and proline-DE enriched proteoglycan 1 homolog) (Leprecan-1 homolog)||Prolyl 3-hydroxylase 1 precursor (EC 1.14.11.7) (Leucine- and proline-DE enriched proteoglycan 1) (Leprecan-1) (Growth suppressor 1)||	|		|GO:0005886|GO:0008285|GO:0016049|	plasma membrane|negative regulation of cell proliferation|cell growth	(1)Danrer (1)Fugrub (1)Galgal (1)Gasacu (1)Homsap (1)Musmus (1)Orylat (1)Tetnig
8	8	897-7807	0.07366	25160.8	0	||	||Homeobox protein unc-4 (Homeobox protein ceh-4) (Uncoordinated proteinDE 4)||	|		|GO:0003700|GO:0006355|GO:0007400|GO:0007416|GO:0008039|GO:0040011|GO:0050770|GO:0050803|	transcription factor activity|regulation of transcription, DNA-dependent|neuroblast fate determination|synaptogenesis|synaptic target recognition|locomotion|regulation of axonogenesis|regulation of synapse structure and activity	(1)Danrer (1)Fugrub (1)Galgal (1)Gasacu (1)Homsap (1)Musmus (1)Orylat (1)Tetnig
8	8	8930-18911	0.07366	6307.12	0.5	||FAS-associated factor 1 (Protein FAF1)||FAS-associated factor 1 (Protein FAF1) (hFAF1)||	||Cyclin-dependent kinase 4 inhibitor C (p18-INK4c) (Cyclin-dependentDE kinase 6 inhibitor) (p18-INK6)||	|GO:0005635|GO:0007253|GO:0019901|GO:0019904|GO:0030155|GO:0031072|GO:0031265|GO:0031334|GO:0042176|GO:0043065|GO:0043161|GO:0048471|GO:0051059|	nuclear envelope|cytoplasmic sequestering of NF-kappaB|protein kinase binding|protein domain specific binding|regulation of cell adhesion|heat shock protein binding|CD95 death-inducing signaling complex|positive regulation of protein complex assembly|regulation of protein catabolic process|positive regulation of apoptosis|proteasomal ubiquitin-dependent protein catabolic process|perinuclear regio…	|GO:0000079|GO:0000082|GO:0004861|GO:0006917|GO:0007050|GO:0008285|GO:0019901|GO:0030308|GO:0042326|	regulation of cyclin-dependent protein kinase activity|G1/S transition of mitotic cell cycle|cyclin-dependent protein kinase inhibitor activity|induction of apoptosis|cell cycle arrest|negative regulation of cell proliferation|protein kinase binding|negative regulation of cell growth|negative regulation of phosphorylation	(1)Danrer (1)Fugrub (1)Galgal (1)Gasacu (1)Homsap (1)Musmus (1)Orylat (1)Tetnig
8	8	8636-10982	0.07366	3842.75	0.27	||Thioredoxin domain-containing protein 4 precursor||Thioredoxin domain-containing protein 4 precursor (EndoplasmicDE reticulum resident protein ERp44)||	||Inversin||Inversin (Inversion of embryo turning homolog) (Nephrocystin-2)||Inversin (Inversion of embryo turning protein) (Nephrocystin-2)||	|GO:0003756|GO:0005788|GO:0005789|GO:0005793|GO:0006457|GO:0006986|GO:0009100|GO:0030503|	protein disulfide isomerase activity|endoplasmic reticulum lumen|endoplasmic reticulum membrane|ER-Golgi intermediate compartment|protein folding|response to unfolded protein|glycoprotein metabolic process|regulation of cell redox homeostasis	|GO:0001822|GO:0005819|GO:0010171|	kidney development|spindle|body morphogenesis	(1)Danrer (1)Fugrub (1)Galgal (1)Gasacu (1)Homsap (1)Musmus (1)Orylat (1)Tetnig
8	8	7631-15529	0.07366	6783.5	0	||Putative ATP-dependent RNA helicase mfh1 (EC 3.6.1.-) (FancM homologDE protein 1)||	||Kelch-like protein 20 (Kelch-like ECT2-interacting protein) (Kelch-DE like protein X)||	|GO:0043140|	ATP-dependent 3'-5' DNA helicase activity	|GO:0007010|GO:0009986|GO:0015629|	cytoskeleton organization and biogenesis|cell surface|actin cytoskeleton	(1)Danrer (1)Fugrub (1)Galgal (1)Gasacu (1)Homsap (1)Musmus (1)Orylat (1)Tetnig
8	8	7458-11036	0.07366	1113.25	0	||	||	|		|		(1)Danrer (1)Fugrub (1)Galgal (1)Gasacu (1)Homsap (1)Musmus (1)Orylat (1)Tetnig
8	8	6110-19488	0.07366	28878.1	0.1	||Membrane-bound transcription factor site-2 protease (EC 3.4.24.85)DE (S2P endopeptidase) (Site-2 protease) (Sterol regulatory element-DE binding proteins intramembrane protease)||	||Small muscular protein (Stretch-responsive skeletal muscle protein)||Small muscular protein (Stretch-responsive skeletal muscle protein)DE (Chisel protein)||	|GO:0004222|GO:0008203|GO:0016021|	metalloendopeptidase activity|cholesterol metabolic process|integral to membrane	|GO:0006941|	striated muscle contraction	(1)Danrer (1)Fugrub (1)Galgal (1)Gasacu (1)Homsap (1)Musmus (1)Orylat (1)Tetnig
8	8	6105-16949	0.07366	24094.9	0.28	||Alkyldihydroxyacetonephosphate synthase, peroxisomal precursorDE (EC 2.5.1.26) (Alkyl-DHAP synthase) (Alkylglycerone-phosphateDE synthase)||Alkyldihydroxyacetonephosphate synthase, peroxisomal precursorDE (EC 2.5.1.26) (Alkyl-DHAP synthase) (Alkylglycerone-phosphateDE synthase) (Aging-associated gene 5 protein)||	||Nuclear factor erythroid 2-related factor 2 (NF-E2-related factor 2)DE (NFE2-related factor 2) (Nuclear factor, erythroid derived 2, like 2)||Nuclear factor erythroid 2-related factor 2 (NF-E2-related factor 2)DE (NFE2-related factor 2) (Nuclear factor, erythroid derived 2, like 2)DE (HEBP1)||	|GO:0005777|GO:0006629|GO:0008609|GO:0008610|	peroxisome|lipid metabolic process|alkylglycerone-phosphate synthase activity|lipid biosynthetic process	|GO:0003700|GO:0006366|GO:0016563|GO:0030968|GO:0045893|GO:0045995|	transcription factor activity|transcription from RNA polymerase II promoter|transcription activator activity|unfolded protein response|positive regulation of transcription, DNA-dependent|regulation of embryonic development	(1)Danrer (1)Fugrub (1)Galgal (1)Gasacu (1)Homsap (1)Musmus (1)Orylat (1)Tetnig
8	8	5853-8587	0.07366	1347.12	0.39	||Thymidine kinase, cytosolic (EC 2.7.1.21)||	||Probable arylformamidase (EC 3.5.1.9) (Kynurenine formamidase) (KF)||	|GO:0004797|GO:0006139|	thymidine kinase activity|nucleobase, nucleoside, nucleotide and nucleic acid metabolic process	|GO:0004061|GO:0019441|	arylformamidase activity|tryptophan catabolic process to kynurenine	(1)Danrer (1)Fugrub (1)Galgal (1)Gasacu (1)Homsap (1)Musmus (1)Orylat (1)Tetnig
8	8	5507-7261	0.07366	1108.12	0.21	||39S ribosomal protein L22, mitochondrial precursor (L22mt) (MRP-L22)||	||Gem-associated protein 5 (Gemin5)||	|GO:0005739|	mitochondrion	|GO:0000387|GO:0006461|GO:0016604|GO:0017069|	spliceosomal snRNP biogenesis|protein complex assembly|nuclear body|snRNA binding	(1)Danrer (1)Fugrub (1)Galgal (1)Gasacu (1)Homsap (1)Musmus (1)Orylat (1)Tetnig
8	8	3440-4099	0.07366	3177.75	0	||	||Wee1-like protein kinase (EC 2.7.10.2)||Wee1-like protein kinase 2 (EC 2.7.10.2) (Wee1-like protein kinase 1B)DE (Wee1B kinase)||Wee1-like protein kinase 2 (EC 2.7.10.2) (Wee1-like protein kinase 1B)DE (Wee1B kinase) (mWee1B)||	|		|GO:0004715|	non-membrane spanning protein tyrosine kinase activity	(1)Danrer (1)Fugrub (1)Galgal (1)Gasacu (1)Homsap (1)Musmus (1)Orylat (1)Tetnig
8	8	3243-13386	0.07366	66337.9	0.33	||Juxtaposed with another zinc finger protein 1 (TAK1-interactingDE protein 27) (Zinc finger protein 802)||	||cAMP response element-binding protein 5 (CRE-BPa)||	|GO:0000122|GO:0003714|GO:0017053|	negative regulation of transcription from RNA polymerase II promoter|transcription corepressor activity|transcriptional repressor complex	|GO:0003700|GO:0006366|GO:0045893|	transcription factor activity|transcription from RNA polymerase II promoter|positive regulation of transcription, DNA-dependent	(1)Danrer (1)Fugrub (1)Galgal (1)Gasacu (1)Homsap (1)Musmus (1)Orylat (1)Tetnig
8	8	3071-3389	0.07366	22830.4	0.27	||Tenascin-N precursor (TN-N)||	||Mitochondrial 28S ribosomal protein S14 (S14mt) (MRP-S14)||	|GO:0005178|GO:0005578|GO:0007160|GO:0007409|GO:0009986|GO:0016049|GO:0016477|GO:0042802|	integrin binding|proteinaceous extracellular matrix|cell-matrix adhesion|axonogenesis|cell surface|cell growth|cell migration|identical protein binding	|GO:0003735|GO:0005739|GO:0005761|GO:0006412|	structural constituent of ribosome|mitochondrion|mitochondrial ribosome|translation	(1)Danrer (1)Fugrub (1)Galgal (1)Gasacu (1)Homsap (1)Musmus (1)Orylat (1)Tetnig
8	8	3018-6566	0.07366	19352.2	0	||Nucleolar MIF4G domain-containing protein 1 (SGD1 homolog)||	||Limb region 1 protein||	|		|GO:0042733|	embryonic digit morphogenesis	(1)Danrer (1)Fugrub (1)Galgal (1)Gasacu (1)Homsap (1)Musmus (1)Orylat (1)Tetnig
8	8	293-3435	0.07366	22242.8	0	||Ubiquitin-conjugating enzyme E2 G1 (EC 6.3.2.19) (Ubiquitin-proteinDE ligase G1) (Ubiquitin carrier protein G1) (E217K) (UBC7)||	||Protein spinster homolog 1||Protein spinster homolog 1 (Spinster-like protein 1) (HSpin1)||Protein spinster homolog 1 (Spinster-like protein) (Protein not reallyDE started)||	|GO:0006511|	ubiquitin-dependent protein catabolic process	|GO:0005743|	mitochondrial inner membrane	(1)Danrer (1)Fugrub (1)Galgal (1)Gasacu (1)Homsap (1)Musmus (1)Orylat (1)Tetnig
8	8	291-9548	0.07366	16619.8	0.51	||Alpha-enolase (EC 4.2.1.11) (2-phospho-D-glycerate hydro-lyase) (Non-DE neural enolase) (NNE) (Enolase 1)||Alpha-enolase (EC 4.2.1.11) (2-phospho-D-glycerate hydro-lyase) (Non-DE neural enolase) (NNE) (Enolase 1) (Phosphopyruvate hydratase) (C-mycDE promoter-binding protein) (MBP-1) (MPB-1) (Plasminogen-bindingDE protein)||	||Carbonic anhydrase 6 precursor (EC 4.2.1.1) (Carbonic anhydrase VI)DE (Carbonate dehydratase VI) (CA-VI) (Secreted carbonic anhydrase)DE (Salivary carbonic anhydrase)||	|GO:0000122|GO:0003700|GO:0003714|GO:0004634|GO:0005886|GO:0030308|	negative regulation of transcription from RNA polymerase II promoter|transcription factor activity|transcription corepressor activity|phosphopyruvate hydratase activity|plasma membrane|negative regulation of cell growth	|GO:0004089|	carbonate dehydratase activity	(1)Danrer (1)Fugrub (1)Galgal (1)Gasacu (1)Homsap (1)Musmus (1)Orylat (1)Tetnig
8	8	2820-11982	0.07366	47662.4	0.1	||Origin recognition complex subunit 5||	||Tetraspan membrane protein of hair cell stereocilia (Lipoma HMGICDE fusion partner-like 5 protein)||	|GO:0000166|GO:0003688|GO:0006260|GO:0006270|GO:0042802|	nucleotide binding|DNA replication origin binding|DNA replication|DNA replication initiation|identical protein binding	|GO:0007605|GO:0016324|GO:0060088|	sensory perception of sound|apical plasma membrane|auditory receptor cell stereocilium organization and biogenesis	(1)Danrer (1)Fugrub (1)Galgal (1)Gasacu (1)Homsap (1)Musmus (1)Orylat (1)Tetnig
8	8	281-13286	0.07366	3064	0	||FK506-binding protein 1B (EC 5.2.1.8) (Peptidyl-prolyl cis-transDE isomerase 1B) (PPIase 1B) (Rotamase 1B) (12.6 kDa FKBP) (FKBP-12.6)DE (Immunophilin FKBP12.6)||	||WD repeat-containing protein C2orf44||	|		|		(1)Danrer (1)Fugrub (1)Galgal (1)Gasacu (1)Homsap (1)Musmus (1)Orylat (1)Tetnig
8	8	2277-19485	0.07366	2408.62	0	||	||	|		|		(1)Danrer (1)Fugrub (1)Galgal (1)Gasacu (1)Homsap (1)Musmus (1)Orylat (1)Tetnig
8	8	2271-16846	0.07366	29227.8	0.26	||Probable U3 small nucleolar RNA-associated protein 11 (U3 snoRNA-DE associated protein 11) (UTP11-like protein)||	||Four and a half LIM domains protein 3 (FHL-3) (Skeletal muscle LIM-DE protein 2) (SLIM 2)||	|GO:0005615|GO:0006917|GO:0007399|GO:0048011|	extracellular space|induction of apoptosis|nervous system development|nerve growth factor receptor signaling pathway	|GO:0001725|GO:0003779|GO:0007517|GO:0030018|GO:0030036|	stress fiber|actin binding|muscle development|Z disc|actin cytoskeleton organization and biogenesis	(1)Danrer (1)Fugrub (1)Galgal (1)Gasacu (1)Homsap (1)Musmus (1)Orylat (1)Tetnig
8	8	2230-17299	0.07366	3157.38	0	||UDP-N-acetylglucosamine--dolichyl-phosphate N-DE acetylglucosaminephosphotransferase (EC 2.7.8.15) (GPT) (G1PT) (N-DE acetylglucosamine-1-phosphate transferase) (GlcNAc-1-P transferase)||	||C2 domain-containing protein 2 precursor||	|GO:0003975|GO:0005789|GO:0005792|GO:0006488|GO:0016021|GO:0019408|GO:0051259|	UDP-N-acetylglucosamine-dolichyl-phosphate N-acetylglucosaminephosphotransferase activity|endoplasmic reticulum membrane|microsome|dolichol-linked oligosaccharide biosynthetic process|integral to membrane|dolichol biosynthetic process|protein oligomerization	|		(1)Danrer (1)Fugrub (1)Galgal (1)Gasacu (1)Homsap (1)Musmus (1)Orylat (1)Tetnig
8	8	2179-9068	0.07366	7725.88	0.12	||Cell division protein kinase 8 (EC 2.7.11.22) (EC 2.7.11.23) (Cyclin-DE dependent kinase 8) (Mediator of RNA polymerase II transcriptionDE subunit CDK8) (Mediator complex subunit CDK8)||Cell division protein kinase 8 (EC 2.7.11.22) (EC 2.7.11.23) (Cyclin-DE dependent kinase 8) (Mediator of RNA polymerase II transcriptionDE subunit CDK8) (Mediator complex subunit CDK8) (Protein kinase K35)||Cell…	||RING finger protein 6 (RING-H2 protein)||	|GO:0000119|GO:0004672|GO:0004693|GO:0008353|	mediator complex|protein kinase activity|cyclin-dependent protein kinase activity|RNA polymerase subunit kinase activity	|GO:0008270|	zinc ion binding	(1)Danrer (1)Fugrub (1)Galgal (1)Gasacu (1)Homsap (1)Musmus (1)Orylat (1)Tetnig
8	8	1897-6111	0.07366	2081	0	||Protein-L-isoaspartate(D-aspartate) O-methyltransferase (EC 2.1.1.77)DE (Protein-beta-aspartate methyltransferase) (PIMT) (Protein L-DE isoaspartyl/D-aspartyl methyltransferase) (L-isoaspartyl proteinDE carboxyl methyltransferase)||	||	|GO:0004719|GO:0005783|GO:0006479|GO:0030091|GO:0042802|	protein-L-isoaspartate (D-aspartate) O-methyltransferase activity|endoplasmic reticulum|protein amino acid methylation|protein repair|identical protein binding	|		(1)Danrer (1)Fugrub (1)Galgal (1)Gasacu (1)Homsap (1)Musmus (1)Orylat (1)Tetnig
8	8	1822-11350	0.07366	1201.75	0	||DNA topoisomerase 3-alpha (EC 5.99.1.2) (DNA topoisomerase III alpha)||	||	|GO:0003916|GO:0007126|GO:0016605|	DNA topoisomerase activity|meiosis|PML body	|		(1)Danrer (1)Fugrub (1)Galgal (1)Gasacu (1)Homsap (1)Musmus (1)Orylat (1)Tetnig
8	8	15939-17249	0.07366	79764.8	0.31	||Polycomb group RING finger protein 5 (RING finger protein 159)||	||Ankyrin repeat domain-containing protein 1 (Cardiac ankyrin repeatDE protein)||Ankyrin repeat domain-containing protein 1 (Cardiac ankyrin repeatDE protein) (Cytokine-inducible nuclear protein) (C-193)||	|GO:0005813|	centrosome	|GO:0003677|GO:0003714|GO:0005667|GO:0006357|GO:0006952|GO:0007165|GO:0031674|	DNA binding|transcription corepressor activity|transcription factor complex|regulation of transcription from RNA polymerase II promoter|defense response|signal transduction|I band	(1)Danrer (1)Fugrub (1)Galgal (1)Gasacu (1)Homsap (1)Musmus (1)Orylat (1)Tetnig
8	8	14112-19114	0.07366	26338.9	0	||	||Zyxin||Zyxin (Zyxin-2)||	|		|GO:0005887|GO:0005913|GO:0007155|GO:0007165|GO:0007267|	integral to plasma membrane|cell-cell adherens junction|cell adhesion|signal transduction|cell-cell signaling	(1)Danrer (1)Fugrub (1)Galgal (1)Gasacu (1)Homsap (1)Musmus (1)Orylat (1)Tetnig
8	8	14094-17105	0.07366	60886.6	0.41	||CD2-associated protein (Cas ligand with multiple SH3 domains) (AdapterDE protein CMS)||CD2-associated protein (Mesenchyme-to-epithelium transition proteinDE with SH3 domains 1) (METS-1)||	||Tumor necrosis factor receptor superfamily member 11B precursorDE (Osteoprotegerin) (Osteoclastogenesis inhibitory factor)||	|GO:0001726|GO:0005200|GO:0006461|GO:0006930|GO:0007165|GO:0017124|GO:0031941|	ruffle|structural constituent of cytoskeleton|protein complex assembly|substrate-bound cell migration, cell extension|signal transduction|SH3 domain binding|filamentous actin	|GO:0001501|GO:0004872|GO:0005125|GO:0005576|GO:0005578|GO:0007165|GO:0042489|	skeletal development|receptor activity|cytokine activity|extracellular region|proteinaceous extracellular matrix|signal transduction|negative regulation of odontogenesis (sensu Vertebrata)	(1)Danrer (1)Fugrub (1)Galgal (1)Gasacu (1)Homsap (1)Musmus (1)Orylat (1)Tetnig
8	8	14064-17027	0.07366	5752.5	0	||	||Beta-sarcoglycan (Beta-SG) (43 kDa dystrophin-associated glycoprotein)DE (43DAG)||Beta-sarcoglycan (Beta-SG) (43 kDa dystrophin-associated glycoprotein)DE (43DAG) (A3b)||	|		|GO:0005887|GO:0007517|GO:0016012|GO:0016044|	integral to plasma membrane|muscle development|sarcoglycan complex|membrane organization and biogenesis	(1)Danrer (1)Fugrub (1)Galgal (1)Gasacu (1)Homsap (1)Musmus (1)Orylat (1)Tetnig
8	8	13557-17063	0.07366	1707.25	0	||	||DNA-directed RNA polymerase III subunit RPC7 (RNA polymerase IIIDE subunit C7) (DNA-directed RNA polymerase III subunit G) (DNA-directedDE RNA polymerase III 32 kDa polypeptide) (RPC32)||	|		|GO:0003899|GO:0005666|GO:0006359|	DNA-directed RNA polymerase activity|DNA-directed RNA polymerase III complex|regulation of transcription from RNA polymerase III promoter	(1)Danrer (1)Fugrub (1)Galgal (1)Gasacu (1)Homsap (1)Musmus (1)Orylat (1)Tetnig
8	8	13113-19358	0.07366	1913.12	0.22	||Sterile alpha and TIR motif-containing protein 1 (Tir-1 homolog)||	||Vitronectin V10 subunit;DE Somatomedin-B))||Vitronectin precursor (Serum-spreading factor) (S-protein)||	|GO:0005874|GO:0009749|GO:0031315|GO:0042981|	microtubule|response to glucose stimulus|extrinsic to mitochondrial outer membrane|regulation of apoptosis	|GO:0005578|GO:0005615|GO:0006955|GO:0007155|GO:0007160|	proteinaceous extracellular matrix|extracellular space|immune response|cell adhesion|cell-matrix adhesion	(1)Danrer (1)Fugrub (1)Galgal (1)Gasacu (1)Homsap (1)Musmus (1)Orylat (1)Tetnig
8	8	1226-3337	0.07366	1569.62	0.04	||Adenosine kinase (EC 2.7.1.20) (AK) (Adenosine 5'-phosphotransferase)||	||AP-3 complex subunit mu-1 (Adapter-related protein complex 3 mu-1DE subunit) (Mu3A-adaptin) (Mu-adaptin 3A) (AP-3 adapter complex mu3ADE subunit)||	|GO:0004001|GO:0006166|GO:0009156|	adenosine kinase activity|purine ribonucleoside salvage|ribonucleoside monophosphate biosynthetic process	|GO:0005764|GO:0006622|	lysosome|protein targeting to lysosome	(1)Danrer (1)Fugrub (1)Galgal (1)Gasacu (1)Homsap (1)Musmus (1)Orylat (1)Tetnig
8	8	1120-10964	0.07366	9899.62	0	||60S ribosomal protein L24 (Ribosomal protein L30)||	||Centrosomal protein of 97 kDa (Cep97) (Leucine-rich repeat and IQDE domain-containing protein 2)||	|		|GO:0005813|	centrosome	(1)Danrer (1)Fugrub (1)Galgal (1)Gasacu (1)Homsap (1)Musmus (1)Orylat (1)Tetnig
8	8	11120-12085	0.07366	34175.4	0.18	||Suppressor of cytokine signaling 6 (SOCS-6) (Suppressor of cytokineDE signaling 4) (SOCS-4) (Cytokine-inducible SH2 protein 4) (CIS-4)||	||Rotatin||	|GO:0006952|GO:0007259|GO:0040008|	defense response|JAK-STAT cascade|regulation of growth	|GO:0007368|	determination of left/right symmetry	(1)Danrer (1)Fugrub (1)Galgal (1)Gasacu (1)Homsap (1)Musmus (1)Orylat (1)Tetnig
8	8	1056-3753	0.07366	443.38	0	||Superkiller viralicidic activity 2-like 2 (EC 3.6.1.-) (ATP-dependentDE helicase SKIV2L2)||	||Probable ATP-dependent RNA helicase DHX36 (EC 3.6.1.-) (DEAH boxDE protein 36) (MLE-like protein 1) (RNA helicase associated with AU-richDE element ARE)||Putative ATP-dependent RNA helicase DHX57 (EC 3.6.1.-) (DEAH boxDE protein 57)||	|		|		(1)Danrer (1)Fugrub (1)Galgal (1)Gasacu (1)Homsap (1)Musmus (1)Orylat (1)Tetnig
8	8	10064-17483	0.07366	548.62	0	||	||Sorting nexin-6 (TRAF4-associated factor 2)||	|		|GO:0006886|GO:0007175|GO:0016481|GO:0030512|GO:0042803|	intracellular protein transport|negative regulation of epidermal growth factor receptor activity|negative regulation of transcription|negative regulation of transforming growth factor beta receptor signaling pathway|protein homodimerization activity	(1)Danrer (1)Fugrub (1)Galgal (1)Gasacu (1)Homsap (1)Musmus (1)Orylat (1)Tetnig
8	8	10024-12451	0.07366	1646.25	0	||	||	|		|		(1)Danrer (1)Fugrub (1)Galgal (1)Gasacu (1)Homsap (1)Musmus (1)Orylat (1)Tetnig
8	8	1001-4903	0.07366	21344.1	0.26	||40S ribosomal protein S10||	||Protein kinase C and casein kinase substrate in neurons protein 1||Protein kinase C and casein kinase substrate in neurons protein 1DE (Synaptic, dynamin-associated protein I) (Syndapin 1) (Syndapin-I)DE (SdpI) (Dynamin proline-rich domain-interacting protein) (Dynamin PRD-DE interacting protein)||	|GO:0003723|GO:0003735|GO:0006412|GO:0022627|	RNA binding|structural constituent of ribosome|translation	|GO:0004672|GO:0006897|GO:0007165|GO:0008092|GO:0030137|GO:0045806|	protein kinase activity|endocytosis|signal transduction|cytoskeletal protein binding|COPI-coated vesicle|negative regulation of endocytosis	(1)Danrer (1)Fugrub (1)Galgal (1)Gasacu (1)Homsap (1)Musmus (1)Orylat (1)Tetnig
7	11	464-8874	0.07356	14733.3	0.38	||Retinol dehydrogenase 8 (EC 1.1.1.-) (Photoreceptor outer segment all-DE trans retinol dehydrogenase)||	||Collagen alpha-1(V) chain precursor||Collagen alpha-1(XI) chain precursor||Collagen alpha-3(V) chain precursor||	|GO:0004745|GO:0005887|GO:0006694|GO:0007601|	retinol dehydrogenase activity|integral to plasma membrane|steroid biosynthetic process|visual perception	|GO:0001502|GO:0005201|GO:0005588|GO:0005592|GO:0006029|GO:0007517|GO:0007601|GO:0009887|GO:0030198|GO:0030199|GO:0030674|	cartilage condensation|extracellular matrix structural constituent|collagen type V|collagen type XI|proteoglycan metabolic process|muscle development|visual perception|organ morphogenesis|extracellular matrix organization and biogenesis|collagen fibril organization|protein binding, bridging	(2)Danrer (2)Fugrub (2)Gasacu (1)Homsap (1)Musmus (2)Orylat (1)Tetnig
7	9	5015-8800	0.07356	492.44	0	||	||NADH dehydrogenase ((ubiquinone)) 1 beta subcomplex subunit 5,DE mitochondrial precursor (NADH-ubiquinone oxidoreductase SGDH subunit)DE (Complex I-SGDH) (CI-SGDH)||	|		|GO:0005743|GO:0005747|GO:0006120|GO:0008137|	mitochondrial inner membrane|mitochondrial respiratory chain complex I|mitochondrial electron transport, NADH to ubiquinone|NADH dehydrogenase (ubiquinone) activity	(3)Danrer (1)Fugrub (1)Galgal (1)Gasacu (1)Homsap (1)Orylat (1)Tetnig
7	8	609-4453	0.07356	15513	0.25	||60S ribosomal protein L5||	||Ecotropic viral integration site 5 protein homolog (EVI-5)DE (Neuroblastoma stage 4S gene protein)||	|GO:0003723|GO:0003735|GO:0006412|GO:0022625|	RNA binding|structural constituent of ribosome|translation	|GO:0007275|GO:0008283|	multicellular organismal development|cell proliferation	(2)Danrer (1)Fugrub (1)Galgal (1)Gasacu (1)Homsap (1)Orylat (1)Tetnig
7	8	2265-10282	0.07356	5154.62	0	||Nucleolar complex protein 2 homolog (Protein NOC2 homolog) (NOC2-DE like)||	||Kelch-like protein 20 (Kelch-like ECT2-interacting protein) (Kelch-DE like protein X)||	|		|GO:0007010|GO:0009986|GO:0015629|	cytoskeleton organization and biogenesis|cell surface|actin cytoskeleton	(2)Danrer (1)Fugrub (1)Galgal (1)Gasacu (1)Homsap (1)Orylat (1)Tetnig
7	8	2086-5464	0.07356	6622.75	0	||U3 small nucleolar RNA-associated protein 6 homolog (Multiple hatDE domains protein)||	||Polycomb protein SUZ12 (Suppressor of zeste 12 protein homolog)DE (Joined to JAZF1 protein) (Chromatin precipitated E2F target 9DE protein) (ChET 9 protein)||Polycomb protein Suz12 (Suppressor of zeste 12 protein homolog)||	|		|GO:0000122|GO:0001739|GO:0003682|GO:0008284|GO:0016571|GO:0016574|GO:0035098|GO:0042054|	negative regulation of transcription from RNA polymerase II promoter|sex chromatin|chromatin binding|positive regulation of cell proliferation|histone methylation|histone ubiquitination|ESC/E(Z) complex|histone methyltransferase activity	(2)Danrer (1)Fugrub (1)Galgal (1)Gasacu (1)Homsap (1)Orylat (1)Tetnig
7	7	8278-12914	0.07356	21165	0	||	||Probable ATP-dependent RNA helicase DDX59 (EC 3.6.1.-) (DEAD boxDE protein 59) (Zinc finger HIT domain-containing protein 5)||	|		|GO:0005622|	intracellular	(1)Danrer (1)Fugrub (1)Gasacu (1)Homsap (1)Musmus (1)Orylat (1)Tetnig
7	7	7930-8434	0.07356	17939.7	0.06	||Dual specificity protein phosphatase 1 (EC 3.1.3.48) (EC 3.1.3.16)DE (MAP kinase phosphatase 1) (MKP-1) (Protein-tyrosine phosphataseDE CL100) (Dual specificity protein phosphatase hVH1)||	||Endoplasmic reticulum-Golgi intermediate compartment protein 1 (ER-DE Golgi intermediate compartment 32 kDa protein) (ERGIC-32)||	|GO:0004726|GO:0006979|	non-membrane spanning protein tyrosine phosphatase activity|response to oxidative stress	|GO:0000139|GO:0005789|GO:0005793|GO:0006888|GO:0033116|	Golgi membrane|endoplasmic reticulum membrane|ER-Golgi intermediate compartment|ER to Golgi vesicle-mediated transport|ER-Golgi intermediate compartment membrane	(1)Danrer (1)Fugrub (1)Galgal (1)Gasacu (1)Homsap (1)Orylat (1)Tetnig
7	7	7911-17441	0.07356	3015.14	0.5	||Carboxypeptidase Y precursor (EC 3.4.16.5) (CPY)||Serine carboxypeptidase 3 precursor (EC 3.4.16.5) (SerineDE carboxypeptidase III)||Serine carboxypeptidase 3 precursor (EC 3.4.16.5) (SerineDE carboxypeptidase III) (CP-MIII)||Serine carboxypeptidase-like precursor (EC 3.4.16.-)||	||Coilin (p80)||	|GO:0000324|GO:0004185|GO:0005773|GO:0005777|GO:0005789|GO:0046982|	vacuole, cell cycle-correlated morphology|serine carboxypeptidase activity|vacuole|peroxisome|endoplasmic reticulum membrane|protein heterodimerization activity	|GO:0008022|GO:0015030|	protein C-terminus binding|Cajal body	(1)Danrer (1)Fugrub (1)Galgal (1)Gasacu (1)Homsap (1)Orylat (1)Tetnig
7	7	789-3157	0.07356	58301.9	0.19	||Lysophospholipid acyltransferase (EC 2.3.1.51) (EC 2.3.1.23) (LPLAT)DE (1-acyl-sn-glycerol-3-phosphate acyltransferase) (AGPAT)DE (Lysophosphatidic acid acyltransferase) (LPAAT)DE (Lysophosphatidylethanolamine acyltransferase) (LPEAT)DE (Lysophosphatidylcholine acyltransferase) (LPCAT)||	||Development and differentiation-enhancing factor 2 (Pyk2 C-terminus-DE associated protein) (PAP) (Paxillin-associated protein with ARFGAPDE activity 3) (PAG3)||	|GO:0003841|GO:0005783|GO:0005789|GO:0005792|GO:0046474|GO:0047184|	1-acylglycerol-3-phosphate O-acyltransferase activity|endoplasmic reticulum|endoplasmic reticulum membrane|microsome|glycerophospholipid biosynthetic process|1-acylglycerophosphocholine O-acyltransferase activity	|GO:0008047|	enzyme activator activity	(1)Danrer (1)Fugrub (1)Galgal (1)Gasacu (1)Homsap (1)Orylat (1)Tetnig
7	7	635-825	0.07356	20079	0.28	||Ras-related protein Rab-10||	||Kinesin-like protein KIF3B (Microtubule plus end-directed kinesinDE motor 3B)||Kinesin-like protein KIF3B (Microtubule plus end-directed kinesinDE motor 3B) (HH0048)||Kinesin-like protein KIF3C||	|GO:0005886|	plasma membrane	|GO:0003774|GO:0005871|GO:0005873|GO:0007368|GO:0008089|GO:0008574|	motor activity|kinesin complex|plus-end kinesin complex|determination of left/right symmetry|anterograde axon cargo transport|plus-end-directed microtubule motor activity	(1)Danrer (1)Fugrub (1)Gasacu (1)Homsap (1)Musmus (1)Orylat (1)Tetnig
7	7	6176-6212	0.07356	4660.57	0	||ATP-dependent RNA helicase DDX1 (EC 3.6.1.-) (DEAD box protein 1)DE (DEAD box protein retinoblastoma) (DBP-RB)||	||	|GO:0000245|GO:0003724|GO:0006446|GO:0007275|GO:0008026|	spliceosome assembly|RNA helicase activity|regulation of translational initiation|multicellular organismal development|ATP-dependent helicase activity	|		(1)Danrer (1)Fugrub (1)Galgal (1)Gasacu (1)Homsap (1)Orylat (1)Tetnig
7	7	5061-13138	0.07356	11956.7	0.51	||Transmembrane protein 189||Ubiquitin-conjugating enzyme E2 variant 1 (UEV-1) (CROC-1) (TRAF6-DE regulated IKK activator 1 beta Uev1A)||	||CCAAT/enhancer-binding protein beta (C/EBP beta) (Interleukin-6-DE dependent-binding protein) (IL-6DBP) (Liver-enriched transcriptionalDE activator) (LAP) (AGP/EBP)||CCAAT/enhancer-binding protein beta (C/EBP beta) (Nuclear factor NF-DE IL6) (Transcription factor 5)||	|GO:0000209|GO:0005789|GO:0006282|GO:0006355|GO:0016563|GO:0030154|GO:0031371|GO:0043123|GO:0051092|	protein polyubiquitination|endoplasmic reticulum membrane|regulation of DNA repair|regulation of transcription, DNA-dependent|transcription activator activity|cell differentiation|ubiquitin conjugating enzyme complex|positive regulation of I-kappaB kinase/NF-kappaB cascade|activation of NF-kappaB transcription factor	|GO:0001892|GO:0003700|GO:0003705|GO:0006366|GO:0006916|GO:0006917|GO:0006953|GO:0006955|GO:0016563|GO:0030182|GO:0042803|GO:0043565|GO:0045408|GO:0045444|GO:0045944|GO:0046982|	embryonic placenta development|transcription factor activity|RNA polymerase II transcription factor activity, enhancer binding|transcription from RNA polymerase II promoter|anti-apoptosis|induction of apoptosis|acute-phase response|immune response|transcription activator activity|neuron differentiation|protein homodimerization activity|sequence-specific DNA binding|regulation of interleukin-6 bio…	(1)Danrer (1)Fugrub (1)Gasacu (1)Homsap (1)Musmus (1)Orylat (1)Tetnig
7	7	4808-14536	0.07356	9630.29	0	||Spermatid perinuclear RNA-binding protein||	||BCL2/adenovirus E1B 19 kDa protein-interacting protein 2||BNIP2 motif-containing molecule at the C-terminal region 1||	|		|GO:0005096|GO:0005509|GO:0005635|GO:0006916|GO:0006917|GO:0051318|	GTPase activator activity|calcium ion binding|nuclear envelope|anti-apoptosis|induction of apoptosis|G1 phase	(1)Danrer (1)Fugrub (1)Gasacu (1)Homsap (1)Musmus (1)Orylat (1)Tetnig
7	7	4717-9478	0.07356	27200.7	0	||GTP-binding protein era homolog (hERA) (ERA-W) (Conserved ERA-likeDE GTPase) (CEGA)||	||	|GO:0003723|GO:0005525|	RNA binding|GTP binding	|		(1)Danrer (1)Fugrub (1)Gasacu (1)Homsap (1)Musmus (1)Orylat (1)Tetnig
7	7	387-12095	0.07356	832	0	||U1 small nuclear ribonucleoprotein A (U1 snRNP protein A) (U1ADE protein) (U1-A)||	||	|GO:0000398|GO:0005681|	nuclear mRNA splicing, via spliceosome|spliceosome	|		(1)Danrer (1)Fugrub (1)Gasacu (1)Homsap (1)Musmus (1)Orylat (1)Tetnig
7	7	3714-10148	0.07356	81336.6	0	||Synaptic vesicle glycoprotein 2C (Synaptic vesicle protein 2C)||	||Uncharacterized protein C5orf37 homolog||	|GO:0007268|GO:0008021|	synaptic transmission|synaptic vesicle	|GO:0042802|	identical protein binding	(1)Danrer (1)Fugrub (1)Galgal (1)Gasacu (1)Musmus (1)Orylat (1)Tetnig
7	7	3421-17370	0.07356	22526.4	0	||	||	|		|		(1)Danrer (1)Fugrub (1)Galgal (1)Gasacu (1)Musmus (1)Orylat (1)Tetnig
7	7	286-14519	0.07356	20105	0.2	||Zinc-binding alcohol dehydrogenase domain-containing protein 1DE (EC 1.-.-.-)||	||Transcriptional-regulating factor 1 (Transcriptional-regulatingDE protein 132) (Zinc finger transcription factor TReP-132) (Zinc fingerDE protein rapa) (Breast cancer anti-estrogen resistance 2)||	|GO:0016491|	oxidoreductase activity	|GO:0003700|GO:0006694|GO:0006707|GO:0007275|GO:0008301|GO:0016455|GO:0030374|GO:0042592|GO:0045893|GO:0046885|	transcription factor activity|steroid biosynthetic process|cholesterol catabolic process|multicellular organismal development|DNA bending activity|RNA polymerase II transcription mediator activity|ligand-dependent nuclear receptor transcription coactivator activity|homeostatic process|positive regulation of transcription, DNA-dependent|regulation of hormone biosynthetic process	(1)Danrer (1)Fugrub (1)Galgal (1)Gasacu (1)Homsap (1)Orylat (1)Tetnig
7	7	2012-9217	0.07356	15233.1	0	||Protein YIPF5 (YIP1 family member 5)||Protein YIPF5 (YIP1 family member 5) (YPT-interacting protein 1 A)DE (Five-pass transmembrane protein localizing in the Golgi apparatus andDE the endoplasmic reticulum 5) (Smooth muscle cell-associated protein 5)DE (SMAP-5)||	||BTB/POZ domain-containing protein KCTD12 (Pfetin) (Predominantly fetalDE expressed T1 domain)||	|GO:0000139|GO:0005789|	Golgi membrane|endoplasmic reticulum membrane	|		(1)Danrer (1)Fugrub (1)Galgal (1)Gasacu (1)Homsap (1)Orylat (1)Tetnig
7	7	1772-1952	0.07356	357.71	0.31	||KIN, antigenic determinant of recA protein homolog (Protein KINDE homolog) (Binding to curved DNA)||	||ATP synthase subunit gamma, mitochondrial precursor||	|GO:0003690|GO:0003723|GO:0006260|GO:0006397|GO:0006974|GO:0016363|	double-stranded DNA binding|RNA binding|DNA replication|mRNA processing|response to DNA damage stimulus|nuclear matrix	|GO:0005215|GO:0005743|GO:0005753|	transporter activity|mitochondrial inner membrane|mitochondrial proton-transporting ATP synthase complex	(1)Danrer (1)Fugrub (1)Gasacu (1)Homsap (1)Musmus (1)Orylat (1)Tetnig
7	7	17314-19245	0.07356	20792.6	0.3	||Sarcospan (K-ras oncogene-associated protein) (Kirsten-Ras-associatedDE protein)||Sarcospan (K-ras oncogene-associated protein) (Kirsten-ras-associatedDE protein)||	||Class B basic helix-loop-helix protein 3 (bHLHB3) (DifferentiallyDE expressed in chondrocytes protein 2) (hDEC2) (Enhancer-of-split andDE hairy-related protein 1) (SHARP-1)||Class B basic helix-loop-helix protein 3 (bHLHB3) (DifferentiallyDE expressed in chondrocytes protein 2) (mDEC2)||	|GO:0005887|GO:0006936|GO:0007155|GO:0016010|GO:0030133|GO:0042383|	integral to plasma membrane|muscle contraction|cell adhesion|dystrophin-associated glycoprotein complex|transport vesicle|sarcolemma	|GO:0000122|GO:0003700|GO:0003714|GO:0006355|GO:0008283|GO:0009887|GO:0017053|GO:0030154|	negative regulation of transcription from RNA polymerase II promoter|transcription factor activity|transcription corepressor activity|regulation of transcription, DNA-dependent|cell proliferation|organ morphogenesis|transcriptional repressor complex|cell differentiation	(1)Danrer (1)Fugrub (1)Gasacu (1)Homsap (1)Musmus (1)Orylat (1)Tetnig
7	7	1643-17234	0.07356	19065.9	0	||Pre-mRNA-splicing factor 18 (PRP18 homolog) (Potassium channelDE regulatory factor)||Pre-mRNA-splicing factor 18 (PRP18 homolog) (hPRP18)||	||	|GO:0005681|GO:0006397|GO:0008380|GO:0016607|	spliceosome|mRNA processing|RNA splicing|nuclear speck	|		(1)Danrer (1)Fugrub (1)Gasacu (1)Homsap (1)Musmus (1)Orylat (1)Tetnig
7	7	15516-18838	0.07356	6595.29	0	||	||Ligand of Numb protein X 2 (Numb-binding protein 2)||	|		|GO:0030165|GO:0051260|	PDZ domain binding|protein homooligomerization	(1)Danrer (1)Fugrub (1)Galgal (1)Gasacu (1)Homsap (1)Orylat (1)Tetnig
7	7	1201-11022	0.07356	345.29	0	||DNA-directed RNA polymerase I subunit RPA1 (EC 2.7.7.6) (DNA-directedDE RNA polymerase I largest subunit) (RNA polymerase I 194 kDa subunit)DE (RPA194)||DNA-directed RNA polymerase I subunit RPA1 (EC 2.7.7.6) (DNA-directedDE RNA polymerase I largest subunit) (RNA polymerase I 194 kDa subunit)DE (RPA194) (A190)||	||Pentatricopeptide repeat-containing protein 3, mitochondrial precursorDE (Transformation-related gene 15 protein) (TRG-15)||	|GO:0005736|	DNA-directed RNA polymerase I complex	|		(1)Danrer (1)Fugrub (1)Gasacu (1)Homsap (1)Musmus (1)Orylat (1)Tetnig
7	7	11212-15271	0.07356	8917.43	0.24	||Ankyrin repeat domain-containing protein 44||Ankyrin-1 (Erythrocyte ankyrin) (Ankyrin-R)||Ankyrin-3 (ANK-3) (Ankyrin-G)||	||Transcription factor HES-1 (Hairy and enhancer of split 1)||	|GO:0005200|GO:0005856|GO:0006605|GO:0006887|GO:0007010|GO:0008093|GO:0016323|GO:0019899|GO:0030507|GO:0045199|	structural constituent of cytoskeleton|cytoskeleton|protein targeting|exocytosis|cytoskeleton organization and biogenesis|cytoskeletal adaptor activity|basolateral plasma membrane|enzyme binding|spectrin binding|maintenance of epithelial cell polarity	|GO:0000122|GO:0001889|GO:0003677|GO:0007155|GO:0008284|GO:0016564|GO:0021983|GO:0030324|GO:0042668|GO:0045608|GO:0045665|GO:0048469|GO:0048505|	negative regulation of transcription from RNA polymerase II promoter|liver development|DNA binding|cell adhesion|positive regulation of cell proliferation|transcription repressor activity|pituitary gland development|lung development|auditory receptor cell fate determination|negative regulation of auditory receptor cell differentiation|negative regulation of neuron differentiation|cell maturation|…	(1)Danrer (1)Fugrub (1)Gasacu (1)Homsap (1)Musmus (1)Orylat (1)Tetnig
6	6	8903-13047	0.07346	101520	0.39	||Alpha-2-macroglobulin receptor-associated protein precursor (Alpha-2-DE MRAP) (Low density lipoprotein receptor-related protein-associatedDE protein 1) (RAP)||Alpha-2-macroglobulin receptor-associated protein precursor (Alpha-2-DE MRAP) (Low density lipoprotein receptor-related protein-associatedDE protein 1) (RAP) (Gp330-binding 45 kDa protein)||	||Alpha-2C adrenergic receptor (Alpha-2C adrenoceptor) (Alpha-2CDE adrenoreceptor) (Alpha(2C)AR)||Alpha-2C adrenergic receptor (Alpha-2C adrenoceptor) (Alpha-2CDE adrenoreceptor) (Alpha-2 adrenergic receptor subtype C4)||	|GO:0004873|GO:0005509|GO:0005886|GO:0006457|GO:0008034|GO:0008201|GO:0008283|GO:0009986|GO:0016021|GO:0016192|GO:0050750|GO:0051082|	asialoglycoprotein receptor activity|calcium ion binding|plasma membrane|protein folding|lipoprotein binding|heparin binding|cell proliferation|cell surface|integral to membrane|vesicle-mediated transport|low-density lipoprotein receptor binding|unfolded protein binding	|GO:0004938|GO:0005887|GO:0007186|GO:0007194|	alpha2-adrenergic receptor activity|integral to plasma membrane|G-protein coupled receptor protein signaling pathway|negative regulation of adenylate cyclase activity	(1)Danrer (1)Fugrub (1)Gasacu (1)Musmus (1)Orylat (1)Tetnig
6	6	4195-17404	0.07346	28357.8	0	||	||	|		|		(1)Danrer (1)Fugrub (1)Gasacu (1)Homsap (1)Orylat (1)Tetnig
6	6	3359-11454	0.07346	46761.5	0	||Spermine oxidase (EC 1.5.3.-) (Polyamine oxidase 1) (PAO-1) (PAOh1)||	||	|GO:0046208|GO:0046592|	spermine catabolic process|polyamine oxidase activity	|		(1)Danrer (1)Fugrub (1)Gasacu (1)Musmus (1)Orylat (1)Tetnig
6	6	19254-19255	0.07346	67925.2	0.29	||Calcium-binding and coiled-coil domain-containing protein 1 (Coiled-DE coil coactivator protein)||Calcium-binding and coiled-coil domain-containing protein 1DE (Calphoglin) (Sarcoma antigen NY-SAR-3) (Coiled-coil coactivatorDE protein)||	||Homeobox protein Hox-C13 (Hox-3G)||Homeobox protein Hox-C13a||	|GO:0000790|GO:0003682|GO:0003713|GO:0006350|GO:0030518|GO:0045944|	nuclear chromatin|chromatin binding|transcription coactivator activity|transcription|steroid hormone receptor signaling pathway|positive regulation of transcription from RNA polymerase II promoter	|GO:0003700|GO:0003702|GO:0007275|GO:0009653|GO:0031101|	transcription factor activity|RNA polymerase II transcription factor activity|multicellular organismal development|anatomical structure morphogenesis|fin regeneration	(1)Danrer (1)Fugrub (1)Gasacu (1)Homsap (1)Orylat (1)Tetnig
6	6	169-21234	0.07346	41520.3	0	||Long-chain-fatty-acid--CoA ligase 1 (EC 6.2.1.3) (Long-chain acyl-CoADE synthetase 1) (LACS 1)||Long-chain-fatty-acid--CoA ligase 1 (EC 6.2.1.3) (Long-chain acyl-CoADE synthetase 1) (LACS 1) (Palmitoyl-CoA ligase)||	||	|GO:0004467|GO:0005739|GO:0005741|GO:0005778|GO:0005789|	long-chain-fatty-acid-CoA ligase activity|mitochondrion|mitochondrial outer membrane|peroxisomal membrane|endoplasmic reticulum membrane	|		(1)Danrer (1)Fugrub (1)Gasacu (1)Musmus (1)Orylat (1)Tetnig
8	9	791-5248	0.07226	1204.22	0	||Structural maintenance of chromosomes protein 1A (SMC-protein)||Structural maintenance of chromosomes protein 1A (SMC1alpha protein)DE (Sb1.8)||Structural maintenance of chromosomes protein 1A (xSMC1)||Structural maintenance of chromosomes protein 1B (SMC1beta protein)||	||	|GO:0000075|GO:0000776|GO:0000794|GO:0000800|GO:0003677|GO:0003682|GO:0003777|GO:0006281|GO:0007052|GO:0007062|GO:0007064|GO:0007126|GO:0008280|GO:0009314|GO:0042770|GO:0046982|	cell cycle checkpoint|kinetochore|condensed nuclear chromosome|lateral element|DNA binding|chromatin binding|microtubule motor activity|DNA repair|mitotic spindle organization and biogenesis|sister chromatid cohesion|mitotic sister chromatid cohesion|meiosis|cohesin core heterodimer|response to radiation|DNA damage response, signal transduction|protein heterodimerization activity	|		(1)Danrer (1)Fugrub (1)Galgal (1)Gasacu (2)Homsap (1)Musmus (1)Orylat (1)Xentro
8	9	2159-5003	0.07226	731	0	||Uncharacterized peptidase C12B10.05 (EC 3.4.-.-)||Uncharacterized peptidase YER078C (EC 3.4.-.-)||	||Hsc70-interacting protein (Hip) (Suppression of tumorigenicity proteinDE 13) (Putative tumor suppressor ST13) (Protein FAM10A1) (ProgesteroneDE receptor-associated p48 protein) (Renal carcinoma antigen NY-REN-33)||	|GO:0005739|	mitochondrion	|GO:0006457|GO:0030674|	protein folding|protein binding, bridging	(2)Danrer (1)Fugrub (1)Galgal (1)Gasacu (1)Homsap (1)Musmus (1)Orylat (1)Xentro
8	8	957-8781	0.07226	40634.1	0	||Ubiquitin carboxyl-terminal hydrolase 7 (EC 3.1.2.15) (UbiquitinDE thioesterase 7) (Ubiquitin-specific-processing protease 7)DE (Deubiquitinating enzyme 7)||Ubiquitin carboxyl-terminal hydrolase 7 (EC 3.1.2.15) (UbiquitinDE thioesterase 7) (Ubiquitin-specific-processing protease 7)DE (Deubiquitinating enzyme 7) (Herpesvirus-associated ubiquitin-specificDE protease)||Ubiquitin carboxyl-terminal …	||	|GO:0004197|GO:0004843|GO:0008022|GO:0016579|	cysteine-type endopeptidase activity|ubiquitin-specific protease activity|protein C-terminus binding|protein deubiquitination	|		(1)Danrer (1)Fugrub (1)Galgal (1)Gasacu (1)Homsap (1)Musmus (1)Orylat (1)Xentro
8	8	905-14073	0.07226	2368.75	0	||Succinate dehydrogenase ((ubiquinone)) flavoprotein subunit A,DE mitochondrial precursor (EC 1.3.5.1) (Fp) (Flavoprotein subunit ofDE complex II A)||Succinate dehydrogenase ((ubiquinone)) flavoprotein subunit,DE mitochondrial precursor (EC 1.3.5.1) (Fp) (Flavoprotein subunit ofDE complex II)||	||	|GO:0000104|GO:0005739|GO:0005743|GO:0005749|GO:0006099|GO:0008177|	succinate dehydrogenase activity|mitochondrion|mitochondrial inner membrane|mitochondrial respiratory chain complex II|tricarboxylic acid cycle|succinate dehydrogenase (ubiquinone) activity	|		(1)Danrer (1)Fugrub (1)Galgal (1)Gasacu (1)Homsap (1)Musmus (1)Orylat (1)Xentro
8	8	7249-11916	0.07226	1149.5	0	||	||Glomulin (FKBP-associated protein) (FK506-binding protein-associatedDE protein) (FAP)||	|		|GO:0001570|GO:0005171|GO:0005622|GO:0040029|GO:0042130|GO:0042327|GO:0042692|GO:0045086|GO:0050715|	vasculogenesis|hepatocyte growth factor receptor binding|intracellular|regulation of gene expression, epigenetic|negative regulation of T cell proliferation|positive regulation of phosphorylation|muscle cell differentiation|positive regulation of interleukin-2 biosynthetic process|positive regulation of cytokine secretion	(1)Danrer (1)Fugrub (1)Galgal (1)Gasacu (1)Homsap (1)Musmus (1)Orylat (1)Xentro
8	8	687-4205	0.07226	9595.88	0	||SEC23-interacting protein (p125)||	||	|GO:0005793|GO:0006886|GO:0007030|	ER-Golgi intermediate compartment|intracellular protein transport|Golgi organization and biogenesis	|		(1)Danrer (1)Fugrub (1)Galgal (1)Gasacu (1)Homsap (1)Musmus (1)Orylat (1)Xentro
8	8	5726-11045	0.07226	13086	0.2	||Rho GTPase-activating protein 10 (Rho-type GTPase-activating proteinDE 10)||Rho GTPase-activating protein 10 (Rho-type GTPase-activating proteinDE 10) (GTPase regulator associated with focal adhesion kinase 2) (Graf-DE related protein 2)||Rho GTPase-activating protein 10 (Rho-type GTPase-activating proteinDE 10) (PH and SH3 domain-containing rhoGAP protein) (PS-GAP) (PSGAP)||	||Protein arginine N-methyltransferase 7 (EC 2.1.1.-)||	|GO:0005100|GO:0005886|GO:0007010|	Rho GTPase activator activity|plasma membrane|cytoskeleton organization and biogenesis	|GO:0008469|GO:0016277|GO:0016571|GO:0018216|GO:0035241|GO:0035243|	histone-arginine N-methyltransferase activity|[myelin basic protein]-arginine N-methyltransferase activity|histone methylation|peptidyl-arginine methylation|protein-arginine omega-N monomethyltransferase activity|protein-arginine omega-N symmetric methyltransferase activity	(1)Danrer (1)Fugrub (1)Galgal (1)Gasacu (1)Homsap (1)Musmus (1)Orylat (1)Xentro
8	8	4479-5633	0.07226	5746.62	0	||Nucleoside diphosphate-linked moiety X motif 6 (Nudix motif 6)DE (Protein GFG) (GFG-1) (Antisense basic fibroblast growth factor)||	||Transitional endoplasmic reticulum ATPase (TER ATPase) (15S Mg(2+)-DE ATPase p97 subunit) (Valosin-containing protein) (VCP)||Uncharacterized AAA domain-containing protein C56F2.07c||	|GO:0008083|	growth factor activity	|GO:0042254|	ribosome biogenesis and assembly	(1)Danrer (1)Fugrub (1)Galgal (1)Gasacu (1)Homsap (1)Musmus (1)Orylat (1)Xentro
8	8	4293-11382	0.07226	13614.4	0	||Delta-like protein 1 precursor (Drosophila Delta homolog 1) (Delta1)||Delta-like protein 1 precursor (Drosophila Delta homolog 1) (Delta1)DE (H-Delta-1)||Delta-like protein D precursor (DeltaD protein) (After eight protein)||	||	|GO:0001701|GO:0001709|GO:0001756|GO:0001757|GO:0005112|GO:0005576|GO:0005886|GO:0005887|GO:0007219|GO:0007368|GO:0007386|GO:0007399|GO:0009912|GO:0021523|GO:0030097|GO:0030155|GO:0030165|GO:0031410|GO:0042472|GO:0042475|GO:0045608|GO:0046331|GO:0048471|GO:0048547|	in utero embryonic development|cell fate determination|somitogenesis|somite specification|Notch binding|extracellular region|plasma membrane|integral to plasma membrane|Notch signaling pathway|determination of left/right symmetry|compartment specification|nervous system development|auditory receptor cell fate commitment|somatic motor neuron differentiation|hemopoiesis|regulation of cell adhesion|…	|		(1)Danrer (1)Fugrub (1)Galgal (1)Gasacu (1)Homsap (1)Musmus (1)Orylat (1)Xentro
8	8	4111-6413	0.07226	1111.75	0.28	||Neighbor of COX4||	||Cytochrome c oxidase subunit 4 isoform 1, mitochondrial precursorDE (Cytochrome c oxidase subunit IV isoform 1) (COX IV-1) (Cytochrome cDE oxidase polypeptide IV)||Cytochrome c oxidase subunit 4 isoform 1, mitochondrial precursorDE (EC 1.9.3.1) (Cytochrome c oxidase subunit IV isoform 1) (COX IV-1)||	|GO:0005739|	mitochondrion	|GO:0004129|GO:0005743|GO:0006091|	cytochrome-c oxidase activity|mitochondrial inner membrane|generation of precursor metabolites and energy	(1)Danrer (1)Fugrub (1)Galgal (1)Gasacu (1)Homsap (1)Musmus (1)Orylat (1)Xentro
8	8	4100-19263	0.07226	53218	0	||Acyl-CoA synthetase short-chain family member 3, mitochondrialDE precursor (EC 6.2.1.1)||	||Lin-7 homolog A (Lin-7A)||Lin-7 homolog A (Lin-7A) (Mammalian lin-seven protein 1) (MALS-1)DE (Vertebrate lin-7 homolog 1) (Veli-1 protein)||	|GO:0003987|	acetate-CoA ligase activity	|GO:0016323|	basolateral plasma membrane	(1)Danrer (1)Fugrub (1)Galgal (1)Gasacu (1)Homsap (1)Musmus (1)Orylat (1)Xentro
8	8	3516-7065	0.07226	3191.75	0	||Ribosome recycling factor (Ribosome-releasing factor) (RRF)||	||	|GO:0006415|	translational termination	|		(1)Danrer (1)Fugrub (1)Galgal (1)Gasacu (1)Homsap (1)Musmus (1)Orylat (1)Xentro
8	8	3418-16622	0.07226	15371.5	0.09	||Thrombospondin-4 precursor||Thrombospondin-4 precursor (Thbs4)||	||Metaxin-1||	|GO:0005509|GO:0005576|GO:0005578|GO:0006930|GO:0007160|GO:0008201|GO:0016337|	calcium ion binding|extracellular region|proteinaceous extracellular matrix|substrate-bound cell migration, cell extension|cell-matrix adhesion|heparin binding|cell-cell adhesion	|GO:0005741|	mitochondrial outer membrane	(1)Danrer (1)Fugrub (1)Galgal (1)Gasacu (1)Homsap (1)Musmus (1)Orylat (1)Xentro
8	8	3092-17352	0.07226	27694.4	0	||Calcium-channel protein cch1||	||Integrin beta-like protein 1 precursor (Ten integrin EGF-like repeatDE domain-containing protein) (Osteoblast-specific cysteine-richDE protein)||	|GO:0005783|	endoplasmic reticulum	|GO:0007155|	cell adhesion	(1)Danrer (1)Fugrub (1)Galgal (1)Gasacu (1)Homsap (1)Musmus (1)Orylat (1)Xentro
8	8	292-392	0.07226	33554.1	0.21	||Retinal dehydrogenase 2 (EC 1.2.1.36) (RalDH2) (RALDH 2) (RALDH(II))DE (Retinaldehyde-specific dehydrogenase type 2) (Aldehyde dehydrogenaseDE family 1 member A2)||	||Aquaporin-9 (AQP-9)||Aquaporin-9 (AQP-9) (Small solute channel 1)||	|GO:0001758|GO:0003007|GO:0004028|GO:0006776|GO:0008284|GO:0009055|GO:0009855|GO:0009952|GO:0009954|GO:0014032|GO:0016331|GO:0030182|GO:0030900|GO:0030902|GO:0031016|GO:0035115|GO:0042573|GO:0043010|GO:0048384|	retinal dehydrogenase activity|heart morphogenesis|3-chloroallyl aldehyde dehydrogenase activity|vitamin A metabolic process|positive regulation of cell proliferation|electron carrier activity|determination of bilateral symmetry|anterior/posterior pattern formation|proximal/distal pattern formation|neural crest cell development|morphogenesis of embryonic epithelium|neuron differentiation|forebrai…	|GO:0005275|GO:0005345|GO:0005350|GO:0005887|GO:0006833|GO:0006863|GO:0006955|GO:0006970|GO:0007588|GO:0008152|GO:0010033|GO:0015166|GO:0015250|GO:0015288|GO:0015791|GO:0015837|GO:0015855|GO:0030104|GO:0046689|GO:0046942|GO:0046943|	amine transmembrane transporter activity|purine transmembrane transporter activity|pyrimidine transmembrane transporter activity|integral to plasma membrane|water transport|purine transport|immune response|response to osmotic stress|excretion|metabolic process|response to organic substance|polyol transmembrane transporter activity|water channel activity|porin activity|polyol transport|amine trans…	(1)Danrer (1)Fugrub (1)Galgal (1)Gasacu (1)Homsap (1)Musmus (1)Orylat (1)Xentro
8	8	276-17109	0.07226	38266	0	||NADP-dependent malic enzyme (EC 1.1.1.40) (NADP-ME)||NADP-dependent malic enzyme (EC 1.1.1.40) (NADP-ME) (Malic enzyme 1)||NADP-dependent malic enzyme, mitochondrial precursor (EC 1.1.1.40)DE (NADP-ME) (Malic enzyme 3)||	||Serine protease 23 precursor (EC 3.4.21.-) (Putative secreted proteinDE ZSIG13)||	|GO:0004473|GO:0005625|GO:0005739|GO:0006090|GO:0006108|GO:0006741|GO:0006800|GO:0009055|GO:0009060|GO:0009725|GO:0009743|GO:0030145|GO:0043531|GO:0048037|GO:0050661|GO:0051287|	malate dehydrogenase (oxaloacetate-decarboxylating) (NADP+) activity|soluble fraction|mitochondrion|pyruvate metabolic process|malate metabolic process|NADP biosynthetic process|oxygen and reactive oxygen species metabolic process|electron carrier activity|aerobic respiration|response to hormone stimulus|response to carbohydrate stimulus|manganese ion binding|ADP binding|cofactor binding|NADP bin…	|		(1)Danrer (1)Fugrub (1)Galgal (1)Gasacu (1)Homsap (1)Musmus (1)Orylat (1)Xentro
8	8	2273-12520	0.07226	909.75	0.17	||WD repeat-containing protein 57 (Prp8-binding protein) (hPRP8BP) (U5DE snRNP-specific 40 kDa protein) (38 kDa-splicing factor)||	||Nucleolar protein of 40 kDa (pNO40) (Zinc finger CCHC domain-DE containing protein 17) (Putative S1 RNA-binding domain protein) (PS1DDE protein)||	|GO:0005682|GO:0005732|GO:0008380|GO:0031202|	snRNP U5|small nucleolar ribonucleoprotein complex|RNA splicing|RNA splicing factor activity, transesterification mechanism	|GO:0003723|GO:0022625|	RNA binding	(1)Danrer (1)Fugrub (1)Galgal (1)Gasacu (1)Homsap (1)Musmus (1)Orylat (1)Xentro
8	8	2177-9099	0.07226	4106	0	||Pleckstrin homology domain-containing family A member 3DE (Phosphoinositol 4-phosphate adaptor protein 1) (FAPP-1)||	||FK506-binding protein 14 precursor (EC 5.2.1.8) (Peptidyl-prolyl cis-DE trans isomerase) (PPIase) (Rotamase)||FK506-binding protein 14 precursor (EC 5.2.1.8) (Peptidyl-prolyl cis-DE trans isomerase) (PPIase) (Rotamase) (22 kDa FK506-binding protein)DE (FKBP-22)||	|GO:0005543|GO:0005545|	phospholipid binding|phosphatidylinositol binding	|GO:0005788|	endoplasmic reticulum lumen	(1)Danrer (1)Fugrub (1)Galgal (1)Gasacu (1)Homsap (1)Musmus (1)Orylat (1)Xentro
8	8	2006-15226	0.07226	87111.9	0.04	||Ras-related protein Rab-2A||	||Carbonic anhydrase-related protein (CARP) (CA-VIII)||	|GO:0005794|GO:0006886|GO:0033116|GO:0042470|	Golgi apparatus|intracellular protein transport|ER-Golgi intermediate compartment membrane|melanosome	|GO:0004089|GO:0048015|	carbonate dehydratase activity|phosphoinositide-mediated signaling	(1)Danrer (1)Fugrub (1)Galgal (1)Gasacu (1)Homsap (1)Musmus (1)Orylat (1)Xentro
8	8	17222-17223	0.07226	7817	0	||	||	|		|		(1)Danrer (1)Fugrub (1)Galgal (1)Gasacu (1)Homsap (1)Musmus (1)Orylat (1)Xentro
8	8	1535-16687	0.07226	1060	0.07	||tRNA (guanine-N(1)-)-methyltransferase (EC 2.1.1.31) (M1G-DE methyltransferase) (tRNA ((GM37)) methyltransferase) (tRNADE methyltransferase 5)||tRNA (guanine-N(1)-)-methyltransferase (EC 2.1.1.31) (M1G-DE methyltransferase) (tRNA ((GM37)) methyltransferase) (tRNADE methyltransferase 5) (TRM5)||	||Sodium-coupled neutral amino acid transporter 3 (Na(+)-coupled neutralDE amino acid transporter 3) (System N amino acid transporter 1) (N-DE system amino acid transporter 1) (Solute carrier family 38 member 3)||Sodium-coupled neutral amino acid transporter 3 (Na(+)-coupled neutralDE amino acid transporter 3) (System N amino acid transporter 1) (N-DE system amino acid transporter 1) (Solute carr…	|GO:0009019|	tRNA (guanine-N1-)-methyltransferase activity	|GO:0005290|GO:0005887|GO:0006867|GO:0006868|GO:0015182|GO:0015186|GO:0015817|	L-histidine transmembrane transporter activity|integral to plasma membrane|asparagine transport|glutamine transport|L-asparagine transmembrane transporter activity|L-glutamine transmembrane transporter activity|histidine transport	(1)Danrer (1)Fugrub (1)Galgal (1)Gasacu (1)Homsap (1)Musmus (1)Orylat (1)Xentro
8	8	14107-14108	0.07226	8095.38	0.11	||Tissue factor pathway inhibitor 2 precursor (TFPI-2) (PlacentalDE protein 5) (PP5)||	||Guanine nucleotide-binding protein G(T) subunit gamma-T1 precursorDE (Transducin gamma chain)||	|GO:0005201|GO:0005578|	extracellular matrix structural constituent|proteinaceous extracellular matrix	|GO:0003924|GO:0007165|	GTPase activity|signal transduction	(1)Danrer (1)Fugrub (1)Galgal (1)Gasacu (1)Homsap (1)Musmus (1)Orylat (1)Xentro
8	8	1262-15459	0.07226	18402.5	0.29	||Nucleolysin TIAR (TIA-1-related protein)||	||BAG family molecular chaperone regulator 3 (Bcl-2-associatedDE athanogene 3) (BAG-3) (Bcl-2-binding protein Bis)||BAG family molecular chaperone regulator 3 (Bcl-2-associatedDE athanogene 3) (BAG-3) (Bcl-2-binding protein Bis) (Docking proteinDE CAIR-1)||	|GO:0003702|GO:0003723|GO:0005764|GO:0006357|GO:0006917|GO:0006952|GO:0007281|GO:0008284|GO:0017091|GO:0017145|	RNA polymerase II transcription factor activity|RNA binding|lysosome|regulation of transcription from RNA polymerase II promoter|induction of apoptosis|defense response|germ cell development|positive regulation of cell proliferation|AU-rich element binding|stem cell division	|GO:0006457|GO:0006916|	protein folding|anti-apoptosis	(1)Danrer (1)Fugrub (1)Galgal (1)Gasacu (1)Homsap (1)Musmus (1)Orylat (1)Xentro
8	8	11942-16988	0.07226	242660	0.23	||Collagen alpha-1(VIII) chain precursor||Collagen alpha-1(VIII) chain precursor (Endothelial collagen)||	||Discoidin, CUB and LCCL domain-containing protein 2 precursorDE (Endothelial and smooth muscle cell-derived neuropilin-like protein)||Discoidin, CUB and LCCL domain-containing protein 2 precursorDE (Endothelial and smooth muscle cell-derived neuropilin-like protein)DE (CUB, LCCL and coagulation factor V/VIII-homology domains protein 1)||	|GO:0005591|GO:0048593|GO:0050673|	collagen type VIII|camera-type eye morphogenesis|epithelial cell proliferation	|GO:0005887|GO:0009986|GO:0030308|GO:0030522|GO:0042060|	integral to plasma membrane|cell surface|negative regulation of cell growth|intracellular receptor-mediated signaling pathway|wound healing	(1)Danrer (1)Fugrub (1)Galgal (1)Gasacu (1)Homsap (1)Musmus (1)Orylat (1)Xentro
8	8	11067-13024	0.07226	63616.5	0.33	||Neurabin-2 (Neurabin-II) (Spinophilin) (Protein phosphatase 1DE regulatory subunit 9B)||Neurabin-2 (Neurabin-II) (Spinophilin) (Protein phosphatase 1DE regulatory subunit 9B) (Neural tissue-specific F-actin-binding proteinDE II) (p130) (PP1bp134)||	||Epsilon-sarcoglycan precursor (Epsilon-SG)||	|GO:0000164|GO:0001560|GO:0001932|GO:0003779|GO:0004864|GO:0005654|GO:0007015|GO:0007050|GO:0007096|GO:0008157|GO:0008380|GO:0016358|GO:0030175|GO:0030308|GO:0030864|GO:0042127|	protein phosphatase type 1 complex|regulation of cell growth by extracellular stimulus|regulation of protein amino acid phosphorylation|actin binding|protein phosphatase inhibitor activity|nucleoplasm|actin filament organization|cell cycle arrest|regulation of exit from mitosis|protein phosphatase 1 binding|RNA splicing|dendrite development|filopodium|negative regulation of cell growth|cortical a…	|GO:0005887|GO:0007160|GO:0007517|GO:0016012|	integral to plasma membrane|cell-matrix adhesion|muscle development|sarcoglycan complex	(1)Danrer (1)Fugrub (1)Galgal (1)Gasacu (1)Homsap (1)Musmus (1)Orylat (1)Xentro
7	8	2609-7258	0.07225	14098	0	||Bestrophin-1 (Vitelliform macular dystrophy protein 2 homolog)||Bestrophin-1 (Vitelliform macular dystrophy protein 2)||Bestrophin-1 (Vitelliform macular dystrophy protein 2) (TU15B)||Bestrophin-3 (Vitelliform macular dystrophy 2-like protein 3)||	||Guanine nucleotide exchange factor for Rab3A (Rab3A-interacting-likeDE protein 1) (Rabin3-like 1)||RAB3A-interacting protein (Rabin-3) (SSX2-interacting protein)||	|GO:0005254|GO:0005624|GO:0005886|GO:0007601|GO:0015698|GO:0016021|GO:0016323|GO:0030321|GO:0043271|	chloride channel activity|membrane fraction|plasma membrane|visual perception|inorganic anion transport|integral to membrane|basolateral plasma membrane|transepithelial chloride transport|negative regulation of ion transport	|		(1)Fugrub (1)Galgal (2)Homsap (1)Musmus (1)Orylat (1)Tetnig (1)Xentro
7	7	3442-15441	0.07225	14058.6	0	||Sorting nexin-4 (Autophagy-related protein 24)||	||	|GO:0010008|	endosome membrane	|		(1)Fugrub (1)Galgal (1)Homsap (1)Musmus (1)Orylat (1)Tetnig (1)Xentro
7	7	3390-12767	0.07225	24239.3	0	||Cyclin-Y (Cyclin fold protein 1) (Cyclin box protein 1)||	||Protein FAM119B (Hepatocellular carcinoma-associated antigen 557a)||	|		|GO:0005622|	intracellular	(1)Fugrub (1)Galgal (1)Homsap (1)Musmus (1)Orylat (1)Tetnig (1)Xentro
7	7	1974-13983	0.07225	457.71	0.13	||Trafficking protein particle complex subunit 2 (Sedlin)||Trafficking protein particle complex subunit 2 (Sedlin) (MBP-1-DE interacting protein 2A) (MIP-2A)||	||Oral-facial-digital syndrome 1 protein homolog||	|GO:0001501|GO:0006355|GO:0006888|GO:0008134|	skeletal development|regulation of transcription, DNA-dependent|ER to Golgi vesicle-mediated transport|transcription factor binding	|GO:0035083|	cilium axoneme biogenesis	(1)Fugrub (1)Galgal (1)Homsap (1)Musmus (1)Orylat (1)Tetnig (1)Xentro
7	7	17434-17435	0.07225	737	0	||Coiled-coil domain-containing protein 56||	||	|GO:0005739|	mitochondrion	|		(1)Fugrub (1)Galgal (1)Homsap (1)Musmus (1)Orylat (1)Tetnig (1)Xentro
7	7	1160-16959	0.07225	1254.43	0	||Mitochondrial chaperone BCS1 (BCS1-like protein)||Mitochondrial chaperone BCS1 (BCS1-like protein) (H-BCS1)||	||Zinc finger protein 142 (HA4654)||	|GO:0005743|GO:0005750|GO:0006461|GO:0015980|	mitochondrial inner membrane|mitochondrial respiratory chain complex III|protein complex assembly|energy derivation by oxidation of organic compounds	|GO:0003700|	transcription factor activity	(1)Fugrub (1)Galgal (1)Homsap (1)Musmus (1)Orylat (1)Tetnig (1)Xentro
7	9	1697-9388	0.07216	1155.67	0.16	||Helicase SKI2W (EC 3.6.1.-) (Helicase-like protein) (HLP)||	||Negative elongation factor E (NELF-E) (RNA-binding protein RD)||	|GO:0004004|	ATP-dependent RNA helicase activity	|GO:0003723|	RNA binding	(1)Danrer (1)Fugrub (1)Gasacu (3)Homsap (1)Musmus (1)Orylat (1)Xentro
7	7	559-5067	0.07216	30373.4	0	||Xenotropic and polytropic retrovirus receptor 1 (Protein SYG1 homolog)DE (Xenotropic and polytropic murine leukemia virus receptor X3) (X-DE receptor)||Xenotropic and polytropic retrovirus receptor 1 homolog||	||	|GO:0004930|GO:0005886|GO:0005887|GO:0007186|	G-protein coupled receptor activity|plasma membrane|integral to plasma membrane|G-protein coupled receptor protein signaling pathway	|		(1)Danrer (1)Fugrub (1)Galgal (1)Gasacu (1)Homsap (1)Orylat (1)Xentro
7	7	4483-6780	0.07216	17505.3	0	||	||Abl interactor 1 (Abelson interactor 1) (Abi-1) (Spectrin SH3 domain-DE binding protein 1) (Eps8 SH3 domain-binding protein) (Eps8-bindingDE protein) (e3B1) (Ablphilin-1)||Abl interactor 1 (Abelson interactor 1) (Abi-1) (Spectrin SH3 domain-DE binding protein 1) (Eps8 SH3 domain-binding protein) (Eps8-bindingDE protein) (e3B1) (Nap1-binding protein) (Nap1BP) (Abl-binding proteinDE 4) (AblBP4)||	|		|GO:0001756|GO:0005625|GO:0005783|GO:0007169|GO:0008092|GO:0008285|GO:0009987|GO:0018108|GO:0030027|GO:0030296|	somitogenesis|soluble fraction|endoplasmic reticulum|transmembrane receptor protein tyrosine kinase signaling pathway|cytoskeletal protein binding|negative regulation of cell proliferation|cellular process|peptidyl-tyrosine phosphorylation|lamellipodium|protein tyrosine kinase activator activity	(1)Danrer (1)Fugrub (1)Galgal (1)Gasacu (1)Musmus (1)Orylat (1)Xentro
7	7	4070-6571	0.07216	2056.29	0	||	||Splicing factor, arginine/serine-rich 2 (Splicing factor SC35) (SC-35)DE (Splicing component, 35 kDa) (Protein PR264)||	|		|GO:0003714|GO:0006397|GO:0008380|	transcription corepressor activity|mRNA processing|RNA splicing	(1)Danrer (1)Fugrub (1)Gasacu (1)Homsap (1)Musmus (1)Orylat (1)Xentro
7	7	3920-4042	0.07216	25760.3	0.21	||DNA-binding protein RFX2 (Regulatory factor X 2)||	||Long-chain-fatty-acid--CoA ligase ACSBG2 (EC 6.2.1.3) (Acyl-CoADE synthetase bubblegum family member 2)||Long-chain-fatty-acid--CoA ligase ACSBG2 (EC 6.2.1.3) (Acyl-CoADE synthetase bubblegum family member 2) (Bubblegum-related protein)DE (PRTD-NY3)||	|GO:0003677|	DNA binding	|GO:0004467|	long-chain-fatty-acid-CoA ligase activity	(1)Danrer (1)Fugrub (1)Galgal (1)Gasacu (1)Homsap (1)Orylat (1)Xentro
7	7	3232-3595	0.07216	15668.4	0	||Sarcolemmal membrane-associated protein (Sarcolemmal-associatedDE protein)||	||	|GO:0005790|GO:0005887|GO:0006936|GO:0016021|	smooth endoplasmic reticulum|integral to plasma membrane|muscle contraction|integral to membrane	|		(1)Danrer (1)Fugrub (1)Galgal (1)Gasacu (1)Homsap (1)Orylat (1)Xentro
7	7	299-2996	0.07216	33521	0	||cAMP-dependent protein kinase catalytic subunit alpha (EC 2.7.11.11)DE (PKA C-alpha)||cAMP-dependent protein kinase catalytic subunit beta (EC 2.7.11.11)DE (PKA C-beta)||	||	|GO:0000287|GO:0004691|GO:0005524|GO:0005952|GO:0006468|GO:0007188|	magnesium ion binding|cAMP-dependent protein kinase activity|ATP binding|cAMP-dependent protein kinase complex|protein amino acid phosphorylation|G-protein signaling, coupled to cAMP nucleotide second messenger	|		(1)Danrer (1)Fugrub (1)Galgal (1)Gasacu (1)Homsap (1)Orylat (1)Xentro
7	7	2238-21290	0.07216	817.57	0.44	||U6 snRNA-associated Sm-like protein LSm1 (Small nuclear ribonuclearDE CaSm) (Cancer-associated Sm-like)||	||BAG family molecular chaperone regulator 4 (Bcl-2-associatedDE athanogene 4) (BAG-4) (Silencer of death domains)||	|GO:0006397|GO:0008380|GO:0031202|	mRNA processing|RNA splicing|RNA splicing factor activity, transesterification mechanism	|GO:0005057|GO:0006457|GO:0006916|	receptor signaling protein activity|protein folding|anti-apoptosis	(1)Danrer (1)Fugrub (1)Gasacu (1)Homsap (1)Musmus (1)Orylat (1)Xentro
7	7	2162-2779	0.07216	1210.71	0.12	||Prefoldin subunit 2||	||Nitrilase homolog 1 (EC 3.5.-.-)||	|GO:0006457|GO:0016272|GO:0051082|	protein folding|prefoldin complex|unfolded protein binding	|GO:0000257|	nitrilase activity	(1)Danrer (1)Fugrub (1)Gasacu (1)Homsap (1)Musmus (1)Orylat (1)Xentro
7	7	2010-6403	0.07216	16396.7	0	||	||REST corepressor 2 (M-CoREST)||	|		|GO:0003700|GO:0003714|GO:0005667|GO:0016481|	transcription factor activity|transcription corepressor activity|transcription factor complex|negative regulation of transcription	(1)Danrer (1)Fugrub (1)Gasacu (1)Homsap (1)Musmus (1)Orylat (1)Xentro
7	7	1942-17354	0.07216	13432.7	0	||Uncharacterized protein C61.03||	||	|		|		(1)Danrer (1)Fugrub (1)Gasacu (1)Homsap (1)Musmus (1)Orylat (1)Xentro
7	7	17317-17850	0.07216	13888.6	0	||POU domain, class 6, transcription factor 1 (Octamer-bindingDE transcription factor EMB) (Transcription regulatory protein MCP-1)||POU domain, class 6, transcription factor 1 (mPOU homeobox protein)DE (Brain-specific homeobox/POU domain protein 5) (Brain-5) (Brn-5DE protein)||	||DAZ-associated protein 2 (Deleted in azoospermia-associated protein 2)DE (Proline-rich protein expressed in brain)||DAZ-associated protein 2 (Deleted in azoospermia-associated proteinDE 2)||	|GO:0003700|GO:0007420|GO:0007507|GO:0007517|GO:0043565|	transcription factor activity|brain development|heart development|muscle development|sequence-specific DNA binding	|GO:0005667|	transcription factor complex	(1)Danrer (1)Fugrub (1)Gasacu (1)Homsap (1)Musmus (1)Orylat (1)Xentro
7	7	13476-18822	0.07216	307792	0.85	||Iroquois-class homeodomain protein IRX-5 (Iroquois homeobox protein 5)DE (Homeodomain protein IRXB2)||	||Iroquois-class homeodomain protein IRX-4 (Iroquois homeobox protein 4)DE (Homeodomain protein IRXA3)||Iroquois-class homeodomain protein IRX-5 (Iroquois homeobox protein 5)DE (Homeodomain protein IRXB2)||	|GO:0048468|	cell development	|GO:0007507|GO:0048468|	heart development|cell development	(1)Danrer (1)Fugrub (1)Galgal (1)Gasacu (1)Musmus (1)Orylat (1)Xentro
7	7	11998-14126	0.07216	174235	0	||Zinc finger protein basonuclin-2||	||	|GO:0003677|	DNA binding	|		(1)Danrer (1)Fugrub (1)Gasacu (1)Homsap (1)Musmus (1)Orylat (1)Xentro
7	7	10974-17328	0.07216	1153.57	0	||	||	|		|		(1)Danrer (1)Fugrub (1)Gasacu (1)Homsap (1)Musmus (1)Orylat (1)Xentro
6	6	1587-21173	0.07215	1079.17	0	||Protein CIAO1 (WD repeat-containing protein 39)||	||	|GO:0003700|GO:0006357|GO:0008284|	transcription factor activity|regulation of transcription from RNA polymerase II promoter|positive regulation of cell proliferation	|		(1)Fugrub (1)Homsap (1)Musmus (1)Orylat (1)Tetnig (1)Xentro
6	6	14211-19377	0.07215	28966	0	||Homeobox protein DLX-3||	||Integrin alpha-3 light chain))||Integrin alpha-3 precursor (Galactoprotein B3) (GAPB3) (VLA-3 alphaDE chain) (CD49c antigen) ((Contains: Integrin alpha-3 heavy chain;DE Integrin alpha-3 light chain))||	|GO:0003700|	transcription factor activity	|GO:0001764|GO:0007160|GO:0007613|GO:0008305|GO:0016323|GO:0019717|	neuron migration|cell-matrix adhesion|memory|integrin complex|basolateral plasma membrane|synaptosome	(1)Fugrub (1)Homsap (1)Musmus (1)Orylat (1)Tetnig (1)Xentro
6	6	11088-15508	0.07215	6962.83	0.41	||Achaete-scute homolog 3 (bHLH transcriptional regulator Sgn-1) (Mash-DE 3)||	||PR domain zinc finger protein 4 (PR domain-containing protein 4)||	|GO:0003677|GO:0005667|GO:0006357|GO:0030528|	DNA binding|transcription factor complex|regulation of transcription from RNA polymerase II promoter|transcription regulator activity	|GO:0003702|GO:0006366|GO:0007165|GO:0008270|GO:0008283|	RNA polymerase II transcription factor activity|transcription from RNA polymerase II promoter|signal transduction|zinc ion binding|cell proliferation	(1)Fugrub (1)Galgal (1)Homsap (1)Orylat (1)Tetnig (1)Xentro
6	6	1068-15510	0.07215	11477.2	0	||Phosphatidylethanolamine-binding protein 1 (PEBP-1) (HCNPpp)DE ((Contains: Hippocampal cholinergic neurostimulating peptide (HCNP)))||Phosphatidylethanolamine-binding protein 1 (PEBP-1) (Prostatic-bindingDE protein) (HCNPpp) (Neuropolypeptide h3) (Raf kinase inhibitor protein)DE (RKIP) ((Contains: Hippocampal cholinergic neurostimulating peptideDE (HCNP)))||	||	|GO:0008429|GO:0009986|GO:0048240|	phosphatidylethanolamine binding|cell surface|sperm capacitation	|		(1)Fugrub (1)Galgal (1)Homsap (1)Orylat (1)Tetnig (1)Xentro
6	7	4454-8303	0.07206	231049	0.35	||Homeobox protein Meis1||Homeobox protein Meis1 (Myeloid ecotropic viral integration site 1)||	||Sprouty-related, EVH1 domain-containing protein 2 (Spred-2)||	|GO:0003702|GO:0003705|GO:0005667|GO:0006357|GO:0043565|	RNA polymerase II transcription factor activity|RNA polymerase II transcription factor activity, enhancer binding|transcription factor complex|regulation of transcription from RNA polymerase II promoter|sequence-specific DNA binding	|GO:0000188|GO:0005173|GO:0005886|GO:0031410|	inactivation of MAPK activity|stem cell factor receptor binding|plasma membrane|cytoplasmic vesicle	(1)Danrer (2)Fugrub (1)Gasacu (1)Musmus (1)Orylat (1)Xentro
6	6	7795-8809	0.07206	68792.7	0.4	||BRCA1-associated RING domain protein 1 (BARD-1)||	||Paraplegin (EC 3.4.24.-)||Paraplegin (EC 3.4.24.-) (Spastic paraplegia protein 7)||	|GO:0001894|GO:0003723|GO:0004842|GO:0006974|GO:0007050|GO:0016567|GO:0019900|GO:0031436|GO:0031441|GO:0042325|GO:0042803|GO:0043065|GO:0043066|GO:0045732|GO:0046826|GO:0046982|	tissue homeostasis|RNA binding|ubiquitin-protein ligase activity|response to DNA damage stimulus|cell cycle arrest|protein ubiquitination|kinase binding|BRCA1-BARD1 complex|negative regulation of mRNA 3'-end processing|regulation of phosphorylation|protein homodimerization activity|positive regulation of apoptosis|negative regulation of apoptosis|positive regulation of protein catabolic process|n…	|GO:0004222|GO:0005739|GO:0006508|GO:0007005|GO:0007399|GO:0008089|GO:0030155|GO:0051082|	metalloendopeptidase activity|mitochondrion|proteolysis|mitochondrion organization and biogenesis|nervous system development|anterograde axon cargo transport|regulation of cell adhesion|unfolded protein binding	(1)Danrer (1)Fugrub (1)Gasacu (1)Homsap (1)Orylat (1)Xentro
6	6	5761-12407	0.07206	15283.7	0	||Integrator complex subunit 1 (Int1)||	||Transcription factor MafK||Transcription factor MafK (Erythroid transcription factor NF-E2 p18DE subunit)||	|GO:0031965|	nuclear membrane	|GO:0003700|GO:0006355|	transcription factor activity|regulation of transcription, DNA-dependent	(1)Danrer (1)Fugrub (1)Gasacu (1)Musmus (1)Orylat (1)Xentro
6	6	417-18852	0.07206	12692.8	0.21	||AMP deaminase 2 (EC 3.5.4.6) (AMP deaminase isoform L)||	||Guanine nucleotide-binding protein G(t) subunit alpha-2 (TransducinDE alpha-2 chain)||	|GO:0003876|GO:0006163|	AMP deaminase activity|purine nucleotide metabolic process	|GO:0003924|GO:0005525|GO:0005624|GO:0005834|GO:0007186|GO:0007199|GO:0007602|GO:0008020|	GTPase activity|GTP binding|membrane fraction|heterotrimeric G-protein complex|G-protein coupled receptor protein signaling pathway|G-protein signaling, coupled to cGMP nucleotide second messenger|phototransduction|G-protein coupled photoreceptor activity	(1)Danrer (1)Fugrub (1)Gasacu (1)Homsap (1)Orylat (1)Xentro
6	6	328-591	0.07206	391935	0.2	||Metabotropic glutamate receptor 3 precursor (mGluR3)||	||Semaphorin-3D precursor (Semaphorin-2) (Semaphorin-Z2) (Sema Z2)||Semaphorin-3ab precursor (Semaphorin-1B) (Semaphorin-Z1B) (Sema Z1B)||	|GO:0001641|GO:0005246|GO:0005886|GO:0005887|GO:0007194|GO:0007268|GO:0014069|GO:0019233|GO:0030424|GO:0035249|GO:0042734|GO:0043197|GO:0045211|GO:0048786|GO:0051930|	group II metabotropic glutamate receptor activity|calcium channel regulator activity|plasma membrane|integral to plasma membrane|negative regulation of adenylate cyclase activity|synaptic transmission|postsynaptic density|sensory perception of pain|axon|synaptic transmission, glutamatergic|presynaptic membrane|dendritic spine|postsynaptic membrane|presynaptic active zone|regulation of sensory per…	|GO:0001569|GO:0001755|GO:0007413|GO:0007422|GO:0007508|GO:0008045|GO:0010002|GO:0021534|GO:0030516|GO:0031290|GO:0035050|GO:0048538|GO:0048755|GO:0051216|GO:0051726|	patterning of blood vessels|neural crest cell migration|axonal fasciculation|peripheral nervous system development|larval heart development|motor axon guidance|cardioblast differentiation|cell proliferation in hindbrain|regulation of axon extension|retinal ganglion cell axon guidance|embryonic heart tube development|thymus development|branching morphogenesis of a nerve|cartilage development|regul…	(1)Danrer (1)Fugrub (1)Gasacu (1)Homsap (1)Orylat (1)Xentro
6	6	2440-4160	0.07206	50035.7	0.28	||AP-2 complex subunit sigma-1 (Adapter-related protein complex 2 sigma-DE 1 subunit) (Sigma2-adaptin) (Clathrin coat assembly protein AP17)DE (Clathrin coat-associated protein AP17) (Plasma membrane adaptor AP-2DE 17 kDa protein) (HA2 17 kDa subunit) (Clathrin assembly protein 2DE small chain)||	||Glucocorticoid receptor DNA-binding factor 1||Glucocorticoid receptor DNA-binding factor 1 (Glucocorticoid receptorDE repression factor 1) (GRF-1) (Rho GAP p190A) (p190-A)||	|GO:0008565|GO:0030100|GO:0030122|GO:0048268|	protein transporter activity|regulation of endocytosis|AP-2 adaptor complex|clathrin cage assembly	|GO:0001843|GO:0003677|GO:0003714|GO:0005096|GO:0007229|GO:0008360|GO:0015629|GO:0016481|GO:0030900|GO:0043010|	neural tube closure|DNA binding|transcription corepressor activity|GTPase activator activity|integrin-mediated signaling pathway|regulation of cell shape|actin cytoskeleton|negative regulation of transcription|forebrain development|camera-type eye development	(1)Danrer (1)Fugrub (1)Gasacu (1)Homsap (1)Orylat (1)Xentro
6	6	2401-6103	0.07206	1428	0	||Threonine synthase (EC 4.2.3.1) (TS)||	||	|GO:0004795|GO:0006566|GO:0006897|	threonine synthase activity|threonine metabolic process|endocytosis	|		(1)Danrer (1)Fugrub (1)Gasacu (1)Musmus (1)Orylat (1)Xentro
5	6	630-14464	0.0718	8865	0.27	||Histone-lysine N-methyltransferase SETD1B (EC 2.1.1.43) (SET domain-DE containing protein 1B)||	||Rho-related GTP-binding protein RhoF precursor||Rho-related GTP-binding protein RhoF precursor (Rho family GTPase Rif)DE (Rho in filopodia)||	|GO:0016607|GO:0018024|	nuclear speck|histone-lysine N-methyltransferase activity	|GO:0003924|GO:0005856|GO:0005886|GO:0007015|	GTPase activity|cytoskeleton|plasma membrane|actin filament organization	(2)Danrer (1)Fugrub (1)Gasacu (1)Tetnig (1)Xentro
4	4	497-23908	0.07099	320.5	0	||Malate dehydrogenase, mitochondrial precursor (EC 1.1.1.37)||	||Serine/threonine/tyrosine-interacting-like protein 1 (Dual specificityDE protein phosphatase 24) (Map kinase phosphatase-like protein MK-STYX)DE (Dual specificity phosphatase inhibitor MK-STYX)||	|GO:0005743|GO:0005759|GO:0030060|	mitochondrial inner membrane|mitochondrial matrix|L-malate dehydrogenase activity	|GO:0007242|	intracellular signaling cascade	(1)Cioint (1)Galgal (1)Homsap (1)Musmus
5	5	9132-21567	0.07042	11909.8	0	||	||	|		|		(1)Fugrub (1)Galgal (1)Gasacu (1)Tetnig (1)Xentro
5	5	2595-4436	0.07042	51207.4	0.14	||L-asparaginase (EC 3.5.1.1) (L-asparagine amidohydrolase)DE (Asparaginase-like protein 1)||	||Regulating synaptic membrane exocytosis protein 1 (Rab3-interactingDE molecule 1) (RIM 1)||	|GO:0003948|GO:0033345|	N4-(beta-N-acetylglucosaminyl)-L-asparaginase activity|asparagine catabolic process via L-aspartate	|GO:0005083|GO:0006461|GO:0006944|GO:0016079|GO:0017156|GO:0031632|GO:0042734|GO:0045055|	small GTPase regulator activity|protein complex assembly|membrane fusion|synaptic vesicle exocytosis|calcium ion-dependent exocytosis|positive regulation of synaptic vesicle fusion to presynaptic membrane|presynaptic membrane|regulated secretory pathway	(1)Fugrub (1)Galgal (1)Gasacu (1)Tetnig (1)Xentro
7	8	607-15956	0.07038	1237	0.17	||60S ribosomal protein L15||	||NF-kappa-B inhibitor-interacting Ras-like protein 1 (I-kappa-B-DE interacting Ras-like protein 1) (Kappa B-Ras protein 1) (KappaB-Ras1)||	|GO:0003723|GO:0003735|GO:0005840|GO:0006412|	RNA binding|structural constituent of ribosome|ribosome|translation	|GO:0003924|GO:0007249|	GTPase activity|I-kappaB kinase/NF-kappaB cascade	(2)Danrer (1)Fugrub (1)Galgal (1)Gasacu (1)Homsap (1)Musmus (1)Tetnig
7	7	9665-18887	0.07038	10817.4	0	||	||Gamma-aminobutyric acid receptor subunit delta precursor (GABA(A)DE receptor subunit delta)||	|		|GO:0004890|GO:0005887|GO:0006810|GO:0007165|	GABA-A receptor activity|integral to plasma membrane|transport|signal transduction	(1)Danrer (1)Fugrub (1)Galgal (1)Gasacu (1)Homsap (1)Musmus (1)Tetnig
7	7	6541-8901	0.07038	29814.7	0	||Goliath homolog precursor (RING finger protein 130)||Goliath homolog precursor (RING finger protein 130) (R-goliath)||	||Zinc finger protein 330 (Nucleolar cysteine-rich protein) (NucleolarDE autoantigen 36)||	|GO:0012501|	programmed cell death	|GO:0030496|GO:0046872|	midbody|metal ion binding	(1)Danrer (1)Fugrub (1)Galgal (1)Gasacu (1)Homsap (1)Musmus (1)Tetnig
7	7	4863-7708	0.07038	1064.71	0	||Serine/threonine-protein phosphatase 2A regulatory subunit B'' subunitDE alpha (Serine/threonine-protein phosphatase 2A 72/130 kDa regulatoryDE subunit B) (PP2A, subunit B, B''-PR72/PR130) (PP2A, subunit B,DE B72/B130 isoforms) (PP2A, subunit B, PR72/PR130 isoforms) (PP2A,DE subunit B, R3 isoform)||Serine/threonine-protein phosphatase 2A regulatory subunit B'' subunitDE beta (Protein phosphatas…	||	|GO:0000159|GO:0004722|GO:0006470|GO:0007050|GO:0008601|	protein phosphatase type 2A complex|protein serine/threonine phosphatase activity|protein amino acid dephosphorylation|cell cycle arrest|protein phosphatase type 2A regulator activity	|		(1)Danrer (1)Fugrub (1)Galgal (1)Gasacu (1)Homsap (1)Musmus (1)Tetnig
7	7	2413-21388	0.07038	30682.4	0	||Mediator of RNA polymerase II transcription subunit 6 (MediatorDE complex subunit 6)||Mediator of RNA polymerase II transcription subunit 6 (MediatorDE complex subunit 6) (hMed6) (Activator-recruited cofactor 33 kDaDE component) (ARC33) (Renal carcinoma antigen NY-REN-28)||	||	|GO:0000119|GO:0003702|GO:0003713|GO:0045944|	mediator complex|RNA polymerase II transcription factor activity|transcription coactivator activity|positive regulation of transcription from RNA polymerase II promoter	|		(1)Danrer (1)Fugrub (1)Galgal (1)Gasacu (1)Homsap (1)Musmus (1)Tetnig
7	7	2103-2527	0.07038	2623.14	0	||Uncharacterized protein YMR132C||	||N-acetyltransferase eco (EC 2.3.1.-) (Establishment of cohesion 1DE homolog) (ECO1 homolog)||	|		|GO:0000790|GO:0007052|GO:0007064|GO:0016407|	nuclear chromatin|mitotic spindle organization and biogenesis|mitotic sister chromatid cohesion|acetyltransferase activity	(1)Danrer (1)Fugrub (1)Galgal (1)Gasacu (1)Homsap (1)Musmus (1)Tetnig
7	7	1987-19328	0.07038	3542	0	||Chitobiosyldiphosphodolichol beta-mannosyltransferase (EC 2.4.1.142)DE (GDP-mannose-dolichol diphosphochitobiose mannosyltransferase) (GDP-DE Man:GlcNAc2-PP-dolichol mannosyltransferase) (Beta-1,4-DE mannosyltransferase) (Asparagine-linked glycosylation protein 1)||Chitobiosyldiphosphodolichol beta-mannosyltransferase (EC 2.4.1.142)DE (GDP-mannose-dolichol diphosphochitobiose mannosyltransferas…	||	|GO:0000030|GO:0004578|GO:0005783|GO:0005789|GO:0006486|GO:0009103|	mannosyltransferase activity|chitobiosyldiphosphodolichol beta-mannosyltransferase activity|endoplasmic reticulum|endoplasmic reticulum membrane|protein amino acid glycosylation|lipopolysaccharide biosynthetic process	|		(1)Danrer (1)Fugrub (1)Galgal (1)Gasacu (1)Homsap (1)Musmus (1)Tetnig
7	7	1517-6396	0.07038	70974.9	0.15	||Vascular endothelial growth factor receptor 2 precursor (EC 2.7.10.1)DE (VEGFR-2) (Kinase insert domain receptor) (Protein-tyrosine kinaseDE receptor Flk-1) (CD309 antigen)||Vascular endothelial growth factor receptor 2 precursor (EC 2.7.10.1)DE (VEGFR-2) (Protein-tyrosine kinase receptor flk-1) (Fetal liver kinaseDE 1) (Kinase NYK) (CD309 antigen)||	||3-oxo-5-alpha-steroid 4-dehydrogenase 3 (EC 1.3.99.5) (Steroid 5-DE alpha-reductase 3) (SR type 3)||3-oxo-5-alpha-steroid 4-dehydrogenase 3 (EC 1.3.99.5) (Steroid 5-DE alpha-reductase 3) (SR type 3) (Steroid 5-alpha-reductase 2-like)||	|GO:0001541|GO:0001570|GO:0002053|GO:0005021|GO:0005887|GO:0007169|GO:0016477|GO:0019838|GO:0030097|GO:0043129|GO:0045165|GO:0045446|GO:0048010|GO:0048286|GO:0048469|GO:0048754|GO:0050679|GO:0055074|	ovarian follicle development|vasculogenesis|positive regulation of mesenchymal cell proliferation|vascular endothelial growth factor receptor activity|integral to plasma membrane|transmembrane receptor protein tyrosine kinase signaling pathway|cell migration|growth factor binding|hemopoiesis|surfactant homeostasis|cell fate commitment|endothelial cell differentiation|vascular endothelial growth f…	|GO:0003865|	3-oxo-5-alpha-steroid 4-dehydrogenase activity	(1)Danrer (1)Fugrub (1)Galgal (1)Gasacu (1)Homsap (1)Musmus (1)Tetnig
7	7	14183-19302	0.07038	4952.43	0	||	||BAG family molecular chaperone regulator 5 (Bcl-2-associatedDE athanogene 5) (BAG-5)||	|		|GO:0006457|	protein folding	(1)Danrer (1)Fugrub (1)Galgal (1)Gasacu (1)Homsap (1)Musmus (1)Tetnig
7	7	13241-21121	0.07038	4512.57	0.21	||Chloride channel protein ClC-Ka (Chloride channel Ka) (ClC-K1)||Chloride channel protein ClC-Kb (Chloride channel Kb) (ClC-K2)||	||Heat shock protein beta-7 (HspB7) (Cardiovascular heat shock protein)DE (cvHsp)||Heat shock protein beta-7 (HspB7) (Cardiovascular heat shock protein)DE (cvHsp) (Heat shock protein 25 kDa 2) (Protein p19/6.8)||	|GO:0005247|GO:0005887|GO:0006810|GO:0007588|	voltage-gated chloride channel activity|integral to plasma membrane|transport|excretion	|GO:0005856|GO:0006950|GO:0006986|GO:0008016|GO:0008022|	cytoskeleton|response to stress|response to unfolded protein|regulation of heart contraction|protein C-terminus binding	(1)Danrer (1)Fugrub (1)Galgal (1)Gasacu (1)Homsap (1)Musmus (1)Tetnig
7	7	10374-17268	0.07038	23454.3	0	||	||	|		|		(1)Danrer (1)Fugrub (1)Galgal (1)Gasacu (1)Homsap (1)Musmus (1)Tetnig
4	4	549-1977	0.07036	10904.2	0	||Copper-transporting ATPase 1 (EC 3.6.3.4) (Copper pump 1) (MenkesDE disease-associated protein)||Copper-transporting ATPase 2 (EC 3.6.3.4) (Copper pump 2) (WilsonDE disease-associated protein homolog)||Copper-transporting ATPase 2 (EC 3.6.3.4) (Copper pump 2) (WilsonDE disease-associated protein) ((Contains: WND/140 kDa))||	||Asparagine-linked glycosylation protein 11 homolog (EC 2.-.-.-)||	|GO:0001974|GO:0002082|GO:0004008|GO:0005375|GO:0005507|GO:0005524|GO:0005624|GO:0005770|GO:0005802|GO:0005887|GO:0006568|GO:0006878|GO:0006882|GO:0007005|GO:0007595|GO:0007626|GO:0010273|GO:0015677|GO:0015680|GO:0016323|GO:0016532|GO:0018205|GO:0019430|GO:0021702|GO:0021860|GO:0030140|GO:0030199|GO:0031069|GO:0032767|GO:0042093|GO:0042414|GO:0042415|GO:0042417|GO:0042428|GO:0043005|GO:0043025|GO…	blood vessel remodeling|regulation of oxidative phosphorylation|copper-exporting ATPase activity|copper ion transmembrane transporter activity|copper ion binding|ATP binding|membrane fraction|late endosome|trans-Golgi network|integral to plasma membrane|tryptophan metabolic process|cellular copper ion homeostasis|cellular zinc ion homeostasis|mitochondrion organization and biogenesis|lactation|lo…	|		(1)Dappul (1)Galgal (1)Musmus (1)Xentro
6	7	5025-15945	0.07028	723.57	0	||	||Potential tRNA (adenine-N(1)-)-methyltransferase (EC 2.1.1.36)||	|		|GO:0016429|	tRNA (adenine-N1-)-methyltransferase activity	(2)Danrer (1)Fugrub (1)Galgal (1)Gasacu (1)Homsap (1)Tetnig
6	6	2939-4657	0.07028	2364.33	0.43	||Lipoamide acyltransferase component of branched-chain alpha-keto acidDE dehydrogenase complex, mitochondrial precursor (EC 2.3.1.168)DE (Dihydrolipoyllysine-residue (2-methylpropanoyl)transferase) (E2)DE (Dihydrolipoamide branched chain transacylase) (BCKAD E2 subunit)||	||RNA 3'-terminal phosphate cyclase (EC 6.5.1.4) (RNA-3'-phosphateDE cyclase) (RNA cyclase) (RNA terminal phosphate cyclase domain-DE containing protein 1) (RTC domain-containing protein 1)||	|GO:0005739|GO:0005759|GO:0005947|GO:0043754|	mitochondrion|mitochondrial matrix|mitochondrial alpha-ketoglutarate dehydrogenase complex|dihydrolipoyllysine-residue (2-methylpropanoyl)transferase activity	|GO:0003723|GO:0003963|GO:0005654|	RNA binding|RNA-3'-phosphate cyclase activity|nucleoplasm	(1)Danrer (1)Fugrub (1)Galgal (1)Gasacu (1)Musmus (1)Tetnig
6	6	2737-4313	0.07028	4152.83	0.42	||Dihydroorotate dehydrogenase, mitochondrial precursor (EC 1.3.3.1)DE (Dihydroorotate oxidase) (DHOdehase)||	||Polycystic kidney disease and receptor for egg jelly-related proteinDE precursor (PKD and REJ homolog)||	|GO:0004152|GO:0005739|GO:0005743|GO:0006207|	dihydroorotate dehydrogenase activity|mitochondrion|mitochondrial inner membrane|'de novo' pyrimidine base biosynthetic process	|GO:0007340|GO:0016020|	acrosome reaction|membrane	(1)Danrer (1)Fugrub (1)Gasacu (1)Homsap (1)Musmus (1)Tetnig
6	6	2662-9955	0.07028	489	0	||DNA polymerase lambda (EC 2.7.7.7) (EC 4.2.99.-) (Pol Lambda) (DNADE polymerase kappa)||DNA polymerase lambda (EC 2.7.7.7) (EC 4.2.99.-) (Pol Lambda) (DNADE polymerase kappa) (DNA polymerase beta-2) (Pol beta2)||	||Protein DPCD||	|GO:0003677|GO:0003887|GO:0006260|GO:0006289|GO:0016446|	DNA binding|DNA-directed DNA polymerase activity|DNA replication|nucleotide-excision repair|somatic hypermutation of immunoglobulin genes	|		(1)Danrer (1)Fugrub (1)Gasacu (1)Homsap (1)Musmus (1)Tetnig
6	6	2502-23541	0.07028	8112.83	0	||SUMO-activating enzyme subunit 1 (Ubiquitin-like 1-activating enzymeDE E1A)||	||Zinc finger CCCH domain-containing protein 8 (Fetal liver zinc fingerDE protein 1)||	|GO:0004839|GO:0008022|GO:0008047|GO:0016567|GO:0043008|GO:0046982|	ubiquitin activating enzyme activity|protein C-terminus binding|enzyme activator activity|protein ubiquitination|ATP-dependent protein binding|protein heterodimerization activity	|		(1)Danrer (1)Fugrub (1)Gasacu (1)Homsap (1)Musmus (1)Tetnig
6	6	12414-16921	0.07028	80294.5	0.21	||Protein FAM82C||	||Cdc42 effector protein 3 (Binder of Rho GTPases 2)||Cdc42 effector protein 3 (Binder of Rho GTPases 2) (MSE55-relatedDE Cdc42-binding protein)||	|GO:0031966|	mitochondrial membrane	|GO:0005519|GO:0007165|GO:0015629|	cytoskeletal regulatory protein binding|signal transduction|actin cytoskeleton	(1)Danrer (1)Fugrub (1)Galgal (1)Gasacu (1)Homsap (1)Tetnig
6	6	1024-13084	0.07028	14867.3	0.21	||UDP-glucose:glycoprotein glucosyltransferase 2 precursor (EC 2.4.1.-)DE (UDP-glucose ceramide glucosyltransferase-like 1) (UDP--DE Glc:glycoprotein glucosyltransferase 2) (HUGT2)||	||Heparan-sulfate 6-O-sulfotransferase 1 (EC 2.8.2.-) (HS6ST-1)||Heparan-sulfate 6-O-sulfotransferase 1 (EC 2.8.2.-) (HS6ST-1) (mHS6ST-DE 1)||Heparan-sulfate 6-O-sulfotransferase 1-A (EC 2.8.2.-) (HS 6-OST-1A)DE (HS6ST-1)||	|GO:0003980|GO:0005788|	UDP-glucose:glycoprotein glucosyltransferase activity|endoplasmic reticulum lumen	|GO:0001525|GO:0001890|GO:0005887|GO:0008146|GO:0015012|GO:0015015|GO:0017095|GO:0048286|	angiogenesis|placenta development|integral to plasma membrane|sulfotransferase activity|heparan sulfate proteoglycan biosynthetic process|heparan sulfate proteoglycan biosynthetic process, enzymatic modification|heparan sulfate 6-O-sulfotransferase activity|alveolus development	(1)Danrer (1)Fugrub (1)Gasacu (1)Homsap (1)Musmus (1)Tetnig
5	5	7910-13030	0.06959	72957	0.32	||Zinc finger protein SLUG (Neural crest transcription factor Slug)DE (Snail homolog 2)||	||Gamma-1-syntrophin (G1SYN) (Syntrophin-4) (SYN4)||	|GO:0000122|GO:0007499|	negative regulation of transcription from RNA polymerase II promoter|ectoderm and mesoderm interaction	|GO:0005856|GO:0007154|GO:0016013|	cytoskeleton|cell communication|syntrophin complex	(1)Fugrub (1)Gasacu (1)Orylat (1)Tetnig (1)Xentro
5	5	4796-12367	0.06959	46304.8	0.13	||Diacylglycerol kinase zeta (EC 2.7.1.107) (Diglyceride kinase zeta)DE (DGK-zeta) (DAG kinase zeta)||	||PHD finger protein 21A (BRAF35-HDAC complex protein BHC80) (BHC80a)||	|GO:0004143|GO:0005524|GO:0007165|	diacylglycerol kinase activity|ATP binding|signal transduction	|GO:0000118|GO:0000122|	histone deacetylase complex|negative regulation of transcription from RNA polymerase II promoter	(1)Fugrub (1)Gasacu (1)Orylat (1)Tetnig (1)Xentro
5	5	4351-19336	0.06959	1329.8	0	||Kinesin-like protein KIF22||Kinesin-like protein KIF22 (Kinesin-like DNA-binding protein)DE (Kinesin-like protein 4)||	||	|GO:0000776|GO:0000785|GO:0003677|GO:0003777|GO:0005819|GO:0007067|	kinetochore|chromatin|DNA binding|microtubule motor activity|spindle|mitosis	|		(1)Fugrub (1)Gasacu (1)Orylat (1)Tetnig (1)Xentro
5	5	295-17439	0.06959	11578.8	0.36	||1-phosphatidylinositol-4,5-bisphosphate phosphodiesterase delta-3DE (EC 3.1.4.11) (Phosphoinositide phospholipase C delta-3) (PLC-delta-3)DE (Phospholipase C-delta-3)||	||Protein HEXIM1 (Cardiac lineage protein 1)||Protein HEXIM1 (Hexamethylene bis-acetamide-inducible protein 1)DE (Cardiac lineage protein 1) (Estrogen down-regulated gene 1 protein)DE (Menage a quatre protein 1)||	|GO:0001525|GO:0001890|	angiogenesis|placenta development	|GO:0000122|GO:0004861|GO:0007507|GO:0016564|GO:0016566|GO:0017069|GO:0045736|	negative regulation of transcription from RNA polymerase II promoter|cyclin-dependent protein kinase inhibitor activity|heart development|transcription repressor activity|specific transcriptional repressor activity|snRNA binding|negative regulation of cyclin-dependent protein kinase activity	(1)Fugrub (1)Gasacu (1)Orylat (1)Tetnig (1)Xentro
5	5	2876-7819	0.06959	2055	0	||Membrane-associated tyrosine- and threonine-specific cdc2-inhibitoryDE kinase (EC 2.7.11.1) (Myt1 kinase)||	||Transcription elongation factor B polypeptide 2 (RNA polymerase IIDE transcription factor SIII subunit B) (SIII p18) (Elongin B) (EloB)DE (Elongin 18 kDa subunit)||	|GO:0000139|GO:0005789|	Golgi membrane|endoplasmic reticulum membrane	|GO:0006368|GO:0006461|	RNA elongation from RNA polymerase II promoter|protein complex assembly	(1)Fugrub (1)Gasacu (1)Orylat (1)Tetnig (1)Xentro
5	5	1811-6385	0.06959	9383	0	||Ubiquitin-conjugating enzyme E2 H (EC 6.3.2.19) (Ubiquitin-proteinDE ligase H) (Ubiquitin carrier protein H)||	||	|GO:0004842|	ubiquitin-protein ligase activity	|		(1)Fugrub (1)Gasacu (1)Orylat (1)Tetnig (1)Xentro
5	5	1756-7542	0.06959	4851.4	0.08	||Autophagy-related protein 9A (APG9-like 1)||	||ATP-binding cassette sub-family B member 8, mitochondrial precursorDE (Mitochondrial ATP-binding cassette 1) (M-ABC1)||	|GO:0000045|	autophagic vacuole formation	|GO:0005215|GO:0005524|GO:0005624|GO:0005740|GO:0006810|GO:0043190|	transporter activity|ATP binding|membrane fraction|mitochondrial envelope|transport|ATP-binding cassette (ABC) transporter complex	(1)Fugrub (1)Gasacu (1)Orylat (1)Tetnig (1)Xentro
5	5	169-15381	0.06959	37273.8	0.12	||Long-chain-fatty-acid--CoA ligase 1 (EC 6.2.1.3) (Long-chain acyl-CoADE synthetase 1) (LACS 1) (Palmitoyl-CoA ligase 1) (Long-chain fattyDE acid-CoA ligase 2) (Long-chain acyl-CoA synthetase 2) (LACS 2) (Acyl-DE CoA synthetase 1) (ACS1) (Palmitoyl-CoA ligase 2)||Long-chain-fatty-acid--CoA ligase 6 (EC 6.2.1.3) (Long-chain acyl-CoADE synthetase 6) (LACS 6)||	||Interferon regulatory factor 1 (IRF-1)||	|GO:0004467|GO:0005741|GO:0005778|GO:0005792|GO:0005886|GO:0006637|GO:0007586|	long-chain-fatty-acid-CoA ligase activity|mitochondrial outer membrane|peroxisomal membrane|microsome|plasma membrane|acyl-CoA metabolic process|digestion	|GO:0003700|GO:0006366|GO:0043565|GO:0045084|GO:0045944|	transcription factor activity|transcription from RNA polymerase II promoter|sequence-specific DNA binding|positive regulation of interleukin-12 biosynthetic process|positive regulation of transcription from RNA polymerase II promoter	(1)Fugrub (1)Gasacu (1)Orylat (1)Tetnig (1)Xentro
5	5	15229-16766	0.06959	110637	0	||	||Serine/threonine-protein kinase PCTAIRE-3 (EC 2.7.11.22) (PCTAIRE-DE motif protein kinase 3)||	|		|GO:0004674|GO:0004693|GO:0004871|GO:0005524|GO:0006468|GO:0007165|	protein serine/threonine kinase activity|cyclin-dependent protein kinase activity|signal transducer activity|ATP binding|protein amino acid phosphorylation|signal transduction	(1)Fugrub (1)Gasacu (1)Orylat (1)Tetnig (1)Xentro
5	5	14594-23865	0.06959	3148.8	0.13	||Membrane transport protein XK (Kx antigen) (Kell complex 37 kDaDE component) (XK-related protein 1)||Membrane transport protein XK (XK-related protein 1) (XK homolog)||XK-related protein 2 (X Kell blood group-related, X-linked) (MembraneDE protein XPLAC)||	||ADP-ribosylation factor-like protein 13B (ADP-ribosylation factor-likeDE protein 2-like 1) (ARL2-like protein 1)||	|GO:0005215|GO:0005886|GO:0006810|GO:0016021|	transporter activity|plasma membrane|transport|integral to membrane	|GO:0007368|GO:0009953|	determination of left/right symmetry|dorsal/ventral pattern formation	(1)Fugrub (1)Gasacu (1)Orylat (1)Tetnig (1)Xentro
5	5	1204-3131	0.06959	8344.4	0	||AP-3 complex subunit sigma-1 (Adapter-related protein complex 3 sigma-DE 1 subunit) (Sigma-adaptin 3a) (AP-3 complex sigma-3A subunit) (SigmaDE 3A-adaptin)||	||Cysteine dioxygenase type 1 (EC 1.13.11.20) (Cysteine dioxygenase typeDE I) (CDO) (CDO-I)||	|GO:0030659|	cytoplasmic vesicle membrane	|GO:0000097|GO:0006534|GO:0006954|GO:0017172|GO:0019452|GO:0042412|	sulfur amino acid biosynthetic process|cysteine metabolic process|inflammatory response|cysteine dioxygenase activity|L-cysteine catabolic process to taurine|taurine biosynthetic process	(1)Fugrub (1)Gasacu (1)Orylat (1)Tetnig (1)Xentro
5	5	12023-15469	0.06959	9284.4	0	||	||DnaJ homolog subfamily C member 4 (Multiple endocrine neoplasia type 1DE candidate protein number 18) (DnaJ-like protein HSPF2)||	|		|GO:0005624|GO:0006457|GO:0006986|GO:0016020|GO:0051082|	membrane fraction|protein folding|response to unfolded protein|membrane|unfolded protein binding	(1)Fugrub (1)Gasacu (1)Orylat (1)Tetnig (1)Xentro
5	5	1065-5276	0.06959	33268.6	0	||60S ribosomal export protein nmd3||	||Protein phosphatase 1L (EC 3.1.3.16) (Protein phosphatase 2C isoformDE epsilon) (PP2C-epsilon) (Protein phosphatase 1-like)||	|		|GO:0000165|GO:0004722|GO:0007178|	MAPKKK cascade|protein serine/threonine phosphatase activity|transmembrane receptor protein serine/threonine kinase signaling pathway	(1)Fugrub (1)Gasacu (1)Orylat (1)Tetnig (1)Xentro
7	7	3106-5717	0.0691	1506	0	||Dolichol kinase (EC 2.7.1.108)||Uncharacterized membrane protein C63.10c||	||Nucleoporin NUP188 homolog (hNup188)||	|GO:0004168|GO:0005783|GO:0005789|GO:0006486|	dolichol kinase activity|endoplasmic reticulum|endoplasmic reticulum membrane|protein amino acid glycosylation	|		(1)Danrer (1)Fugrub (1)Galgal (1)Homsap (1)Musmus (1)Tetnig (1)Xentro
6	6	3194-5915	0.069	2151.5	0.26	||NEDD8 precursor (Ubiquitin-like protein Nedd8) (Neddylin)||	||GMP reductase (EC 1.7.1.7) (Guanosine 5'-monophosphate oxidoreductase)DE (Guanosine monophosphate reductase)||GMP reductase 1 (EC 1.7.1.7) (Guanosine 5'-monophosphateDE oxidoreductase 1) (Guanosine monophosphate reductase 1)||	|GO:0008283|GO:0008589|GO:0030162|GO:0031386|GO:0031647|GO:0051438|	cell proliferation|regulation of smoothened signaling pathway|regulation of proteolysis|protein tag|regulation of protein stability|regulation of ubiquitin ligase activity	|GO:0003920|GO:0006163|GO:0009409|	GMP reductase activity|purine nucleotide metabolic process|response to cold	(1)Danrer (1)Fugrub (1)Homsap (1)Musmus (1)Tetnig (1)Xentro
6	6	2369-9196	0.069	21740.2	0.22	||Argininosuccinate lyase (EC 4.3.2.1) (Arginosuccinase) (ASAL)||Delta-1 crystallin (Delta crystallin I)||	||DNA-directed RNA polymerase III subunit RPC9 (RNA polymerase IIIDE subunit C9)||DNA-directed RNA polymerase III subunit RPC9 (RNA polymerase IIIDE subunit C9) (Calcitonin gene-related peptide-receptor componentDE protein) (CGRP-receptor component protein) (CGRP-RCP) (CGRPRCP)||	|GO:0004056|GO:0005212|GO:0006527|	argininosuccinate lyase activity|structural constituent of eye lens|arginine catabolic process	|GO:0001635|GO:0001669|GO:0003899|GO:0006383|GO:0007218|GO:0009360|	calcitonin gene-related polypeptide receptor activity|acrosome|DNA-directed RNA polymerase activity|transcription from RNA polymerase III promoter|neuropeptide signaling pathway|DNA polymerase III complex	(1)Danrer (1)Fugrub (1)Galgal (1)Musmus (1)Tetnig (1)Xentro
6	6	1738-5527	0.069	1502.17	0.23	||Eukaryotic translation initiation factor 2A (eIF-2A)||Eukaryotic translation initiation factor 2A (eIF-2A) (65 kDaDE eukaryotic translation initiation factor 2A)||	||Stress-associated endoplasmic reticulum protein 1 (Ribosome-attachedDE membrane protein 4)||Stress-associated endoplasmic reticulum protein 2 (Ribosome-associatedDE membrane protein RAMP4-2)||	|GO:0000049|GO:0003743|GO:0005850|GO:0006417|GO:0042255|GO:0043022|	tRNA binding|translation initiation factor activity|eukaryotic translation initiation factor 2 complex|regulation of translation|ribosome assembly|ribosome binding	|GO:0005789|	endoplasmic reticulum membrane	(1)Danrer (1)Fugrub (1)Homsap (1)Musmus (1)Tetnig (1)Xentro
7	7	9255-11975	0.06898	117352	0	||	||Human immunodeficiency virus type I enhancer-binding protein 2 (HIV-DE EP2) (MHC-binding protein 2) (MBP-2)||Human immunodeficiency virus type I enhancer-binding protein 2 homologDE (Myc intron-binding protein 1) (MIBP-1)||	|		|GO:0003677|GO:0003700|GO:0005667|GO:0006350|GO:0006355|GO:0007165|GO:0046872|	DNA binding|transcription factor activity|transcription factor complex|transcription|regulation of transcription, DNA-dependent|signal transduction|metal ion binding	(1)Danrer (1)Fugrub (1)Galgal (1)Gasacu (1)Homsap (1)Musmus (1)Xentro
7	7	7854-13989	0.06898	80703.7	0	||SNF-related serine/threonine-protein kinase (EC 2.7.11.1) (SNF1-DE related kinase)||	||	|GO:0000287|GO:0004674|GO:0005524|GO:0006468|GO:0030099|	magnesium ion binding|protein serine/threonine kinase activity|ATP binding|protein amino acid phosphorylation|myeloid cell differentiation	|		(1)Danrer (1)Fugrub (1)Galgal (1)Gasacu (1)Homsap (1)Musmus (1)Xentro
7	7	6005-19020	0.06898	18129.7	0.27	||Protein kinase C iota type (EC 2.7.11.13) (nPKC-iota) (AtypicalDE protein kinase C-lambda/iota) (aPKC-lambda/iota)||Protein kinase C iota type (EC 2.7.11.13) (nPKC-iota) (AtypicalDE protein kinase C-lambda/iota) (aPKC-lambda/iota) (Heart and soulDE protein)||Protein kinase C iota type (EC 2.7.11.13) (nPKC-iota) (AtypicalDE protein kinase C-lambda/iota) (aPKC-lambda/iota) (PRKC-lambda/iota)||	||Polyhomeotic-like protein 1 (hPH1) (Early development regulatoryDE protein 1)||Polyhomeotic-like protein 1 (mPH1) (Early development regulatoryDE protein 1) (RAE-28)||Polyhomeotic-like protein 2 (mPH2) (Early development regulatoryDE protein 2) (p36)||	|GO:0000133|GO:0004700|GO:0005524|GO:0005543|GO:0006468|GO:0006612|GO:0007010|GO:0007015|GO:0007097|GO:0007165|GO:0007502|GO:0008078|GO:0016044|GO:0016192|GO:0016332|GO:0035050|GO:0035089|GO:0042462|GO:0045177|GO:0045197|GO:0045216|GO:0046903|GO:0048699|GO:0060042|	polarisome|atypical protein kinase C activity|ATP binding|phospholipid binding|protein amino acid phosphorylation|protein targeting to membrane|cytoskeleton organization and biogenesis|actin filament organization|nuclear migration|signal transduction|gut mesoderm development|mesodermal cell migration|membrane organization and biogenesis|vesicle-mediated transport|establishment and/or maintenance …	|GO:0001739|GO:0003682|GO:0016604|GO:0031519|	sex chromatin|chromatin binding|nuclear body|PcG protein complex	(1)Danrer (1)Fugrub (1)Galgal (1)Gasacu (1)Homsap (1)Musmus (1)Xentro
7	7	558-15442	0.06898	4839.86	0	||Calcium-binding mitochondrial carrier SAL1 (Suppressor of AAC2DE lethality)||Uncharacterized mitochondrial carrier C12D12.05c||	||	|GO:0005509|GO:0005739|	calcium ion binding|mitochondrion	|		(1)Danrer (1)Fugrub (1)Galgal (1)Gasacu (1)Homsap (1)Musmus (1)Xentro
7	7	3925-6884	0.06898	36588.1	0	||Cholecystokinin receptor type A (CCK-A receptor) (CCK-AR)DE (Cholecystokinin-1 receptor) (CCK1-R)||	||	|GO:0001764|GO:0004951|GO:0005886|GO:0005887|GO:0007200|GO:0007204|GO:0007409|GO:0007584|GO:0007586|GO:0007631|GO:0030900|	neuron migration|cholecystokinin receptor activity|plasma membrane|integral to plasma membrane|G-protein signaling, coupled to IP3 second messenger (phospholipase C activating)|elevation of cytosolic calcium ion concentration|axonogenesis|response to nutrient|digestion|feeding behavior|forebrain development	|		(1)Danrer (1)Fugrub (1)Galgal (1)Gasacu (1)Homsap (1)Musmus (1)Xentro
7	7	3860-11024	0.06898	34067.1	0	||2-amino-3-carboxymuconate-6-semialdehyde decarboxylase (EC 4.1.1.45)||	||	|GO:0001760|GO:0046874|	aminocarboxymuconate-semialdehyde decarboxylase activity|quinolinate metabolic process	|		(1)Danrer (1)Fugrub (1)Galgal (1)Gasacu (1)Homsap (1)Musmus (1)Xentro
7	7	3255-3259	0.06898	13289.7	0	||Atlastin-1 (GTP-binding protein 3) (Guanine nucleotide-binding proteinDE 3) (GBP-3)||Atlastin-1 (GTP-binding protein 3) (Guanine nucleotide-binding proteinDE 3) (GBP-3) (Brain-specific GTP-binding protein)||	||Mitogen-activated protein kinase kinase kinase kinase 5 (EC 2.7.11.1)DE (MAPK/ERK kinase kinase kinase 5) (MEK kinase kinase 5) (MEKKK 5)||Mitogen-activated protein kinase kinase kinase kinase 5 (EC 2.7.11.1)DE (MAPK/ERK kinase kinase kinase 5) (MEK kinase kinase 5) (MEKKK 5)DE (Kinase homologous to SPS1/STE20) (KHS)||	|GO:0000139|	Golgi membrane	|GO:0004674|GO:0005524|GO:0006950|GO:0007243|GO:0007257|	protein serine/threonine kinase activity|ATP binding|response to stress|protein kinase cascade|activation of JNK activity	(1)Danrer (1)Fugrub (1)Galgal (1)Gasacu (1)Homsap (1)Musmus (1)Xentro
7	7	188-8441	0.06898	13247.3	0	||GTPase HRas precursor (Transforming protein p21) (p21ras) (H-Ras-1)DE (c-H-ras)||GTPase HRas precursor (Transforming protein p21/H-Ras)||Transforming protein p29 precursor ((Contains: Transforming proteinDE p21))||	||	|GO:0000139|GO:0005886|	Golgi membrane|plasma membrane	|		(1)Danrer (1)Fugrub (1)Galgal (1)Gasacu (1)Homsap (1)Musmus (1)Xentro
6	7	2893-10200	0.06888	14282.4	0	||Palmitoyltransferase SWF1 (EC 2.3.1.-)||	||Protein diaphanous||Protein diaphanous homolog 2 (Diaphanous-related formin-2) (DRF2)||Protein diaphanous homolog 2 (Diaphanous-related formin-2) (DRF2)DE (mDia3)||	|GO:0005789|	endoplasmic reticulum membrane	|GO:0000910|GO:0000915|GO:0003779|GO:0005102|GO:0007015|GO:0007110|GO:0007111|GO:0007279|GO:0007283|GO:0007292|GO:0007424|GO:0008104|GO:0030041|GO:0045448|GO:0051225|	cytokinesis|cytokinesis, contractile ring formation|actin binding|receptor binding|actin filament organization|cytokinesis after meiosis I|cytokinesis after meiosis II|pole cell formation|spermatogenesis|female gamete generation|open tracheal system development|protein localization|actin filament polymerization|mitotic cell cycle, embryonic|spindle assembly	(2)Danrer (1)Fugrub (1)Galgal (1)Gasacu (1)Homsap (1)Xentro
6	7	13297-15930	0.06888	58545.4	0.19	||Glycine receptor subunit beta precursor (Glycine receptor 58 kDaDE subunit)||	||Platelet-derived growth factor chain precursor (PDGF D) (Spinal cord-DE derived growth factor B) (SCDGF-B)||	|GO:0001964|GO:0005624|GO:0005887|GO:0006811|GO:0007218|GO:0007268|GO:0007340|GO:0007399|GO:0007601|GO:0007628|GO:0016594|GO:0016933|GO:0016934|GO:0042391|GO:0060012|GO:0060013|	startle response|membrane fraction|integral to plasma membrane|ion transport|neuropeptide signaling pathway|synaptic transmission|acrosome reaction|nervous system development|visual perception|adult walking behavior|glycine binding|extracellular-glycine-gated ion channel activity|extracellular-glycine-gated chloride channel activity|regulation of membrane potential|synaptic transmission, glyciner…	|GO:0050730|	regulation of peptidyl-tyrosine phosphorylation	(2)Danrer (1)Fugrub (1)Gasacu (1)Homsap (1)Musmus (1)Xentro
6	6	777-4480	0.06888	59213	0.37	||Inositol transporter 4 (Myo-inositol-proton symporter INT4) (ProteinDE INOSITOL TRANSPORTER 4)||	||Leucine-rich repeat serine/threonine-protein kinase 2 (EC 2.7.11.1)||Leucine-rich repeat serine/threonine-protein kinase 2 (EC 2.7.11.1)DE (Dardarin)||	|GO:0005366|GO:0005886|	myo-inositol:hydrogen symporter activity|plasma membrane	|GO:0000165|GO:0004674|GO:0005096|GO:0005524|GO:0005525|GO:0005624|GO:0005802|GO:0005886|GO:0008021|GO:0031398|GO:0032473|GO:0042803|GO:0043068|GO:0045121|GO:0046777|	MAPKKK cascade|protein serine/threonine kinase activity|GTPase activator activity|ATP binding|GTP binding|membrane fraction|trans-Golgi network|plasma membrane|synaptic vesicle|positive regulation of protein ubiquitination|external side of mitochondrial outer membrane|protein homodimerization activity|positive regulation of programmed cell death|lipid raft|protein amino acid autophosphorylation	(1)Danrer (1)Fugrub (1)Gasacu (1)Homsap (1)Musmus (1)Xentro
6	6	711-9533	0.06888	14114.3	0	||Bromodomain-containing protein 1 (BR140-like protein)||Peregrin (Bromodomain and PHD finger-containing protein 1) (BR140DE protein)||	||Zinc finger BED domain-containing protein 1 (dREF homolog) (PutativeDE Ac-like transposable element)||	|		|GO:0000228|GO:0004803|	nuclear chromosome|transposase activity	(1)Danrer (1)Fugrub (1)Gasacu (1)Homsap (1)Musmus (1)Xentro
6	6	3549-5461	0.06888	102653	0	||	||Armadillo repeat protein deleted in velo-cardio-facial syndrome||Armadillo repeat protein deleted in velo-cardio-facial syndromeDE homolog||	|		|GO:0005622|GO:0005886|GO:0007155|GO:0007275|GO:0016339|	intracellular|plasma membrane|cell adhesion|multicellular organismal development|calcium-dependent cell-cell adhesion	(1)Danrer (1)Fugrub (1)Gasacu (1)Homsap (1)Musmus (1)Xentro
6	6	2530-6678	0.06888	5944.83	0	||tRNA modification GTPase GTPBP3, mitochondrial precursor (GTP-bindingDE protein 3) (Mitochondrial GTP-binding protein 1)||	||Transmembrane protein 16G (New gene expressed in prostate homolog)||	|		|GO:0005886|	plasma membrane	(1)Danrer (1)Fugrub (1)Gasacu (1)Homsap (1)Musmus (1)Xentro
6	6	1431-14217	0.06888	521.33	0	||Protein YIPF1 (YIP1 family member 1)||Protein YIPF2 (YIP1 family member 2)||	||	|GO:0030133|	transport vesicle	|		(1)Danrer (1)Fugrub (1)Gasacu (1)Homsap (1)Musmus (1)Xentro
6	6	13151-15650	0.06888	146698	0.13	||Coagulation factor IXa heavy chain))||Coagulation factor IXaDE heavy chain))||	||Fibroblast growth factor 13 (FGF-13) (Fibroblast growth factorDE homologous factor 2) (FHF-2)||	|GO:0005576|GO:0007596|	extracellular region|blood coagulation	|GO:0000165|GO:0007267|GO:0007399|GO:0008083|GO:0030295|	MAPKKK cascade|cell-cell signaling|nervous system development|growth factor activity|protein kinase activator activity	(1)Danrer (1)Fugrub (1)Galgal (1)Gasacu (1)Musmus (1)Xentro
6	6	10161-17266	0.06888	8611.5	0.11	||Calcitonin gene-related peptide 1 precursor (Calcitonin gene-relatedDE peptide I) (CGRP-I) (Alpha-type CGRP)||Calcitonin gene-related peptide 2 precursor (Calcitonin gene-relatedDE peptide II) (CGRP-II) (Beta-type CGRP)||Calcitonin-1 precursor||	||Cytochrome P450 2R1 (EC 1.14.14.-) (Vitamin D 25-hydroxylase)||	|GO:0001935|GO:0001944|GO:0001976|GO:0005102|GO:0005184|GO:0005615|GO:0005625|GO:0006874|GO:0007159|GO:0007165|GO:0007190|GO:0007267|GO:0031716|GO:0032730|GO:0032757|GO:0043542|GO:0045651|GO:0045671|GO:0045776|GO:0045779|GO:0045909|GO:0048240|GO:0051482|	endothelial cell proliferation|vasculature development|fast regulation of arterial pressure|receptor binding|neuropeptide hormone activity|extracellular space|soluble fraction|cellular calcium ion homeostasis|leukocyte adhesion|signal transduction|adenylate cyclase activation|cell-cell signaling|calcitonin receptor binding|positive regulation of interleukin-1 alpha production|positive regulation …	|GO:0005789|	endoplasmic reticulum membrane	(1)Danrer (1)Fugrub (1)Galgal (1)Gasacu (1)Homsap (1)Xentro
5	5	13088-21386	0.06878	41898.2	0.39	||Paired box protein Pax-9||	||Homeobox protein Nkx-2.8 (Homeobox protein NK-2 homolog H)||Homeobox protein Nkx-2.8 (Homeobox protein NK-2 homolog H) (HomeoboxDE protein Nkx-2.9)||	|GO:0003677|GO:0003700|GO:0005667|GO:0006355|GO:0007275|GO:0007492|GO:0009887|	DNA binding|transcription factor activity|transcription factor complex|regulation of transcription, DNA-dependent|multicellular organismal development|endoderm development|organ morphogenesis	|GO:0003702|GO:0006366|GO:0007409|GO:0030324|GO:0050680|	RNA polymerase II transcription factor activity|transcription from RNA polymerase II promoter|axonogenesis|lung development|negative regulation of epithelial cell proliferation	(1)Danrer (1)Fugrub (1)Gasacu (1)Musmus (1)Xentro
6	7	2780-3908	0.06863	4025.14	0.23	||Mediator of RNA polymerase II transcription subunit 7 (MediatorDE complex subunit 7) (Cofactor required for Sp1 transcriptionalDE activation subunit 9) (Transcriptional coactivator CRSP33) (RNADE polymerase transcriptional regulation mediator subunit 7 homolog)DE (hMED7) (Activator-recruited cofactor 34 kDa component) (ARC34)||	||Tyrosine-protein kinase ITK/TSK (EC 2.7.10.2) (T-cell-specific kinase)DE (Tyrosine-protein kinase Lyk) (Kinase EMT)||	|GO:0003713|GO:0005667|GO:0006357|GO:0006367|	transcription coactivator activity|transcription factor complex|regulation of transcription from RNA polymerase II promoter|transcription initiation from RNA polymerase II promoter	|GO:0004715|GO:0006968|GO:0007165|	non-membrane spanning protein tyrosine kinase activity|cellular defense response|signal transduction	(2)Danrer (1)Fugrub (1)Galgal (1)Gasacu (1)Orylat (1)Tetnig
6	6	5123-17542	0.06863	3161.83	0	||	||Transcriptional regulator Kaiso (Zinc finger and BTB domain-containingDE protein 33)||	|		|GO:0007242|	intracellular signaling cascade	(1)Danrer (1)Fugrub (1)Galgal (1)Gasacu (1)Orylat (1)Tetnig
6	6	1971-2306	0.06863	57603	0.35	||Signal-induced proliferation-associated protein 1 (Sipa-1) (GTPase-DE activating protein Spa-1) (p130 SPA-1)||	||Mitogen-activated protein kinase kinase kinase 10 (EC 2.7.11.25)||Mitogen-activated protein kinase kinase kinase 10 (EC 2.7.11.25)DE (Mixed lineage kinase 2)||Mitogen-activated protein kinase kinase kinase 9 (EC 2.7.11.25)||	|GO:0007010|GO:0007162|GO:0007242|GO:0008283|GO:0030308|GO:0045786|GO:0046582|	cytoskeleton organization and biogenesis|negative regulation of cell adhesion|intracellular signaling cascade|cell proliferation|negative regulation of cell growth|negative regulation of progression through cell cycle|Rap GTPase activator activity	|GO:0003714|GO:0004672|GO:0004709|GO:0006468|GO:0016481|	transcription corepressor activity|protein kinase activity|MAP kinase kinase kinase activity|protein amino acid phosphorylation|negative regulation of transcription	(1)Danrer (1)Fugrub (1)Galgal (1)Gasacu (1)Orylat (1)Tetnig
6	6	13444-21050	0.06863	1356.83	0	||ES1 protein homolog, mitochondrial precursor||	||	|GO:0005739|	mitochondrion	|		(1)Danrer (1)Fugrub (1)Galgal (1)Gasacu (1)Orylat (1)Tetnig
6	6	115-1101	0.06863	828.67	0.32	||Retinol dehydrogenase 11 (EC 1.1.1.-) (Retinal reductase 1) (RalR1)DE (Prostate short-chain dehydrogenase/reductase 1) (Androgen-regulatedDE short-chain dehydrogenase/reductase 1) (HCV core-binding proteinDE HCBP12)||Retinol dehydrogenase 11 (EC 1.1.1.-) (Retinal reductase 1) (RalR1)DE (Prostate short-chain dehydrogenase/reductase 1) (Androgen-regulatedDE short-chain dehydrogenase/reductase 1) …	||Vesicle transport through interaction with t-SNAREs homolog 1BDE (Vesicle transport v-SNARE protein Vti1-like 1) (Vti1-rp1)||	|GO:0004745|GO:0005622|GO:0042572|GO:0045494|	retinol dehydrogenase activity|intracellular|retinol metabolic process|photoreceptor cell maintenance	|GO:0005794|GO:0006904|GO:0006944|GO:0008283|GO:0031201|	Golgi apparatus|vesicle docking during exocytosis|membrane fusion|cell proliferation|SNARE complex	(1)Danrer (1)Fugrub (1)Galgal (1)Gasacu (1)Orylat (1)Tetnig
6	6	10250-24127	0.06863	6671.5	0	||Anthrax toxin receptor 1 precursor (Tumor endothelial marker 8)||	||	|		|		(1)Danrer (1)Fugrub (1)Galgal (1)Gasacu (1)Orylat (1)Tetnig
5	5	554-6450	0.0686	82013.4	0	||Sodium-coupled neutral amino acid transporter 3 (Na(+)-coupled neutralDE amino acid transporter 3) (System N amino acid transporter 1) (N-DE system amino acid transporter 1) (Solute carrier family 38 member 3)||	||	|GO:0005290|GO:0005887|GO:0006867|GO:0006868|GO:0015182|GO:0015186|GO:0015817|	L-histidine transmembrane transporter activity|integral to plasma membrane|asparagine transport|glutamine transport|L-asparagine transmembrane transporter activity|L-glutamine transmembrane transporter activity|histidine transport	|		(1)Danrer (1)Fugrub (1)Orylat (1)Tetnig (1)Xentro
7	10	328-11325	0.06817	33840.8	0.35	||Metabotropic glutamate receptor 5 precursor (mGluR5)||	||Tyrosinase precursor (EC 1.14.18.1) (Monophenol monooxygenase)||Tyrosinase precursor (EC 1.14.18.1) (Monophenol monooxygenase) (AlbinoDE locus protein)||Tyrosinase precursor (EC 1.14.18.1) (Monophenol monooxygenase) (TumorDE rejection antigen AB) (SK29-AB) (LB24-AB)||	|GO:0000185|GO:0001639|GO:0002029|GO:0005886|GO:0005887|GO:0006468|GO:0007205|GO:0007206|GO:0007268|GO:0007612|GO:0007626|GO:0030165|GO:0045211|GO:0048169|GO:0051482|	activation of MAPKKK activity|PLC activating metabotropic glutamate receptor activity|desensitization of G-protein coupled receptor protein signaling pathway|plasma membrane|integral to plasma membrane|protein amino acid phosphorylation|protein kinase C activation|metabotropic glutamate receptor, phospholipase C activating pathway|synaptic transmission|learning|locomotory behavior|PDZ domain bind…	|GO:0004503|GO:0005507|GO:0005764|GO:0005798|GO:0006583|GO:0006726|GO:0007601|GO:0008283|GO:0016021|GO:0033162|GO:0042438|GO:0042470|GO:0042803|GO:0043473|GO:0046982|GO:0048471|	monophenol monooxygenase activity|copper ion binding|lysosome|Golgi-associated vesicle|melanin biosynthetic process from tyrosine|eye pigment biosynthetic process|visual perception|cell proliferation|integral to membrane|melanosome membrane|melanin biosynthetic process|melanosome|protein homodimerization activity|pigmentation|protein heterodimerization activity|perinuclear region of cytoplasm	(2)Fugrub (1)Galgal (2)Gasacu (1)Homsap (1)Musmus (2)Orylat (1)Tetnig
7	9	3166-10313	0.06817	31755.2	0.22	||NEDD9-interacting protein with calponin homology and LIM domainsDE (Molecule interacting with CasL protein 1)||	||Dickkopf-related protein 3 precursor (Dkk-3) (Dickkopf-3) (hDkk-3)||	|GO:0005882|GO:0007010|GO:0007165|GO:0017124|	intermediate filament|cytoskeleton organization and biogenesis|signal transduction|SH3 domain binding	|GO:0005615|GO:0009653|	extracellular space|anatomical structure morphogenesis	(2)Fugrub (1)Galgal (1)Gasacu (1)Homsap (1)Musmus (1)Orylat (2)Tetnig
7	7	958-2150	0.06817	5397.57	0.27	||Acid sphingomyelinase-like phosphodiesterase 3a precursor (EC 3.1.4.-)DE (ASM-like phosphodiesterase 3a)||	||Replication protein A 32 kDa subunit (RP-A) (RF-A) (ReplicationDE factor-A protein 2) (p32) (p34)||	|GO:0005576|	extracellular region	|GO:0003697|GO:0005662|GO:0006261|	single-stranded DNA binding|DNA replication factor A complex|DNA-dependent DNA replication	(1)Fugrub (1)Galgal (1)Gasacu (1)Homsap (1)Musmus (1)Orylat (1)Tetnig
7	7	7684-12406	0.06817	45335.7	0.22	||N(G),N(G)-dimethylarginine dimethylaminohydrolase 1 (EC 3.5.3.18)DE (Dimethylargininase-1) (Dimethylarginine dimethylaminohydrolase 1)DE (DDAHI) (DDAH-1)||	||Protein CYR61 precursor (Cysteine-rich angiogenic inducer 61)DE (Insulin-like growth factor-binding protein 10) (3CH61)||Protein CYR61 precursor (Cysteine-rich angiogenic inducer 61)DE (Insulin-like growth factor-binding protein 10) (Protein GIG1)||	|GO:0003824|GO:0006527|GO:0007263|GO:0016403|	catalytic activity|arginine catabolic process|nitric oxide mediated signal transduction|dimethylargininase activity	|GO:0001569|GO:0008283|GO:0009653|	patterning of blood vessels|cell proliferation|anatomical structure morphogenesis	(1)Fugrub (1)Galgal (1)Gasacu (1)Homsap (1)Musmus (1)Orylat (1)Tetnig
7	7	6007-15319	0.06817	310082	0.45	||ADAMTS family gon-1 precursor (EC 3.4.24.-) (A disintegrin andDE metalloproteinase with thrombospondin motifs gon-1) (Abnormal gonadDE development protein 1)||ADAMTS-9 precursor (EC 3.4.24.-) (A disintegrin and metalloproteinaseDE with thrombospondin motifs 9) (ADAM-TS 9) (ADAM-TS9)||	||C-X-C chemokine receptor type 4 (CXC-R4) (CXCR-4) (Stromal cell-DE derived factor 1 receptor) (SDF-1 receptor) (Fusin) (CD184 antigen)||C-X-C chemokine receptor type 4 (CXC-R4) (CXCR-4) (Stromal cell-DE derived factor 1 receptor) (SDF-1 receptor) (Fusin) (LESTR) (CD184DE antigen)||C-X-C chemokine receptor type 4 (CXC-R4) (CXCR-4) (Stromal cell-DE derived factor 1 receptor) (SDF-1 receptor) (Fus…	|GO:0002009|GO:0005578|GO:0006508|GO:0006516|GO:0007275|GO:0008237|GO:0008406|GO:0009792|GO:0016477|GO:0040011|GO:0040035|	morphogenesis of an epithelium|proteinaceous extracellular matrix|proteolysis|glycoprotein catabolic process|multicellular organismal development|metallopeptidase activity|gonad development|embryonic development ending in birth or egg hatching|cell migration|locomotion|hermaphrodite genitalia development	|GO:0000187|GO:0001569|GO:0001666|GO:0001667|GO:0001764|GO:0003779|GO:0005886|GO:0005887|GO:0006915|GO:0006935|GO:0006954|GO:0006955|GO:0007186|GO:0007204|GO:0007281|GO:0007420|GO:0008045|GO:0008354|GO:0009615|GO:0015026|GO:0016494|GO:0030334|GO:0030426|GO:0031252|GO:0032027|GO:0042098|	activation of MAPK activity|patterning of blood vessels|response to hypoxia|ameboidal cell migration|neuron migration|actin binding|plasma membrane|integral to plasma membrane|apoptosis|chemotaxis|inflammatory response|immune response|G-protein coupled receptor protein signaling pathway|elevation of cytosolic calcium ion concentration|germ cell development|brain development|motor axon guidance|ge…	(1)Fugrub (1)Galgal (1)Gasacu (1)Homsap (1)Musmus (1)Orylat (1)Tetnig
7	7	597-17429	0.06817	3086.86	0	||Serine/threonine-protein kinase Nek9 (EC 2.7.11.1) (NimA-relatedDE protein kinase 9) (Never in mitosis A-related kinase 9) (Nercc1DE kinase) (NIMA-related kinase 8) (Nek8)||	||	|		|		(1)Fugrub (1)Galgal (1)Gasacu (1)Homsap (1)Musmus (1)Orylat (1)Tetnig
7	7	567-12326	0.06817	36313	0.07	||Protein disulfide-isomerase A6 precursor (EC 5.3.4.1) (ProteinDE disulfide isomerase P5) (Calcium-binding protein 1) (CaBP1)DE (Thioredoxin domain-containing protein 7)||Protein disulfide-isomerase A6 precursor (EC 5.3.4.1) (ProteinDE disulfide isomerase P5) (Thioredoxin domain-containing protein 7)||	||Potassium voltage-gated channel subfamily F member 1 (Voltage-gatedDE potassium channel subunit Kv5.1) (kH1)||	|GO:0003756|GO:0005783|GO:0005788|GO:0005793|GO:0006457|	protein disulfide isomerase activity|endoplasmic reticulum|endoplasmic reticulum lumen|ER-Golgi intermediate compartment|protein folding	|GO:0005267|GO:0006813|	potassium channel activity|potassium ion transport	(1)Fugrub (1)Galgal (1)Gasacu (1)Homsap (1)Musmus (1)Orylat (1)Tetnig
7	7	5215-18895	0.06817	1345.29	0	||	||Caspase-9 precursor (EC 3.4.22.62) (CASP-9) (ICE-like apoptoticDE protease 6) (ICE-LAP6) (Apoptotic protease Mch-6) (Apoptotic protease-DE activating factor 3) (APAF-3) ((Contains: Caspase-9 subunit p35;DE Caspase-9 subunit p10))||	|		|GO:0008047|GO:0008635|	enzyme activator activity|caspase activation via cytochrome c	(1)Fugrub (1)Galgal (1)Gasacu (1)Homsap (1)Musmus (1)Orylat (1)Tetnig
7	7	4825-19206	0.06817	4163.14	0	||UPF0518 protein CG3558||	||Cyclic nucleotide-gated cation channel alpha-4 (CNG channel alpha-4)DE (CNG-4) (CNG4)||	|		|GO:0005216|GO:0007608|	ion channel activity|sensory perception of smell	(1)Fugrub (1)Galgal (1)Gasacu (1)Homsap (1)Musmus (1)Orylat (1)Tetnig
7	7	4373-21294	0.06817	58778.3	0	||Non-imprinted in Prader-Willi/Angelman syndrome region protein 2DE homolog||	||Potassium voltage-gated channel subfamily S member 3 (Voltage-gatedDE potassium channel subunit Kv9.3) (Delayed-rectifier K(+) channel alphaDE subunit 3)||	|		|GO:0005251|GO:0006813|GO:0015459|	delayed rectifier potassium channel activity|potassium ion transport|potassium channel regulator activity	(1)Fugrub (1)Galgal (1)Gasacu (1)Homsap (1)Musmus (1)Orylat (1)Tetnig
7	7	3805-9276	0.06817	10182.3	0	||Thyrotropin receptor precursor (TSH-R) (Thyroid-stimulating hormoneDE receptor)||	||	|GO:0004996|GO:0005886|GO:0005887|GO:0007187|GO:0007189|GO:0007267|GO:0008284|GO:0008344|GO:0030183|GO:0040012|GO:0040018|	thyroid-stimulating hormone receptor activity|plasma membrane|integral to plasma membrane|G-protein signaling, coupled to cyclic nucleotide second messenger|G-protein signaling, adenylate cyclase activating pathway|cell-cell signaling|positive regulation of cell proliferation|adult locomotory behavior|B cell differentiation|regulation of locomotion|positive regulation of body size	|		(1)Fugrub (1)Galgal (1)Gasacu (1)Homsap (1)Musmus (1)Orylat (1)Tetnig
7	7	352-1141	0.06817	16107.4	0.16	||cAMP-dependent protein kinase type I-alpha regulatory subunit||cAMP-dependent protein kinase type I-alpha regulatory subunit (Tissue-DE specific extinguisher 1) (TSE1)||	||WD repeat domain phosphoinositide-interacting protein 1 (WIPI-1) (WD40DE repeat protein interacting with phosphoinositides of 49 kDa) (WIPI 49DE kDa) (Atg18 protein homolog)||	|GO:0001707|GO:0006357|GO:0006468|GO:0007242|GO:0008283|GO:0008603|GO:0009887|GO:0031594|GO:0043234|	mesoderm formation|regulation of transcription from RNA polymerase II promoter|protein amino acid phosphorylation|intracellular signaling cascade|cell proliferation|cAMP-dependent protein kinase regulator activity|organ morphogenesis|neuromuscular junction|protein complex	|GO:0000407|GO:0005102|	pre-autophagosomal structure|receptor binding	(1)Fugrub (1)Galgal (1)Gasacu (1)Homsap (1)Musmus (1)Orylat (1)Tetnig
7	7	3480-11266	0.06817	14500.7	0.16	||Meiotic recombination protein rec14||	||Cellular retinoic acid-binding protein 1 (Cellular retinoic acid-DE binding protein I) (CRABP-I) (Retinoic acid-binding protein I,DE cellular)||	|GO:0007131|	meiotic recombination	|GO:0005501|GO:0007165|GO:0007275|	retinoid binding|signal transduction|multicellular organismal development	(1)Fugrub (1)Galgal (1)Gasacu (1)Homsap (1)Musmus (1)Orylat (1)Tetnig
7	7	3144-6399	0.06817	241886	0.12	||Prolyl endopeptidase (EC 3.4.21.26) (Post-proline cleaving enzyme)DE (PE)||	||PR domain zinc finger protein 1 (PR domain-containing protein 1)DE (Beta-interferon gene positive regulatory domain I-binding factor)DE (BLIMP-1)||PR domain zinc finger protein 1 (PR domain-containing protein 1)DE (Beta-interferon gene positive regulatory domain I-binding factor)DE (BLIMP-1) (Positive regulatory domain I-binding factor 1) (PRDI-DE binding factor 1) (PRDI-BF1)||	|GO:0006508|	proteolysis	|GO:0000122|GO:0001892|GO:0001893|GO:0003700|GO:0045165|	negative regulation of transcription from RNA polymerase II promoter|embryonic placenta development|maternal placenta development|transcription factor activity|cell fate commitment	(1)Fugrub (1)Galgal (1)Gasacu (1)Homsap (1)Musmus (1)Orylat (1)Tetnig
7	7	3132-4049	0.06817	566.86	0	||Exocyst complex component 8 (Exocyst complex 84 kDa subunit)||	||Zinc finger RAD18 domain-containing protein C1orf124||	|		|GO:0016607|	nuclear speck	(1)Fugrub (1)Galgal (1)Gasacu (1)Homsap (1)Musmus (1)Orylat (1)Tetnig
7	7	2895-15260	0.06817	528.57	0	||SGT1 protein (hSGT1) (Ecdysoneless homolog) (Suppressor of GCR2)||	||	|GO:0003713|GO:0006110|GO:0006366|	transcription coactivator activity|regulation of glycolysis|transcription from RNA polymerase II promoter	|		(1)Fugrub (1)Galgal (1)Gasacu (1)Homsap (1)Musmus (1)Orylat (1)Tetnig
7	7	2861-2871	0.06817	12669.7	0.14	||U1 small nuclear ribonucleoprotein C (U1 snRNP protein C) (U1CDE protein) (U1-C)||	||SAM pointed domain-containing Ets transcription factor (Prostate-DE derived Ets factor) (Prostate epithelium-specific Ets transcriptionDE factor) (Prostate-specific Ets)||	|GO:0005685|GO:0008380|	snRNP U1|RNA splicing	|GO:0007275|	multicellular organismal development	(1)Fugrub (1)Galgal (1)Gasacu (1)Homsap (1)Musmus (1)Orylat (1)Tetnig
7	7	2585-9513	0.06817	26992	0.17	||Small nuclear ribonucleoprotein F (snRNP-F) (Sm protein F) (Sm-F)DE (SmF)||	||Netrin-4 precursor (Beta-netrin)||	|GO:0003723|GO:0005681|GO:0008380|GO:0030532|	RNA binding|spliceosome|RNA splicing|small nuclear ribonucleoprotein complex	|GO:0005604|GO:0016322|	basement membrane|neuron remodeling	(1)Fugrub (1)Galgal (1)Gasacu (1)Homsap (1)Musmus (1)Orylat (1)Tetnig
7	7	2331-3813	0.06817	20407.1	0	||ABC1 family protein C21C3.03, mitochondrial precursor||ABC1 family protein YPL109C, mitochondrial precursor||	||Suppression of tumorigenicity 5 (HeLa tumor suppression 1) (DENNDE domain-containing protein 2B)||	|GO:0005739|	mitochondrion	|		(1)Fugrub (1)Galgal (1)Gasacu (1)Homsap (1)Musmus (1)Orylat (1)Tetnig
7	7	2030-4463	0.06817	22464.4	0.21	||Small subunit processome component 20 homolog (Down-regulated inDE metastasis protein)||Small subunit processome component 20 homolog (Down-regulated inDE metastasis protein) (Protein Key-1A6) (Novel nucleolar protein 73)DE (NNP73)||	||Sodium/iodide cotransporter (Na(+)/I(-) cotransporter) (Sodium-iodideDE symporter) (Na(+)/I(-)-symporter) (Solute carrier family 5 member 5)||	|GO:0005732|GO:0008285|	small nucleolar ribonucleoprotein complex|negative regulation of cell proliferation	|GO:0006810|GO:0008507|GO:0015111|GO:0016021|	transport|sodium:iodide symporter activity|iodide transmembrane transporter activity|integral to membrane	(1)Fugrub (1)Galgal (1)Gasacu (1)Homsap (1)Musmus (1)Orylat (1)Tetnig
7	7	2019-2340	0.06817	6170.71	0.11	||GMP synthase ((glutamine-hydrolyzing)) (EC 6.3.5.2) (GlutamineDE amidotransferase) (GMP synthetase)||	||Acetyl-coenzyme A transporter 1 (AT-1) (Acetyl-CoA transporter)DE (Solute carrier family 33 member 1)||	|GO:0003921|GO:0009113|	GMP synthase activity|purine base biosynthetic process	|GO:0005624|GO:0005789|GO:0005887|GO:0006810|GO:0008521|	membrane fraction|endoplasmic reticulum membrane|integral to plasma membrane|transport|acetyl-CoA transporter activity	(1)Fugrub (1)Galgal (1)Gasacu (1)Homsap (1)Musmus (1)Orylat (1)Tetnig
7	7	1966-15320	0.06817	79207.9	0	||Origin recognition complex subunit 4||	||	|GO:0000166|GO:0003688|GO:0006260|GO:0006270|	nucleotide binding|DNA replication origin binding|DNA replication|DNA replication initiation	|		(1)Fugrub (1)Galgal (1)Gasacu (1)Homsap (1)Musmus (1)Orylat (1)Tetnig
7	7	1945-20722	0.06817	3429.29	0	||DNA polymerase epsilon subunit 2 (EC 2.7.7.7) (DNA polymerase IIDE subunit 2) (DNA polymerase epsilon subunit B)||	||Kelch domain-containing protein 2 (Hepatocellular carcinoma-associatedDE antigen 33) (Host cell factor homolog LCP) (Host cell factor-likeDE protein 1) (HCLP-1)||	|GO:0003887|GO:0006260|GO:0006281|	DNA-directed DNA polymerase activity|DNA replication|DNA repair	|		(1)Fugrub (1)Galgal (1)Gasacu (1)Homsap (1)Musmus (1)Orylat (1)Tetnig
7	7	1926-3250	0.06817	37509.9	0.34	||Cleavage stimulation factor 77 kDa subunit (CSTF 77 kDa subunit) (CF-1DE 77 kDa subunit) (CstF-77)||	||Homeodomain-interacting protein kinase 3 (EC 2.7.11.1) (Fas-DE interacting serine/threonine-protein kinase) (FIST) (Nuclear body-DE associated kinase 3) (Nbak3) (Androgen receptor-interacting nuclearDE protein kinase) (ANPK)||Homeodomain-interacting protein kinase 3 (EC 2.7.11.1) (Homolog ofDE protein kinase YAK1) (Fas-interacting serine/threonine-protein kinase)DE (FIST) (Androgen receptor-int…	|GO:0003723|GO:0006378|GO:0006379|	RNA binding|mRNA polyadenylation|mRNA cleavage	|GO:0000122|GO:0003714|GO:0004674|GO:0005524|GO:0006916|GO:0016605|GO:0018105|GO:0018107|GO:0043388|GO:0043508|	negative regulation of transcription from RNA polymerase II promoter|transcription corepressor activity|protein serine/threonine kinase activity|ATP binding|anti-apoptosis|PML body|peptidyl-serine phosphorylation|peptidyl-threonine phosphorylation|positive regulation of DNA binding|negative regulation of JNK activity	(1)Fugrub (1)Galgal (1)Gasacu (1)Homsap (1)Musmus (1)Orylat (1)Tetnig
7	7	19025-21221	0.06817	1256.86	0	||Ellis-van Creveld syndrome protein (DWF-1)||	||	|GO:0001501|GO:0007517|	skeletal development|muscle development	|		(1)Fugrub (1)Galgal (1)Gasacu (1)Homsap (1)Musmus (1)Orylat (1)Tetnig
7	7	1815-2940	0.06817	1612.86	0.24	||3-oxoacyl-((acyl-carrier-protein)) synthase, mitochondrial precursorDE (EC 2.3.1.41) (Beta-ketoacyl-ACP synthase)||	||Peptide-N(4)-(N-acetyl-beta-glucosaminyl)asparagine amidaseDE (EC 3.5.1.52) (PNGase) (Peptide:N-glycanase) (N-glycanase 1)||Peptide-N(4)-(N-acetyl-beta-glucosaminyl)asparagine amidaseDE (EC 3.5.1.52) (PNGase) (hPNGase) (Peptide:N-glycanase) (N-glycanaseDE 1)||Peptide-N(4)-(N-acetyl-beta-glucosaminyl)asparagine amidaseDE (EC 3.5.1.52) (PNGase) (mPNGase) (Peptide:N-glycanase) (N-glycanaseDE 1)||	|GO:0004315|GO:0005739|GO:0006637|GO:0051790|GO:0051792|	3-oxoacyl-[acyl-carrier-protein] synthase activity|mitochondrion|acyl-CoA metabolic process|short-chain fatty acid biosynthetic process|medium-chain fatty acid biosynthetic process	|GO:0006516|	glycoprotein catabolic process	(1)Fugrub (1)Galgal (1)Gasacu (1)Homsap (1)Musmus (1)Orylat (1)Tetnig
7	7	17535-17536	0.06817	4415.71	0.36	||Tetraspanin-6 (Tspan-6) (Transmembrane 4 superfamily member 6) (T245DE protein) (Tetraspanin TM4-D) (A15 homolog)||Tetraspanin-7 (Tspan-7) (Transmembrane 4 superfamily member 2) (CellDE surface glycoprotein A15) (T-cell acute lymphoblastic leukemia-DE associated antigen 1) (TALLA-1) (Membrane component, X chromosome,DE surface marker 1) (CD231 antigen)||	||Sushi repeat-containing protein SRPX precursor||	|GO:0004871|GO:0005887|GO:0006487|GO:0043123|	signal transducer activity|integral to plasma membrane|protein amino acid N-linked glycosylation|positive regulation of I-kappaB kinase/NF-kappaB cascade	|GO:0009986|GO:0016020|	cell surface|membrane	(1)Fugrub (1)Galgal (1)Gasacu (1)Homsap (1)Musmus (1)Orylat (1)Tetnig
7	7	1640-2374	0.06817	29151.6	0.2	||ATP-binding cassette sub-family B member 7, mitochondrial (ATP-bindingDE cassette transporter 7) (ABC transporter 7 protein)||ATP-binding cassette sub-family B member 7, mitochondrial precursorDE (ATP-binding cassette transporter 7) (ABC transporter 7 protein)||	||Uracil phosphoribosyltransferase (EC 2.4.2.9) (UMP pyrophosphorylase)DE (UPRTase)||	|GO:0005524|GO:0005743|GO:0006810|GO:0006879|GO:0015232|GO:0042626|	ATP binding|mitochondrial inner membrane|transport|cellular iron ion homeostasis|heme transporter activity|ATPase activity, coupled to transmembrane movement of substances	|GO:0004845|	uracil phosphoribosyltransferase activity	(1)Fugrub (1)Galgal (1)Gasacu (1)Homsap (1)Musmus (1)Orylat (1)Tetnig
7	7	15592-15593	0.06817	60484	0.37	||Myelin basic protein (MBP)||Myelin basic protein (MBP) (Myelin A1 protein)||Myelin basic protein (MBP) (Myelin A1 protein) (Myelin membraneDE encephalitogenic protein)||	||Galanin receptor type 1 (GAL1-R) (GALR1)||	|GO:0006955|GO:0007268|GO:0007417|GO:0008366|GO:0033269|GO:0042552|GO:0043025|GO:0043209|	immune response|synaptic transmission|central nervous system development|axon ensheathment|internode region of axon|myelination|cell soma|myelin sheath	|GO:0004966|GO:0005886|GO:0007194|GO:0007218|GO:0007586|GO:0016021|	galanin receptor activity|plasma membrane|negative regulation of adenylate cyclase activity|neuropeptide signaling pathway|digestion|integral to membrane	(1)Fugrub (1)Galgal (1)Gasacu (1)Homsap (1)Musmus (1)Orylat (1)Tetnig
7	7	15434-17196	0.06817	39869	0	||WNT1-inducible-signaling pathway protein 1 precursor (WISP-1) (Wnt-1-DE induced secreted protein)||	||SRC-like-adapter (Src-like-adapter protein 1) (hSLAP)||	|GO:0005625|GO:0007165|GO:0007267|	soluble fraction|signal transduction|cell-cell signaling	|GO:0005070|	SH3/SH2 adaptor activity	(1)Fugrub (1)Galgal (1)Gasacu (1)Homsap (1)Musmus (1)Orylat (1)Tetnig
7	7	13092-13982	0.06817	9036.14	0	||Transforming growth factor beta-3 precursor (TGF-beta-3)||	||	|GO:0001701|GO:0001837|GO:0005160|GO:0007165|GO:0007267|GO:0008285|GO:0009887|GO:0030879|	in utero embryonic development|epithelial to mesenchymal transition|transforming growth factor beta receptor binding|signal transduction|cell-cell signaling|negative regulation of cell proliferation|organ morphogenesis|mammary gland development	|		(1)Fugrub (1)Galgal (1)Gasacu (1)Homsap (1)Musmus (1)Orylat (1)Tetnig
7	7	12891-18965	0.06817	8466.43	0	||	||	|		|		(1)Fugrub (1)Galgal (1)Gasacu (1)Homsap (1)Musmus (1)Orylat (1)Tetnig
7	7	1184-14047	0.06817	2412.43	0.14	||NEDD8-activating enzyme E1 catalytic subunit (EC 6.3.2.-) (Ubiquitin-DE like modifier-activating enzyme 3) (Ubiquitin-activating enzyme 3)DE (NEDD8-activating enzyme E1C) (Ubiquitin-activating enzyme E1C)||	||PRA1 family protein 3 (ADP-ribosylation factor-like protein 6-DE interacting protein 5) (ARL-6-interacting protein 5) (Aip-5)||PRA1 family protein 3 (ADP-ribosylation factor-like protein 6-DE interacting protein 5) (ARL-6-interacting protein 5) (Aip-5)DE (Glutamate transporter EAAC1-interacting protein) (GTRAP3-18)DE (Prenylated Rab acceptor protein 2) (Protein JWa) (Addicsin)||PRA1 family prot…	|GO:0000278|GO:0006464|GO:0006508|GO:0007113|GO:0019781|GO:0046982|GO:0051726|	mitotic cell cycle|protein modification process|proteolysis|endomitotic cell cycle|NEDD8 activating enzyme activity|protein heterodimerization activity|regulation of cell cycle	|GO:0015813|GO:0016021|	glutamate transport|integral to membrane	(1)Fugrub (1)Galgal (1)Gasacu (1)Homsap (1)Musmus (1)Orylat (1)Tetnig
7	7	11063-19098	0.06817	31973.4	0	||Hyccin (Protein FAM126A) (Down-regulated by CTNNB1 protein A)||	||Kelch-like protein 7||	|GO:0004871|	signal transducer activity	|		(1)Fugrub (1)Galgal (1)Gasacu (1)Homsap (1)Musmus (1)Orylat (1)Tetnig
7	7	10035-13986	0.06817	7506.86	0.41	||Transmembrane and TPR repeat-containing protein 2||Transmembrane and TPR repeat-containing protein CG5038||	||Centrosomal protein of 290 kDa (Cep290)||Centrosomal protein of 290 kDa (Cep290) (Nephrocystin-6)||Centrosomal protein of 290 kDa (Cep290) (Nephrocystin-6) (TumorDE antigen se2-2) (Cancer/testis antigen 87) (CT87)||	|GO:0005783|	endoplasmic reticulum	|GO:0005813|GO:0009986|GO:0015031|GO:0016563|GO:0030902|GO:0030916|GO:0032391|GO:0042462|GO:0048793|	centrosome|cell surface|protein transport|transcription activator activity|hindbrain development|otic vesicle formation|photoreceptor connecting cilium|eye photoreceptor cell development|pronephros development	(1)Fugrub (1)Galgal (1)Gasacu (1)Homsap (1)Musmus (1)Orylat (1)Tetnig
6	9	3578-3810	0.06807	7664.11	0.39	||Myosin regulatory light chain 2, nonsarcomeric (Myosin RLC)||Myosin regulatory light chain 2-B, smooth muscle isoform||	||Myomesin-1 (Myomesin family member 1) (190 kDa titin-associatedDE protein) (190 kDa connectin-associated protein)||Myomesin-1 (Myomesin family member 1) (Skelemin)||	|GO:0045177|	apical part of cell	|GO:0005200|GO:0005856|GO:0005863|GO:0006936|GO:0008307|GO:0030017|	structural constituent of cytoskeleton|cytoskeleton|striated muscle thick filament|muscle contraction|structural constituent of muscle|sarcomere	(2)Fugrub (1)Galgal (2)Gasacu (1)Musmus (1)Orylat (2)Tetnig
6	6	9747-23863	0.06807	59353.7	0	||Charged multivesicular body protein 2b (Chromatin-modifying proteinDE 2b) (CHMP2b) (CHMP2.5) (Vacuolar protein-sorting-associated protein 2-DE 2) (Vps2-2) (hVps2-2)||	||	|GO:0005622|GO:0019904|	intracellular|protein domain specific binding	|		(1)Fugrub (1)Galgal (1)Gasacu (1)Homsap (1)Orylat (1)Tetnig
6	6	6570-21447	0.06807	7495	0	||CDK5 regulatory subunit-associated protein 3||CDK5 regulatory subunit-associated protein 3 (CDK5 activator-bindingDE protein C53) (Protein HSF-27)||	||	|GO:0000079|GO:0007420|GO:0042808|GO:0045664|	regulation of cyclin-dependent protein kinase activity|brain development|neuronal Cdc2-like kinase binding|regulation of neuron differentiation	|		(1)Fugrub (1)Gasacu (1)Homsap (1)Musmus (1)Orylat (1)Tetnig
6	6	615-13383	0.06807	424.5	0.35	||Methyltransferase-like protein (EC 2.1.1.-)||Uncharacterized methyltransferase ABP140 (EC 2.1.1.-) (140 kDa actin-DE binding protein)||	||ELL-associated factor 1||	|GO:0005884|GO:0030036|GO:0030674|GO:0051015|	actin filament|actin cytoskeleton organization and biogenesis|protein binding, bridging|actin filament binding	|GO:0016607|	nuclear speck	(1)Fugrub (1)Galgal (1)Gasacu (1)Musmus (1)Orylat (1)Tetnig
6	6	4789-17159	0.06807	31660.5	0.21	||Oncomodulin (OM) (Parvalbumin beta)||	||Serine/threonine-protein kinase LMTK2 precursor (EC 2.7.11.1) (LemurDE tyrosine kinase 2) (Serine/threonine protein kinase KPI-2)DE (Kinase/phosphatase/inhibitor 2) (Apoptosis-associated tyrosine kinaseDE 2) (Brain-enriched kinase) (hBREK) (CDK5/p35-regulated kinase) (CPRK)||	|GO:0005509|	calcium ion binding	|GO:0004674|GO:0004864|GO:0005524|GO:0016021|GO:0046777|	protein serine/threonine kinase activity|protein phosphatase inhibitor activity|ATP binding|integral to membrane|protein amino acid autophosphorylation	(1)Fugrub (1)Gasacu (1)Homsap (1)Musmus (1)Orylat (1)Tetnig
6	6	4371-14096	0.06807	31986.7	0	||	||Collagen alpha-1(XIX) chain precursor (Collagen alpha-1(Y) chain)||	|		|GO:0001501|GO:0005201|GO:0007519|GO:0016337|GO:0030198|GO:0030674|	skeletal development|extracellular matrix structural constituent|striated muscle development|cell-cell adhesion|extracellular matrix organization and biogenesis|protein binding, bridging	(1)Fugrub (1)Galgal (1)Gasacu (1)Homsap (1)Orylat (1)Tetnig
6	6	4174-21445	0.06807	1705.5	0	||	||Glucose-6-phosphatase (EC 3.1.3.9) (G6Pase) (G-6-Pase)||	|		|GO:0004346|GO:0005789|	glucose-6-phosphatase activity|endoplasmic reticulum membrane	(1)Fugrub (1)Gasacu (1)Homsap (1)Musmus (1)Orylat (1)Tetnig
6	6	365-2682	0.06807	47007.7	0.09	||LAG1 longevity assurance homolog 2||LAG1 longevity assurance homolog 4||	||Fibrillin-2 precursor||	|GO:0005789|GO:0031965|	endoplasmic reticulum membrane|nuclear membrane	|GO:0001527|GO:0005201|GO:0005509|GO:0005578|GO:0009653|GO:0030326|	microfibril|extracellular matrix structural constituent|calcium ion binding|proteinaceous extracellular matrix|anatomical structure morphogenesis|embryonic limb morphogenesis	(1)Fugrub (1)Galgal (1)Gasacu (1)Homsap (1)Orylat (1)Tetnig
6	6	3366-3432	0.06807	31429	0.14	||Egl nine homolog 1 (EC 1.14.11.-) (Hypoxia-inducible factor prolylDE hydroxylase 2) (HIF-prolyl hydroxylase 2) (HIF-PH2) (HPH-2) (ProlylDE hydroxylase domain-containing protein 2) (PHD2) (SM-20)||Egl nine homolog 1 (EC 1.14.11.-) (Hypoxia-inducible factor prolylDE hydroxylase 2) (HIF-prolyl hydroxylase 2) (HIF-PH2) (HPH-2) (SM-20)||	||Translin-associated protein X (Translin-associated factor X)||	|GO:0001666|GO:0001892|GO:0007507|GO:0031543|GO:0032364|GO:0043433|	response to hypoxia|embryonic placenta development|heart development|peptidyl-proline dioxygenase activity|oxygen homeostasis|negative regulation of transcription factor activity	|GO:0003677|GO:0008565|	DNA binding|protein transporter activity	(1)Fugrub (1)Gasacu (1)Homsap (1)Musmus (1)Orylat (1)Tetnig
6	6	3205-5024	0.06807	5115.67	0	||Uricase (EC 1.7.3.3) (Urate oxidase)||	||Deoxyribonuclease-2-beta precursor (EC 3.1.22.1) (Deoxyribonuclease IIDE beta) (DNase II beta) (DNase2-like acid DNase) (DNase II-like acidDE DNase) (Endonuclease DLAD)||	|GO:0004846|GO:0005739|GO:0005777|GO:0006144|	urate oxidase activity|mitochondrion|peroxisome|purine base metabolic process	|		(1)Fugrub (1)Galgal (1)Gasacu (1)Musmus (1)Orylat (1)Tetnig
6	6	2418-5817	0.06807	10536.7	0.1	||Methionyl-tRNA synthetase, cytoplasmic (EC 6.1.1.10) (Methionine--tRNADE ligase) (MetRS)||	||Rho GTPase-activating protein 27 (Rho-type GTPase-activating proteinDE 27) (CIN85-associated multi-domain-containing Rho GTPase-activatingDE protein 1)||	|GO:0004825|	methionine-tRNA ligase activity	|GO:0005622|GO:0006898|GO:0017124|GO:0030675|GO:0043089|	intracellular|receptor-mediated endocytosis|SH3 domain binding|Rac GTPase activator activity|positive regulation of Cdc42 GTPase activity	(1)Fugrub (1)Gasacu (1)Homsap (1)Musmus (1)Orylat (1)Tetnig
6	6	175-2421	0.06807	464533	0	||Protocadherin Fat 1 precursor (Cadherin-related tumor suppressorDE homolog) (Protein fat homolog)||	||Cysteine and histidine-rich domain-containing protein 1 (CHORD domain-DE containing protein 1) (CHORD-containing protein 1) (Chp-1)||	|GO:0005887|GO:0007155|GO:0007267|GO:0009653|	integral to plasma membrane|cell adhesion|cell-cell signaling|anatomical structure morphogenesis	|GO:0008270|	zinc ion binding	(1)Fugrub (1)Galgal (1)Gasacu (1)Musmus (1)Orylat (1)Tetnig
6	6	16826-17049	0.06807	44824.3	0.3	||Sorbin and SH3 domain-containing protein 1 (Ponsin) (c-Cbl-associatedDE protein) (CAP) (SH3 domain protein 5) (SH3P12)||	||Toll-like receptor 3 precursor (CD283 antigen)||	|GO:0001725|GO:0005158|GO:0005913|GO:0005924|GO:0008286|GO:0015758|GO:0019901|GO:0043149|GO:0045121|GO:0048041|	stress fiber|insulin receptor binding|cell-cell adherens junction|cell-substrate adherens junction|insulin receptor signaling pathway|glucose transport|protein kinase binding|stress fiber formation|lipid raft|focal adhesion formation	|GO:0003725|GO:0004888|GO:0005887|GO:0006952|GO:0006972|GO:0007250|GO:0009597|GO:0009615|GO:0042742|GO:0043123|GO:0043330|GO:0045078|GO:0045080|GO:0045356|GO:0045359|GO:0045671|GO:0046330|GO:0051092|	double-stranded RNA binding|transmembrane receptor activity|integral to plasma membrane|defense response|hyperosmotic response|activation of NF-kappaB-inducing kinase|detection of virus|response to virus|defense response to bacterium|positive regulation of I-kappaB kinase/NF-kappaB cascade|response to exogenous dsRNA|positive regulation of interferon-gamma biosynthetic process|positive regulation…	(1)Fugrub (1)Galgal (1)Gasacu (1)Musmus (1)Orylat (1)Tetnig
6	6	1588-12098	0.06807	1325.83	0.2	||Striatin||Striatin-4 (Zinedin)||	||Fukutin-related protein (EC 2.-.-.-)||	|GO:0005198|GO:0005516|GO:0005624|GO:0007165|GO:0007268|	structural molecule activity|calmodulin binding|membrane fraction|signal transduction|synaptic transmission	|GO:0000139|GO:0005794|GO:0009101|GO:0016485|	Golgi membrane|Golgi apparatus|glycoprotein biosynthetic process|protein processing	(1)Fugrub (1)Gasacu (1)Homsap (1)Musmus (1)Orylat (1)Tetnig
6	6	148-11255	0.06807	3266.83	0.21	||Dynamin-1 (EC 3.6.5.5)||Dynamin-1 (EC 3.6.5.5) (D100) (Dynamin, brain) (B-dynamin)||	||Cip1-interacting zinc finger protein (CDKN1A-interacting zinc fingerDE protein 1) (Nuclear protein NP94) (Zinc finger protein 356)||	|GO:0003924|GO:0006898|GO:0030117|GO:0031623|GO:0042802|	GTPase activity|receptor-mediated endocytosis|membrane coat|receptor internalization|identical protein binding	|GO:0008270|	zinc ion binding	(1)Fugrub (1)Gasacu (1)Homsap (1)Musmus (1)Orylat (1)Tetnig
6	6	11247-19359	0.06807	5504.33	0	||Centaurin-alpha-2||	||	|GO:0005096|GO:0005546|GO:0005547|GO:0005740|GO:0005886|GO:0007507|GO:0030674|GO:0043325|GO:0043533|	GTPase activator activity|phosphatidylinositol-4,5-bisphosphate binding|phosphatidylinositol-3,4,5-triphosphate binding|mitochondrial envelope|plasma membrane|heart development|protein binding, bridging|phosphatidylinositol-3,4-bisphosphate binding|inositol 1,3,4,5 tetrakisphosphate binding	|		(1)Fugrub (1)Gasacu (1)Homsap (1)Musmus (1)Orylat (1)Tetnig
6	6	1019-15588	0.06807	11502.7	0	||Proteasome subunit alpha type-7 (EC 3.4.25.1)||	||SSXT protein (Synovial sarcoma, translocated to X chromosome) (SYTDE protein)||	|		|		(1)Fugrub (1)Gasacu (1)Homsap (1)Musmus (1)Orylat (1)Tetnig
5	6	6565-9997	0.06797	14989.2	0.53	||Transcriptional activator protein Pur-alpha (Purine-rich single-DE stranded DNA-binding protein alpha)||	||Pro-neuregulin-2, membrane-bound isoform precursor (Pro-NRG2)DE ((Contains: Neuregulin-2 (NRG-2) (Neural- and thymus-derived activatorDE for ERBB kinases) (NTAK) (Divergent of neuregulin-1) (DON-1)))||	|GO:0003690|GO:0003691|GO:0003697|GO:0003700|GO:0003705|GO:0005662|GO:0006268|GO:0006270|GO:0006915|GO:0007399|GO:0008134|GO:0008284|GO:0031575|GO:0045892|GO:0046332|	double-stranded DNA binding|double-stranded telomeric DNA binding|single-stranded DNA binding|transcription factor activity|RNA polymerase II transcription factor activity, enhancer binding|DNA replication factor A complex|DNA unwinding during replication|DNA replication initiation|apoptosis|nervous system development|transcription factor binding|positive regulation of cell proliferation|G1/S tra…	|GO:0005102|GO:0007165|	receptor binding|signal transduction	(1)Fugrub (2)Gasacu (1)Homsap (1)Orylat (1)Tetnig
5	5	951-9960	0.06797	3610.6	0.24	||Cytochrome c||Cytochrome c iso-1/iso-2||Cytochrome c, testis-specific||	||RNA-binding protein 45 (RNA-binding motif protein 45)DE (Developmentally-regulated RNA-binding protein 1) (RB-1)||	|GO:0005759|GO:0006915|GO:0020037|GO:0042743|	mitochondrial matrix|apoptosis|heme binding|hydrogen peroxide metabolic process	|GO:0003723|GO:0007399|	RNA binding|nervous system development	(1)Fugrub (1)Gasacu (1)Musmus (1)Orylat (1)Tetnig
5	5	5201-14509	0.06797	325884	0.06	||Hyaluronan synthase 2 (EC 2.4.1.212) (Hyaluronate synthase 2)DE (Hyaluronic acid synthase 2) (HA synthase 2)||	||Zinc fingers and homeoboxes protein 2 (Zinc finger and homeodomainDE protein 2) (Alpha-fetoprotein regulator 1) (AFP regulator 1)DE (Regulator of AFP)||	|GO:0005887|GO:0050501|	integral to plasma membrane|hyaluronan synthase activity	|GO:0003700|GO:0006402|GO:0045892|	transcription factor activity|mRNA catabolic process|negative regulation of transcription, DNA-dependent	(1)Fugrub (1)Gasacu (1)Homsap (1)Orylat (1)Tetnig
5	5	4028-10224	0.06797	103597	0.14	||Potassium voltage-gated channel subfamily D member 3 (Voltage-gatedDE potassium channel subunit Kv4.3)||	||CTTNBP2 N-terminal-like protein||	|GO:0005250|GO:0006813|GO:0008076|	A-type (transient outward) potassium channel activity|potassium ion transport|voltage-gated potassium channel complex	|GO:0015629|	actin cytoskeleton	(1)Fugrub (1)Gasacu (1)Homsap (1)Orylat (1)Tetnig
5	5	3812-27990	0.06797	7049	0.47	||Proto-oncogene vav||Proto-oncogene vav (p95vav)||	||Breast cancer anti-estrogen resistance protein 3 (SH2 domain-DE containing protein 3B) (Novel SH2-containing protein 2)||SH2 domain-containing protein 3A (Novel SH2-containing protein 1)||SH2 domain-containing protein 3C (SH2 domain-containing Eph receptor-DE binding protein 1) (Cas/HEF1-associated signal transducer)||	|GO:0003700|GO:0006909|GO:0006955|GO:0007229|GO:0007242|GO:0030217|GO:0030676|GO:0043087|GO:0045785|	transcription factor activity|phagocytosis|immune response|integrin-mediated signaling pathway|intracellular signaling cascade|T cell differentiation|Rac guanyl-nucleotide exchange factor activity|regulation of GTPase activity|positive regulation of cell adhesion	|GO:0005068|GO:0005070|GO:0007165|GO:0007254|GO:0042493|	transmembrane receptor protein tyrosine kinase adaptor protein activity|SH3/SH2 adaptor activity|signal transduction|JNK cascade|response to drug	(1)Fugrub (1)Gasacu (1)Homsap (1)Orylat (1)Tetnig
5	5	2905-21264	0.06797	26800.8	0	||Inhibitor of Bruton tyrosine kinase (IBtk)||	||Trophoblast glycoprotein precursor (5T4 oncofetal trophoblastDE glycoprotein) (5T4 oncotrophoblast glycoprotein) (5T4 oncofetalDE antigen) (M6P1)||	|		|GO:0005887|GO:0007155|	integral to plasma membrane|cell adhesion	(1)Fugrub (1)Gasacu (1)Homsap (1)Orylat (1)Tetnig
5	5	2051-19202	0.06797	9939	0.2	||Ornithine aminotransferase, mitochondrial precursor (EC 2.6.1.13)DE (Ornithine--oxo-acid aminotransferase)||Ornithine aminotransferase, renalDE form))||	||Phospholysine phosphohistidine inorganic pyrophosphate phosphataseDE (EC 3.6.1.1) (EC 3.1.3.-)||Phospholysine phosphohistidine inorganic pyrophosphate phosphataseDE (EC 3.6.1.1) (EC 3.1.3.-) (hLHPP)||	|GO:0004587|GO:0005759|GO:0007601|	ornithine-oxo-acid transaminase activity|mitochondrial matrix|visual perception	|GO:0004427|	inorganic diphosphatase activity	(1)Fugrub (1)Gasacu (1)Homsap (1)Orylat (1)Tetnig
5	5	12944-16857	0.06797	55131.8	0	||Ubiquitin carboxyl-terminal hydrolase 1 (EC 3.1.2.15) (UbiquitinDE thioesterase 1) (Ubiquitin-specific-processing protease 1)DE (Deubiquitinating enzyme 1) (hUBP)||	||	|GO:0004197|GO:0004843|	cysteine-type endopeptidase activity|ubiquitin-specific protease activity	|		(1)Fugrub (1)Gasacu (1)Homsap (1)Orylat (1)Tetnig
6	6	829-5581	0.06723	4787	0	||Guanylate kinase (EC 2.7.4.8) (GMP kinase)||	||	|GO:0004385|GO:0006163|	guanylate kinase activity|purine nucleotide metabolic process	|		(1)Danrer (1)Fugrub (1)Galgal (1)Gasacu (1)Orylat (1)Xentro
6	6	6974-10212	0.06723	19028.5	0	||	||Cytohesin-1 (PH, SEC7 and coiled-coil domain-containing protein 1)DE (CLM1) (SEC7 homolog A) (mSec7-1)||Cytohesin-2 (PH, SEC7 and coiled-coil domain-containing protein 2)DE (ARF nucleotide-binding site opener) (Protein ARNO) (ARF exchangeDE factor)||	|		|GO:0005086|GO:0005624|GO:0005886|GO:0006897|GO:0030036|	ARF guanyl-nucleotide exchange factor activity|membrane fraction|plasma membrane|endocytosis|actin cytoskeleton organization and biogenesis	(1)Danrer (1)Fugrub (1)Galgal (1)Gasacu (1)Orylat (1)Xentro
6	6	6878-12682	0.06723	5876	0	||Snurportin-1 (RNA U transporter 1)||	||Sorting nexin-18 (Sorting nexin-associated Golgi protein 1) (SH3 andDE PX domain-containing protein 3B)||	|GO:0000339|GO:0005643|	RNA cap binding|nuclear pore	|		(1)Danrer (1)Fugrub (1)Galgal (1)Gasacu (1)Orylat (1)Xentro
6	6	203-9939	0.06723	20220.2	0.1	||Myosin-Ic (Myosin I beta) (MMIb)||	||Forkhead box protein N4||	|GO:0003779|GO:0005516|GO:0005524|GO:0005543|GO:0005903|GO:0006810|GO:0008022|GO:0016020|GO:0032420|GO:0045160|	actin binding|calmodulin binding|ATP binding|phospholipid binding|brush border|transport|protein C-terminus binding|membrane|stereocilium|myosin I complex	|GO:0048663|	neuron fate commitment	(1)Danrer (1)Fugrub (1)Galgal (1)Gasacu (1)Orylat (1)Xentro
6	6	12366-16979	0.06723	66916.2	0	||NK-tumor recognition protein (Natural-killer cells cyclophilin-relatedDE protein) (NK-TR protein)||	||Vesicle-trafficking protein SEC22c (SEC22 vesicle-trafficking proteinDE homolog C) (SEC22 vesicle-trafficking protein-like 3)||	|GO:0016018|	cyclosporin A binding	|GO:0005783|GO:0006888|GO:0016021|	endoplasmic reticulum|ER to Golgi vesicle-mediated transport|integral to membrane	(1)Danrer (1)Fugrub (1)Galgal (1)Gasacu (1)Orylat (1)Xentro
5	5	2984-3403	0.06722	301.2	0	||Alpha-1,2-glucosyltransferase ALG10-A (EC 2.4.1.-) (Alpha-2-DE glucosyltransferase ALG10-A) (Asparagine-linked glycosylation proteinDE 10 homolog A)||Putative alpha-1,2-glucosyltransferase ALG10-B (EC 2.4.1.-) (Alpha-2-DE glucosyltransferase ALG10-B) (Asparagine-linked glycosylation proteinDE 10 homolog B)||	||TP53RK-binding protein (PRPK-binding protein)||	|GO:0005789|GO:0005886|	endoplasmic reticulum membrane|plasma membrane	|GO:0019901|GO:0030163|	protein kinase binding|protein catabolic process	(1)Fugrub (1)Galgal (1)Orylat (1)Tetnig (1)Xentro
7	8	3083-9453	0.06718	2124.38	0	||DNA excision repair protein ERCC-8||DNA excision repair protein ERCC-8 (Cockayne syndrome WD repeatDE protein CSA homolog)||DNA excision repair protein ERCC-8 (Cockayne syndrome WD repeatDE protein CSA)||	||	|GO:0000109|GO:0000209|GO:0005625|GO:0006283|GO:0006979|GO:0009411|GO:0010165|GO:0016363|GO:0032403|GO:0043234|GO:0045739|GO:0051865|	nucleotide-excision repair complex|protein polyubiquitination|soluble fraction|transcription-coupled nucleotide-excision repair|response to oxidative stress|response to UV|response to X-ray|nuclear matrix|protein complex binding|protein complex|positive regulation of DNA repair|protein autoubiquitination	|		(2)Danrer (1)Fugrub (1)Galgal (1)Homsap (1)Musmus (1)Orylat (1)Tetnig
7	8	19-11347	0.06718	43409.9	0.24	||Multidrug resistance-associated protein 4 (ATP-binding cassette sub-DE family C member 4) (MRP/cMOAT-related ABC transporter) (Multi-specificDE organic anion transporter-B) (MOAT-B)||	||Claudin-10 (OSP-like protein)||Claudin-10A||	|GO:0005624|GO:0005886|GO:0016404|GO:0031088|	membrane fraction|plasma membrane|15-hydroxyprostaglandin dehydrogenase (NAD+) activity|platelet dense granule membrane	|GO:0005923|GO:0016338|GO:0042802|	tight junction|calcium-independent cell-cell adhesion|identical protein binding	(1)Danrer (2)Fugrub (1)Galgal (1)Homsap (1)Musmus (1)Orylat (1)Tetnig
7	7	922-4046	0.06718	18574.6	0.34	||Importin-7 (Imp7) (Ran-binding protein 7) (RanBP7)||	||Uncharacterized membrane protein At4g09580||	|GO:0005083|GO:0005215|GO:0005625|GO:0005643|GO:0006606|GO:0007165|GO:0008536|GO:0042393|	small GTPase regulator activity|transporter activity|soluble fraction|nuclear pore|protein import into nucleus|signal transduction|Ran GTPase binding|histone binding	|GO:0005789|	endoplasmic reticulum membrane	(1)Danrer (1)Fugrub (1)Galgal (1)Homsap (1)Musmus (1)Orylat (1)Tetnig
7	7	13976-19380	0.06718	12593.7	0	||Phosphatidylcholine transfer protein (PC-TP) (StAR-related lipidDE transfer protein 2) (StARD2) (START domain-containing protein 2)||	||	|GO:0006869|GO:0008203|GO:0008525|	lipid transport|cholesterol metabolic process|phosphatidylcholine transmembrane transporter activity	|		(1)Danrer (1)Fugrub (1)Galgal (1)Homsap (1)Musmus (1)Orylat (1)Tetnig
6	6	9263-11217	0.06708	32693.3	0	||	||	|		|		(1)Danrer (1)Fugrub (1)Homsap (1)Musmus (1)Orylat (1)Tetnig
6	6	3725-17074	0.06708	73709.5	0	||Protein Jade-1 (PHD finger protein 17)||	||CDKN2A-interacting protein (Collaborator of ARF)||	|GO:0006915|GO:0006950|GO:0030308|	apoptosis|response to stress|negative regulation of cell growth	|		(1)Danrer (1)Fugrub (1)Homsap (1)Musmus (1)Orylat (1)Tetnig
6	6	3204-8638	0.06708	79810.7	0.1	||Oxidoreductase HTATIP2 (EC 1.1.1.-)||Oxidoreductase HTATIP2 (EC 1.1.1.-) (HIV-1 TAT-interactive protein 2)DE (30 kDa HIV-1 TAT-interacting protein)||	||Homeobox protein DBX1 (Developing brain homeobox protein 1)||	|GO:0003702|GO:0003713|GO:0005635|GO:0006357|GO:0006916|GO:0006917|GO:0042981|GO:0045765|GO:0051170|	RNA polymerase II transcription factor activity|transcription coactivator activity|nuclear envelope|regulation of transcription from RNA polymerase II promoter|anti-apoptosis|induction of apoptosis|regulation of apoptosis|regulation of angiogenesis|nuclear import	|GO:0021521|	ventral spinal cord interneuron specification	(1)Danrer (1)Fugrub (1)Homsap (1)Musmus (1)Orylat (1)Tetnig
6	6	2752-11082	0.06708	10141.5	0	||NAD-dependent deacetylase sirtuin-1 (EC 3.5.1.-) (SIR2alpha) (mSIR2a)DE (Sir2) (SIR2-like protein 1)||NAD-dependent deacetylase sirtuin-1 (EC 3.5.1.-) (hSIRT1) (hSIR2)DE (SIR2-like protein 1)||	||J domain-containing protein (dJDP)||	|GO:0001542|GO:0003950|GO:0006342|GO:0006471|GO:0007283|GO:0016564|GO:0016575|GO:0017136|	ovulation from ovarian follicle|NAD+ ADP-ribosyltransferase activity|chromatin silencing|protein amino acid ADP-ribosylation|spermatogenesis|transcription repressor activity|histone deacetylation|NAD-dependent histone deacetylase activity	|		(1)Danrer (1)Fugrub (1)Galgal (1)Homsap (1)Orylat (1)Tetnig
6	6	1199-8459	0.06708	290063	0.24	||Mitochondrial import inner membrane translocase subunit TIM14 (DnaJDE homolog subfamily C member 19)||	||Transcription factor SOX-2||Transcription factor Sox-2||	|GO:0005739|GO:0005743|GO:0006457|GO:0007601|GO:0016021|GO:0043681|GO:0048806|	mitochondrion|mitochondrial inner membrane|protein folding|visual perception|integral to membrane|protein import into mitochondrion|genitalia development	|GO:0003700|GO:0005667|GO:0006325|GO:0006355|GO:0048592|GO:0051091|	transcription factor activity|transcription factor complex|establishment and/or maintenance of chromatin architecture|regulation of transcription, DNA-dependent|eye morphogenesis|positive regulation of transcription factor activity	(1)Danrer (1)Fugrub (1)Homsap (1)Musmus (1)Orylat (1)Tetnig
5	5	972-16016	0.06698	3305.6	0.36	||TBC1 domain family member 15||	||Proline-rich AKT1 substrate 1 (40 kDa proline-rich AKT substrate)||	|GO:0005739|	mitochondrion	|GO:0043526|GO:0044445|GO:0045884|	neuroprotection|cytosolic part|regulation of survival gene product activity	(1)Danrer (1)Fugrub (1)Homsap (1)Orylat (1)Tetnig
5	5	3867-15533	0.06698	369.8	0	||Alkylated DNA repair protein alkB homolog 1||	||	|GO:0006307|	DNA dealkylation	|		(1)Danrer (1)Fugrub (1)Homsap (1)Orylat (1)Tetnig
7	7	8125-11285	0.06677	90058.6	0	||Transmembrane protein 33 (DB83 protein)||	||Paired mesoderm homeobox protein 2B (Paired-like homeobox 2B) (PHOX2BDE homeodomain protein) (Neuroblastoma Phox) (NBPhox)||	|GO:0042470|	melanosome	|GO:0003700|GO:0003712|GO:0007399|	transcription factor activity|transcription cofactor activity|nervous system development	(1)Fugrub (1)Galgal (1)Gasacu (1)Homsap (1)Musmus (1)Orylat (1)Xentro
7	7	7682-8862	0.06677	187389	0.06	||RNA-binding protein 40 (RNA-binding motif protein 40) (RNA-bindingDE region-containing protein 3)||	||Collagen alpha-1(XI) chain precursor||	|GO:0005689|	U12-dependent spliceosome	|GO:0001502|GO:0005201|GO:0005592|GO:0006029|GO:0007601|GO:0030198|GO:0030199|GO:0030674|	cartilage condensation|extracellular matrix structural constituent|collagen type XI|proteoglycan metabolic process|visual perception|extracellular matrix organization and biogenesis|collagen fibril organization|protein binding, bridging	(1)Fugrub (1)Galgal (1)Gasacu (1)Homsap (1)Musmus (1)Orylat (1)Xentro
7	7	7281-10029	0.06677	85389.6	0.51	||Friend leukemia integration 1 transcription factor (Fli-1 proto-DE oncogene) (ERGB transcription factor)||Friend leukemia integration 1 transcription factor (RetroviralDE integration site protein Fli-1)||	||Protein C-ets-1 (p54)||Transforming protein p54/c-ets-1||	|GO:0003700|GO:0006355|GO:0007599|GO:0008015|GO:0009887|GO:0016563|	transcription factor activity|regulation of transcription, DNA-dependent|hemostasis|circulation|organ morphogenesis|transcription activator activity	|GO:0003677|GO:0003700|GO:0005625|GO:0005667|GO:0006955|GO:0008134|GO:0008285|GO:0045648|GO:0045944|	DNA binding|transcription factor activity|soluble fraction|transcription factor complex|immune response|transcription factor binding|negative regulation of cell proliferation|positive regulation of erythrocyte differentiation|positive regulation of transcription from RNA polymerase II promoter	(1)Fugrub (1)Galgal (1)Gasacu (1)Homsap (1)Musmus (1)Orylat (1)Xentro
7	7	6467-7269	0.06677	41567.1	0.44	||Calcium/calmodulin-dependent protein kinase type 1D (EC 2.7.11.17)DE (CaM kinase ID) (CaM kinase I delta) (CaMKI-delta) (CaM-KI delta)DE (CaMKI delta) (Camk1D) (CamKI-like protein kinase) (CKLiK) (mCKLiK)||Serine/threonine-protein kinase 36 (EC 2.7.11.1) (Fused homolog)||	||Trafficking kinesin-binding protein 1 (106 kDa O-GlcNAc transferase-DE interacting protein)||	|GO:0000287|GO:0004674|GO:0005524|GO:0006468|GO:0008134|GO:0009791|GO:0042981|GO:0051090|	magnesium ion binding|protein serine/threonine kinase activity|ATP binding|protein amino acid phosphorylation|transcription factor binding|post-embryonic development|regulation of apoptosis|regulation of transcription factor activity	|GO:0005739|GO:0006357|GO:0006493|GO:0006605|GO:0019895|	mitochondrion|regulation of transcription from RNA polymerase II promoter|protein amino acid O-linked glycosylation|protein targeting|kinesin-associated mitochondrial adaptor activity	(1)Fugrub (1)Galgal (1)Gasacu (1)Homsap (1)Musmus (1)Orylat (1)Xentro
7	7	6008-11066	0.06677	17567.1	0	||Putative homeodomain transcription factor 2||	||	|GO:0005783|	endoplasmic reticulum	|		(1)Fugrub (1)Galgal (1)Gasacu (1)Homsap (1)Musmus (1)Orylat (1)Xentro
7	7	444-11879	0.06677	105216	0.41	||Glutamate carboxypeptidase 2 (EC 3.4.17.21) (GlutamateDE carboxypeptidase II) (Membrane glutamate carboxypeptidase) (mGCP) (N-DE acetylated-alpha-linked acidic dipeptidase I) (NAALADase I)DE (Pteroylpoly-gamma-glutamate carboxypeptidase) (Folylpoly-gamma-DE glutamate carboxypeptidase) (FGCP) (Folate hydrolase 1) (Prostate-DE specific membrane antigen homolog)||Glutamate carboxypeptidase 2 (EC 3…	||NADPH oxidase 4 (EC 1.6.3.-)||NADPH oxidase 4 (EC 1.6.3.-) (Kidney superoxide-producing NADPHDE oxidase) (KOX-1) (Renal NAD(P)H-oxidase)||NADPH oxidase 4 (EC 1.6.3.-) (Kidney superoxide-producing NADPHDE oxidase) (Kox-1) (Renal NAD(P)H-oxidase) (Superoxide-generating NADPHDE oxidase 4)||	|GO:0005624|GO:0005886|GO:0005887|GO:0006508|GO:0006760|GO:0008233|GO:0042135|	membrane fraction|plasma membrane|integral to plasma membrane|proteolysis|folic acid and derivative metabolic process|peptidase activity|neurotransmitter catabolic process	|GO:0000902|GO:0005789|GO:0006954|GO:0007569|GO:0008285|GO:0009055|GO:0016021|GO:0016174|GO:0016175|GO:0019826|GO:0020037|GO:0035051|GO:0042554|GO:0045453|GO:0050660|	cell morphogenesis|endoplasmic reticulum membrane|inflammatory response|cell aging|negative regulation of cell proliferation|electron carrier activity|integral to membrane|NAD(P)H oxidase activity|superoxide-generating NADPH oxidase activity|oxygen sensor activity|heme binding|cardiac cell differentiation|superoxide release|bone resorption|FAD binding	(1)Fugrub (1)Galgal (1)Gasacu (1)Homsap (1)Musmus (1)Orylat (1)Xentro
7	7	3820-5259	0.06677	3698	0	||Target of Myb protein 1||	||Leucine-rich repeat-containing protein 48||	|GO:0005769|GO:0016020|	early endosome|membrane	|		(1)Fugrub (1)Galgal (1)Gasacu (1)Homsap (1)Musmus (1)Orylat (1)Xentro
7	7	3140-7637	0.06677	308	0.33	||ADP-ribosylation factor-binding protein GGA3 (Golgi-localized, gammaDE ear-containing, ARF-binding protein 3)||	||28S ribosomal protein S7, mitochondrial precursor (S7mt) (MRP-S7)||28S ribosomal protein S7, mitochondrial precursor (S7mt) (MRP-S7)DE (bMRP27a) (bMRP-27a)||	|GO:0005802|GO:0006886|GO:0010008|GO:0030306|	trans-Golgi network|intracellular protein transport|endosome membrane|ADP-ribosylation factor binding	|GO:0003723|GO:0003735|GO:0005739|GO:0006412|GO:0022627|	RNA binding|structural constituent of ribosome|mitochondrion|translation	(1)Fugrub (1)Galgal (1)Gasacu (1)Homsap (1)Musmus (1)Orylat (1)Xentro
7	7	3019-7955	0.06677	335.86	0	||Nuclear cap-binding protein subunit 1||Nuclear cap-binding protein subunit 1 (80 kDa nuclear cap-bindingDE protein) (NCBP 80 kDa subunit) (CBP80)||	||	|GO:0000339|GO:0005654|GO:0006379|GO:0008380|GO:0031442|	RNA cap binding|nucleoplasm|mRNA cleavage|RNA splicing|positive regulation of mRNA 3'-end processing	|		(1)Fugrub (1)Galgal (1)Gasacu (1)Homsap (1)Musmus (1)Orylat (1)Xentro
7	7	2982-13295	0.06677	19173.9	0	||SWI/SNF-related matrix-associated actin-dependent regulator ofDE chromatin subfamily A-like protein 1 (EC 3.6.1.-) (SucroseDE nonfermenting protein 2-like 1) (HepA-related protein) (hHARP)||SWI/SNF-related matrix-associated actin-dependent regulator ofDE chromatin subfamily A-like protein 1 (EC 3.6.1.-) (SucroseDE nonfermenting protein 2-like 1) (HepA-related protein) (mharp)||	||E3 ubiquitin-protein ligase MARCH4 precursor (EC 6.3.2.-) (Membrane-DE associated RING finger protein 4) (Membrane-associated RING-CH proteinDE IV) (MARCH-IV)||E3 ubiquitin-protein ligase MARCH4 precursor (EC 6.3.2.-) (Membrane-DE associated RING finger protein 4) (Membrane-associated RING-CH proteinDE IV) (MARCH-IV) (RING finger protein 174)||	|GO:0003678|GO:0006259|GO:0006357|GO:0008094|	DNA helicase activity|DNA metabolic process|regulation of transcription from RNA polymerase II promoter|DNA-dependent ATPase activity	|GO:0000139|	Golgi membrane	(1)Fugrub (1)Galgal (1)Gasacu (1)Homsap (1)Musmus (1)Orylat (1)Xentro
7	7	2489-6400	0.06677	25167	0.42	||von Willebrand factor precursor (vWF)||von Willebrand factor precursor (vWF) ((Contains: von WillebrandDE antigen 2 (von Willebrand antigen II)))||	||CD9 antigen||CD9 antigen (p24) (Leukocyte antigen MIC3) (Motility-related protein)DE (MRP-1) (Tetraspanin-29) (Tspan-29) (5H9 antigen) (Cell growth-DE inhibiting gene 2 protein)||	|GO:0001889|GO:0001890|GO:0001948|GO:0002020|GO:0005178|GO:0005518|GO:0005576|GO:0005783|GO:0009897|GO:0019865|GO:0030168|GO:0031012|GO:0031091|GO:0031589|GO:0033093|GO:0042803|GO:0047485|GO:0051087|GO:0051260|	liver development|placenta development|glycoprotein binding|protease binding|integrin binding|collagen binding|extracellular region|endoplasmic reticulum|external side of plasma membrane|immunoglobulin binding|platelet activation|extracellular matrix|platelet alpha granule|cell-substrate adhesion|Weibel-Palade body|protein homodimerization activity|protein N-terminus binding|chaperone binding|pro…	|GO:0005886|GO:0005887|GO:0006928|GO:0007155|GO:0007342|GO:0008285|GO:0030168|GO:0030913|	plasma membrane|integral to plasma membrane|cell motility|cell adhesion|fusion of sperm to egg plasma membrane|negative regulation of cell proliferation|platelet activation|paranodal junction assembly	(1)Fugrub (1)Galgal (1)Gasacu (1)Homsap (1)Musmus (1)Orylat (1)Xentro
7	7	1825-10043	0.06677	2578.14	0.21	||rRNA-processing protein FCF1 (FAF1-copurifying factor 1)||	||E3 ubiquitin-protein ligase NEDD4 (EC 6.3.2.-) (Neural precursor cellDE expressed developmentally down-regulated protein 4)||E3 ubiquitin-protein ligase ptr1 (EC 6.3.2.-) (Poly(A)+ RNA transportDE protein 1)||	|GO:0000447|GO:0000472|GO:0000480|GO:0007005|GO:0032040|	endonucleolytic cleavage in ITS1 to separate SSU-rRNA from 5.8S rRNA and LSU-rRNA from tricistronic rRNA transcript (SSU-rRNA, 5.8S rRNA, LSU-rRNA)|endonucleolytic cleavage to generate mature 5'-end of SSU-rRNA from (SSU-rRNA, 5.8S rRNA, LSU-rRNA)|endonucleolytic cleavage in 5'-ETS of tricistronic rRNA transcript (SSU-rRNA, 5.8S rRNA, LSU-rRNA)|mitochondrion organization and biogenesis|small subu…	|GO:0000151|GO:0004842|GO:0006406|	ubiquitin ligase complex|ubiquitin-protein ligase activity|mRNA export from nucleus	(1)Fugrub (1)Galgal (1)Gasacu (1)Homsap (1)Musmus (1)Orylat (1)Xentro
7	7	1552-19106	0.06677	1172	0	||Solute carrier family 25 member 39||	||Protein DBF4 homolog A (Activator of S phase kinase) (DBF4-type zincDE finger-containing protein 1) (Chiffon homolog A)||Protein DBF4 homolog A (MuDBF4)||	|GO:0005743|	mitochondrial inner membrane	|GO:0000082|GO:0006260|GO:0008047|	G1/S transition of mitotic cell cycle|DNA replication|enzyme activator activity	(1)Fugrub (1)Galgal (1)Gasacu (1)Homsap (1)Musmus (1)Orylat (1)Xentro
7	7	1267-8644	0.06677	829.86	0	||Exosome complex exonuclease RRP44 (EC 3.1.13.-) (Ribosomal RNA-DE processing protein 44) (Protein DIS3 homolog)||	||	|GO:0000178|GO:0006364|GO:0016219|	exosome (RNase complex)|rRNA processing|GDP-dissociation stimulator activity	|		(1)Fugrub (1)Galgal (1)Gasacu (1)Homsap (1)Musmus (1)Orylat (1)Xentro
7	7	126-16948	0.06677	4374.86	0	||Peptidyl-prolyl cis-trans isomerase G (EC 5.2.1.8) (Peptidyl-prolylDE isomerase G) (PPIase G) (Rotamase G) (Cyclophilin G) (Clk-associatingDE RS-cyclophilin) (CARS-cyclophilin) (CARS-Cyp) (SR-cyclophilin) (SRcyp)DE (SR-cyp) (CASP10)||Peptidyl-prolyl cis-trans isomerase G (EC 5.2.1.8) (Peptidyl-prolylDE isomerase G) (PPIase G) (Rotamase G) (Cyclophilin G) (MatrinDE cyclophilin) (Matrin-cyp)||	||	|GO:0005654|GO:0008380|GO:0016018|GO:0016363|GO:0016607|	nucleoplasm|RNA splicing|cyclosporin A binding|nuclear matrix|nuclear speck	|		(1)Fugrub (1)Galgal (1)Gasacu (1)Homsap (1)Musmus (1)Orylat (1)Xentro
7	7	11951-11952	0.06677	182490	0.31	||Glial cell line-derived neurotrophic factor precursor (Astrocyte-DE derived trophic factor) (ATF) (hGDNF)||Glial cell line-derived neurotrophic factor precursor (mGDNF)DE (Astrocyte-derived trophic factor) (ATF)||Glial cell line-derived neurotrophic factor precursor (zGDNF)||	||Agrin precursor||	|GO:0001657|GO:0001755|GO:0001759|GO:0001941|GO:0005160|GO:0005576|GO:0006916|GO:0007165|GO:0007169|GO:0007179|GO:0007422|GO:0008083|GO:0030432|GO:0031175|GO:0042803|GO:0043524|GO:0051584|	ureteric bud development|neural crest cell migration|induction of an organ|postsynaptic membrane organization|transforming growth factor beta receptor binding|extracellular region|anti-apoptosis|signal transduction|transmembrane receptor protein tyrosine kinase signaling pathway|transforming growth factor beta receptor signaling pathway|peripheral nervous system development|growth factor activity…	|GO:0005516|GO:0005605|GO:0043113|	calmodulin binding|basal lamina|receptor clustering	(1)Fugrub (1)Galgal (1)Gasacu (1)Homsap (1)Musmus (1)Orylat (1)Xentro
7	7	1188-1359	0.06677	15383.4	0.33	||Choline-phosphate cytidylyltransferase B (EC 2.7.7.15)DE (Phosphorylcholine transferase B) (CTP:phosphocholineDE cytidylyltransferase B) (CT B) (CCT B) (CCT-beta)||	||DNA polymerase alpha catalytic subunit (EC 2.7.7.7)||	|GO:0001541|GO:0004105|GO:0006656|GO:0007283|	ovarian follicle development|choline-phosphate cytidylyltransferase activity|phosphatidylcholine biosynthetic process|spermatogenesis	|GO:0000084|GO:0000166|GO:0000731|GO:0003677|GO:0003682|GO:0003887|GO:0005635|GO:0005654|GO:0005658|GO:0006270|GO:0006272|GO:0006273|GO:0006303|GO:0008283|GO:0016363|GO:0046982|	S phase of mitotic cell cycle|nucleotide binding|DNA synthesis during DNA repair|DNA binding|chromatin binding|DNA-directed DNA polymerase activity|nuclear envelope|nucleoplasm|alpha DNA polymerase:primase complex|DNA replication initiation|leading strand elongation|lagging strand elongation|double-strand break repair via nonhomologous end joining|cell proliferation|nuclear matrix|protein heterod…	(1)Fugrub (1)Galgal (1)Gasacu (1)Homsap (1)Musmus (1)Orylat (1)Xentro
7	7	11032-11339	0.06677	179973	0	||	||Eomesodermin homolog||	|		|GO:0001824|GO:0003677|GO:0009653|GO:0030154|	blastocyst development|DNA binding|anatomical structure morphogenesis|cell differentiation	(1)Fugrub (1)Galgal (1)Gasacu (1)Homsap (1)Musmus (1)Orylat (1)Xentro
7	7	10953-21308	0.06677	12325.4	0.37	||Hamartin (Tuberous sclerosis 1 protein homolog)||Hamartin (Tuberous sclerosis 1 protein)||	||Zinc finger protein Gfi-1 (Growth factor independent protein 1) (ZincDE finger protein 163)||Zinc finger protein Gfi-1b (Growth factor independent protein 1B)DE (Potential regulator of CDKN1A translocated in CML)||	|GO:0005624|GO:0005938|GO:0006407|GO:0008285|GO:0017148|GO:0030027|GO:0031397|GO:0032007|GO:0032862|GO:0032868|GO:0033596|GO:0043666|GO:0047485|GO:0051087|GO:0051492|GO:0051894|	membrane fraction|cell cortex|rRNA export from nucleus|negative regulation of cell proliferation|negative regulation of protein biosynthetic process|lamellipodium|negative regulation of protein ubiquitination|negative regulation of TOR signaling pathway|activation of Rho GTPase|response to insulin stimulus|TSC1-TSC2 complex|regulation of phosphoprotein phosphatase activity|protein N-terminus bind…	|GO:0000083|GO:0000114|GO:0000122|GO:0003704|GO:0008283|GO:0016032|	G1/S-specific transcription in mitotic cell cycle|G1-specific transcription in mitotic cell cycle|negative regulation of transcription from RNA polymerase II promoter|specific RNA polymerase II transcription factor activity|cell proliferation|viral reproduction	(1)Fugrub (1)Galgal (1)Gasacu (1)Homsap (1)Musmus (1)Orylat (1)Xentro
6	8	2473-9389	0.06667	643.75	0.16	||Protein Dom3Z (Dom-3 homolog Z)||	||Serine/threonine-protein kinase 19 (EC 2.7.11.1) (Protein RP1)DE (Protein G11)||	|GO:0042802|	identical protein binding	|GO:0004674|GO:0006468|	protein serine/threonine kinase activity|protein amino acid phosphorylation	(1)Fugrub (1)Gasacu (3)Homsap (1)Musmus (1)Orylat (1)Xentro
6	6	973-14588	0.06667	38225.7	0	||Nucleolar GTP-binding protein 1 (Chronic renal failure gene protein)DE (GTP-binding protein NGB)||	||	|GO:0000079|GO:0003924|GO:0005525|GO:0008156|GO:0008285|GO:0022408|GO:0030336|GO:0031397|GO:0033342|GO:0048471|GO:0050821|	regulation of cyclin-dependent protein kinase activity|GTPase activity|GTP binding|negative regulation of DNA replication|negative regulation of cell proliferation|negative regulation of cell-cell adhesion|negative regulation of cell migration|negative regulation of protein ubiquitination|negative regulation of collagen binding|perinuclear region of cytoplasm|protein stabilization	|		(1)Fugrub (1)Galgal (1)Gasacu (1)Musmus (1)Orylat (1)Xentro
6	6	932-12911	0.06667	26706.7	0.34	||5'-AMP-activated protein kinase catalytic subunit alpha-2DE (EC 2.7.11.1) (AMPK alpha-2 chain)||	||Lipid phosphate phosphohydrolase 3 (EC 3.1.3.4) (Phosphatidic acidDE phosphatase 2b) (Phosphatidate phosphohydrolase type 2b) (PAP2b) (PAP-DE 2b) (PAP2-beta)||Lipid phosphate phosphohydrolase 3 (EC 3.1.3.4) (Phosphatidic acidDE phosphatase 2b) (Phosphatidate phosphohydrolase type 2b) (PAP2b) (PAP-DE 2b) (PAP2-beta) (Differentially expressed in rat intestine 42)DE (Dri42)||Lipid phosphate phosph…	|GO:0004672|GO:0004679|GO:0006468|GO:0006950|GO:0007165|	protein kinase activity|AMP-activated protein kinase activity|protein amino acid phosphorylation|response to stress|signal transduction	|GO:0001568|GO:0001702|GO:0004721|GO:0005789|GO:0006629|GO:0006644|GO:0008195|GO:0008354|GO:0016020|GO:0030111|GO:0042577|	blood vessel development|gastrulation with mouth forming second|phosphoprotein phosphatase activity|endoplasmic reticulum membrane|lipid metabolic process|phospholipid metabolic process|phosphatidate phosphatase activity|germ cell migration|membrane|regulation of Wnt receptor signaling pathway|lipid phosphatase activity	(1)Fugrub (1)Gasacu (1)Homsap (1)Musmus (1)Orylat (1)Xentro
6	6	713-4541	0.06667	22095.8	0	||130 kDa phosphatidylinositol 4,5-biphosphate-dependent ARF1 GTPase-DE activating protein (PIP2-dependent ARF1 GAP) (ADP-ribosylation factor-DE directed GTPase-activating protein 1) (ARF GTPase-activating proteinDE 1) (Development and differentiation-enhancing factor 1)||Development and differentiation-enhancing factor 2 (Pyk2 C-terminus-DE associated protein) (PAP) (Paxillin-associated protein …	||tRNA pseudouridine synthase A (EC 5.4.99.12) (tRNA-uridine isomeraseDE I) (tRNA pseudouridylate synthase I)||	|GO:0008047|	enzyme activator activity	|GO:0016439|GO:0031119|	tRNA-pseudouridine synthase activity|tRNA pseudouridine synthesis	(1)Fugrub (1)Gasacu (1)Homsap (1)Musmus (1)Orylat (1)Xentro
6	6	7031-7674	0.06667	20988.8	0	||Nodal homolog 2-A precursor (Nodal-related 2-A) (Xnr-2-A) (Xnr2-A)DE (nr-2)||Nodal homolog precursor (Nodal-related protein 1)||Nodal homolog precursor (Nodal-related protein 1) (Xnr-1) (Xnr1) (nr-DE 1)||Nodal precursor||	||	|GO:0000122|GO:0001702|GO:0001831|GO:0001892|GO:0001947|GO:0002085|GO:0005615|GO:0007368|GO:0007507|GO:0008284|GO:0009952|GO:0016015|GO:0019827|GO:0019838|GO:0030111|GO:0042074|GO:0045165|GO:0046982|GO:0048320|GO:0060136|	negative regulation of transcription from RNA polymerase II promoter|gastrulation with mouth forming second|trophectodermal cellular morphogenesis|embryonic placenta development|heart looping|repression of premature neural plate formation|extracellular space|determination of left/right symmetry|heart development|positive regulation of cell proliferation|anterior/posterior pattern formation|morpho…	|		(1)Fugrub (1)Gasacu (1)Homsap (1)Musmus (1)Orylat (1)Xentro
6	6	680-21410	0.06667	6346.17	0	||Putative RNA-binding protein Luc7-like 1||Putative RNA-binding protein Luc7-like 1 (SR+89) (Putative SR proteinDE LUC7B1)||	||	|GO:0045843|	negative regulation of striated muscle development	|		(1)Fugrub (1)Gasacu (1)Homsap (1)Musmus (1)Orylat (1)Xentro
6	6	4597-16945	0.06667	10548	0	||Plakophilin-4 (p0071)||	||	|GO:0005911|GO:0007155|	intercellular junction|cell adhesion	|		(1)Fugrub (1)Galgal (1)Gasacu (1)Homsap (1)Orylat (1)Xentro
6	6	1737-15380	0.06667	354470	0.18	||Serine/threonine-protein kinase RIO2 (EC 2.7.11.1)||	||RGM domain family member B precursor||	|GO:0000462|GO:0004672|GO:0005487|	maturation of SSU-rRNA from tricistronic rRNA transcript (SSU-rRNA, 5.8S rRNA, LSU-rRNA)|protein kinase activity|nucleocytoplasmic transporter activity	|GO:0005793|GO:0007155|GO:0030509|GO:0042802|GO:0045941|GO:0046658|	ER-Golgi intermediate compartment|cell adhesion|BMP signaling pathway|identical protein binding|positive regulation of transcription|anchored to plasma membrane	(1)Fugrub (1)Galgal (1)Gasacu (1)Homsap (1)Orylat (1)Xentro
6	6	15317-16936	0.06667	104162	0	||	||Tumor necrosis factor receptor superfamily member EDAR precursorDE (Anhidrotic ectodysplasin receptor 1) (Ectodysplasin-A receptor) (EDA-DE A1 receptor) (Ectodermal dysplasia receptor) (Downless homolog)||Tumor necrosis factor receptor superfamily member EDAR precursorDE (Anhidrotic ectodysplasin receptor 1) (Ectodysplasin-A receptor)DE (Ectodermal dysplasia receptor) (Downless)||	|		|GO:0001942|GO:0004888|GO:0005886|GO:0007431|GO:0008544|GO:0016021|GO:0042346|GO:0042475|GO:0043473|GO:0045177|	hair follicle development|transmembrane receptor activity|plasma membrane|salivary gland development|epidermis development|integral to membrane|positive regulation of NF-kappaB import into nucleus|odontogenesis (sensu Vertebrata)|pigmentation|apical part of cell	(1)Fugrub (1)Galgal (1)Gasacu (1)Musmus (1)Orylat (1)Xentro
6	6	147-1358	0.06667	8325.83	0	||Ankyrin repeat domain-containing protein 28 (Phosphatase interactorDE targeting protein hnRNP K) (PITK)||Ankyrin repeat domain-containing protein 44||	||Protein COQ10, mitochondrial precursor||	|		|GO:0005743|	mitochondrial inner membrane	(1)Fugrub (1)Gasacu (1)Homsap (1)Musmus (1)Orylat (1)Xentro
6	6	1293-14182	0.06667	30331.5	0.45	||Tryptophanyl-tRNA synthetase, cytoplasmic (EC 6.1.1.2) (Tryptophan--DE tRNA ligase) (TrpRS) (Interferon-induced protein 53) (IFP53) (hWRS)||	||Pre-mRNA-processing factor 17 (PRP17 homolog) (hPRP17) (Cell divisionDE cycle 40 homolog) (EH-binding protein 3) (Ehb3)||	|GO:0005625|GO:0006436|GO:0008285|	soluble fraction|tryptophanyl-tRNA aminoacylation|negative regulation of cell proliferation	|GO:0005681|GO:0008380|	spliceosome|RNA splicing	(1)Fugrub (1)Gasacu (1)Homsap (1)Musmus (1)Orylat (1)Xentro
6	6	1101-2207	0.06667	6732.83	0.76	||Vesicle transport through interaction with t-SNAREs homolog 1ADE (Vesicle transport v-SNARE protein Vti1-like 2) (Vti1-rp2)||	||Palmitoyltransferase PFA4 (EC 2.3.1.-) (Protein fatty acyltransferaseDE 4)||Palmitoyltransferase pfa4 (EC 2.3.1.-) (Protein fatty acyltransferaseDE 4)||Probable palmitoyltransferase ZDHHC16 (EC 2.3.1.-) (Zinc finger DHHCDE domain-containing protein 16) (DHHC-16)||	|GO:0000139|	Golgi membrane	|GO:0005789|	endoplasmic reticulum membrane	(1)Fugrub (1)Gasacu (1)Homsap (1)Musmus (1)Orylat (1)Xentro
5	5	7914-15357	0.06657	22370.4	0.19	||Cyclin-G2||	||Cyclin-I||	|GO:0000075|GO:0051726|	cell cycle checkpoint|regulation of cell cycle	|GO:0007283|	spermatogenesis	(1)Fugrub (1)Gasacu (1)Homsap (1)Orylat (1)Xentro
5	5	7017-9408	0.06657	58937.6	0	||	||Myotubularin-related protein 9||	|		|GO:0030234|	enzyme regulator activity	(1)Fugrub (1)Gasacu (1)Musmus (1)Orylat (1)Xentro
5	5	4301-5729	0.06657	89635.2	0.34	||DNA excision repair protein ERCC-6 (EC 3.6.1.-) (ATP-dependentDE helicase ERCC6) (Cockayne syndrome protein CSB)||DNA repair and recombination protein RAD54B (EC 3.6.1.-) (RAD54DE homolog B)||DNA repair protein rhp54 (EC 3.6.1.-) (RAD54 homolog 1)||TATA-binding protein-associated factor MOT1 (EC 3.6.1.-) (TBP-DE associated factor MOT1) (Modifier of transcription 1)||	||Protein patched homolog 1 (PTC1) (PTC)||	|GO:0000182|GO:0000228|GO:0003677|GO:0003678|GO:0003682|GO:0003711|GO:0003724|GO:0005524|GO:0005625|GO:0005739|GO:0005819|GO:0006283|GO:0006284|GO:0006312|GO:0006364|GO:0006366|GO:0006979|GO:0007131|GO:0008022|GO:0008023|GO:0008094|GO:0009411|GO:0016887|GO:0017025|GO:0032403|GO:0032786|GO:0042148|GO:0042790|GO:0045898|GO:0047485|	rDNA binding|nuclear chromosome|DNA binding|DNA helicase activity|chromatin binding|transcription elongation regulator activity|RNA helicase activity|ATP binding|soluble fraction|mitochondrion|spindle|transcription-coupled nucleotide-excision repair|base-excision repair|mitotic recombination|rRNA processing|transcription from RNA polymerase II promoter|response to oxidative stress|meiotic recombi…	|GO:0001841|GO:0004872|GO:0005113|GO:0005576|GO:0005887|GO:0008158|GO:0008201|GO:0008270|GO:0008283|GO:0008544|GO:0008589|GO:0009887|GO:0009953|GO:0015485|GO:0016485|GO:0030326|GO:0030879|GO:0040015|GO:0043616|GO:0050680|	neural tube formation|receptor activity|patched binding|extracellular region|integral to plasma membrane|hedgehog receptor activity|heparin binding|zinc ion binding|cell proliferation|epidermis development|regulation of smoothened signaling pathway|organ morphogenesis|dorsal/ventral pattern formation|cholesterol binding|protein processing|embryonic limb morphogenesis|mammary gland development|neg…	(1)Fugrub (1)Gasacu (1)Musmus (1)Orylat (1)Xentro
5	5	3815-18982	0.06657	91818	0.17	||Integrin alpha-6 light chain))||	||Homeobox protein DLX-2||Homeobox protein DLX-2 (Homeobox protein TES-1)||	|GO:0007044|	cell-substrate junction assembly	|GO:0003677|GO:0003682|GO:0003700|GO:0003727|GO:0007420|GO:0030154|GO:0045944|	DNA binding|chromatin binding|transcription factor activity|single-stranded RNA binding|brain development|cell differentiation|positive regulation of transcription from RNA polymerase II promoter	(1)Fugrub (1)Gasacu (1)Homsap (1)Orylat (1)Xentro
5	5	2610-11122	0.06657	543.6	0	||Mitogen-activated protein kinase organizer 1 (MAPK organizer 1)||	||UPF0139 membrane protein CG10674||	|GO:0000398|GO:0005681|GO:0031202|	nuclear mRNA splicing, via spliceosome|spliceosome|RNA splicing factor activity, transesterification mechanism	|		(1)Fugrub (1)Gasacu (1)Musmus (1)Orylat (1)Xentro
5	5	228-4602	0.06657	41499	0.12	||Cytosolic beta-glucosidase (EC 3.2.1.21)||Cytosolic beta-glucosidase (EC 3.2.1.21) (Cytosolic beta-glucosidase-DE like protein 1)||	||Probable G-protein coupled receptor 125 precursor||	|GO:0004565|GO:0008422|GO:0016139|	beta-galactosidase activity|beta-glucosidase activity|glycoside catabolic process	|GO:0004930|GO:0005886|GO:0007186|GO:0016021|	G-protein coupled receptor activity|plasma membrane|G-protein coupled receptor protein signaling pathway|integral to membrane	(1)Fugrub (1)Gasacu (1)Homsap (1)Orylat (1)Xentro
5	5	169-23796	0.06657	3750	0.34	||Long-chain-fatty-acid--CoA ligase 5 (EC 6.2.1.3) (Long-chain acyl-CoADE synthetase 5) (LACS 5)||	||Guanylate cyclase 2G precursor (EC 4.6.1.2) (Guanylyl cyclase receptorDE G) (GC-G) (Kinase-like domain-containing soluble guanylyl cyclase)DE (ksGC)||Guanylate cyclase 2G precursor (EC 4.6.1.2) (Guanylyl cyclase receptorDE G) (mGC-G)||	|GO:0004467|GO:0005741|GO:0005743|GO:0005778|GO:0005789|	long-chain-fatty-acid-CoA ligase activity|mitochondrial outer membrane|mitochondrial inner membrane|peroxisomal membrane|endoplasmic reticulum membrane	|GO:0004383|GO:0005624|GO:0005886|GO:0006182|GO:0009897|	guanylate cyclase activity|membrane fraction|plasma membrane|cGMP biosynthetic process|external side of plasma membrane	(1)Fugrub (1)Gasacu (1)Musmus (1)Orylat (1)Xentro
4	4	285-3458	0.06631	19427.5	0	||Elongation factor 1-alpha 1 (EF-1-alpha-1) (Elongation factor Tu) (EF-DE Tu)||Elongation factor 1-alpha 2 (EF-1-alpha-2) (Elongation factor 1 A-2)DE (eEF1A-2) (Statin S1)||	||Protein FAM49A||	|GO:0008135|	translation factor activity, nucleic acid binding	|GO:0005622|	intracellular	(1)Fugrub (1)Gasacu (1)Tetnig (1)Xentro
4	4	2669-15875	0.06631	24606.8	0	||Probable rRNA-processing protein EBP2||Probable rRNA-processing protein EBP2 (EBNA1-binding protein 2)DE (Nucleolar protein p40)||	||	|GO:0005624|GO:0006364|GO:0007059|	membrane fraction|rRNA processing|chromosome segregation	|		(1)Fugrub (1)Gasacu (1)Tetnig (1)Xentro
[truncated: 3,668 more rows]

## Sheet: Convergent
Table S4: Pairs of adjacent genes in Metazoa Cont.
B) Pairs of convergently transcribed genes. Genes clustered with OrthoMCL
No. of Organisms	No. of gene pairs	Gene pair (OrthoMCL cluster IDs)	Evolutionary conservation	Intergenic distance (average)	GS2 score	Description of Gene A	Description of Gene B	Gene Ontology				(No. of sequences) Organisms
								Gene A		Gene B
[truncated: 4,609 more rows]

## Sheet: Co-directional
Table S4: Pairs of adjacent genes in Metazoa Cont.
[truncated: 8,381 more rows]
