# Supplementary material for: Analysis of Gene Order Conservation in Eukaryotes Identifies Transcriptionally and Functionally Linked Genes
Source: PLoS One. 2010 May 14;5(5):e10654. doi: 10.1371/journal.pone.0010654 (PMC2871058; doi:10.1371/journal.pone.0010654)
Supplement: Table S5 — Potential bidirectional promoters. Pairs of divergently transcribed genes with an intergenic distance less than 1000 nt that occur in human and in at least one more species are shown. To each gene pair is attributed information about evolutionary conservation, score based on GO similarity, GO terms, functional description of proteins, intergenic distance and, in cases where applicable, literature references describing the pair. (0.48 MB XLS) [file pone.0010654.s007.xls]

## Sheet: Data
Table S5: Potential bidirectional promoters
No.	Protein A	Protein B	Protein A (Swissprot ID)	Protein B (Swissprot ID)	Evolutionary conservation	Intergenic distance	GS2 score	OrhtoMCL cluster A	OrhtoMCL cluster B	Description of protein A	Description of protein B	Organisms	Ref.
1	Homsap_130514p081	Homsap_130515p081	|Q99878|H2A1J_HUMAN|	|Q99879|H2B1M_HUMAN|	0.54224	304	0.62	900	119	Histone H2A type 1-J (H2A/e)	Histone H2B type 1-M (H2B.e) (H2B/e)	(1)Cantro (16)Chlrei (1)Homsap (1)Lodelo	[2]
2	Homsap_140084p081	Homsap_140085p081	|P10809|CH60_HUMAN|	|Q53X54_HUMAN|	0.38777	49	0.71	583	1975	60 kDa heat shock protein, mitochondrial precursor (Heat shock proteinDE 60) (HSP-60) (Hsp60) (60 kDa chaperonin) (Chaperonin 60) (CPN60)DE (Mitochondrial matrix protein P1) (P60 lymphocyte protein) (HuCHA60)	10 kDa heat shock protein, mitochondrial (Hsp10) (10 kDa chaperonin)DE (CPN10)	(1)Batden (1)Caeele (1)Danrer (1)Dappul (1)Fugrub (1)Galgal (1)Gasacu (1)Homsap (1)Musmus (1)Orylat (1)Pucgra (1)Tetnig (1)Triadh (1)Xentro	[1]
3	Homsap_117361p081	Homsap_117363p081	|Q96LU5|IMP1L_HUMAN|	|Q96EB1|ELP4_HUMAN|	0.27821	128	0.34	2375	4892	Mitochondrial inner membrane protease subunit 1 (EC 3.4.21.-) (IMP1-DE like protein)	Elongator complex protein 4 (hELP4) (PAX6 neighbor gene protein)	(1)Copcin (1)Danrer (1)Fugrub (1)Galgal (1)Gasacu (1)Homsap (1)Musmus (1)Orylat (1)Tetnig (1)Xentro
4	Homsap_135102p081	Homsap_135103p081	|Q06203|PUR1_HUMAN|	|P22234|PUR6_HUMAN|	0.16151	70	0.38	2215	8562	Amidophosphoribosyltransferase precursor (EC 2.4.2.14) (GlutamineDE phosphoribosylpyrophosphate amidotransferase) (ATase) (GPAT)	Multifunctional protein ADE2 ((Includes: Phosphoribosylaminoimidazole-DE succinocarboxamide synthase (EC 6.3.2.6) (SAICAR synthetase);DE Phosphoribosylaminoimidazole carboxylase (EC 4.1.1.21) (AIRDE carboxylase) (AIRC)))	(1)Aedaeg (1)Anogam (1)Danrer (1)Galgal (1)Homsap (1)Orylat (1)Tetnig (1)Triadh	[4],[5]
5	Homsap_121947p081	Homsap_121950p081	|Q9HCG7|GBA2_HUMAN|	|Q92546|RGP1_HUMAN|	0.16145	115	0	4652	3565	Non-lysosomal glucosylceramidase (EC 3.2.1.45) (NLGase)DE (Glucosylceramidase 2) (Beta-glucocerebrosidase 2) (Beta-glucosidaseDE 2)	Retrograde Golgi transport protein RGP1 homolog	(1)Danrer (1)Fugrub (1)Galgal (1)Gasacu (1)Homsap (1)Musmus (1)Orylat (1)Tetnig (1)Triadh (1)Xentro
6	Homsap_114541p081	Homsap_114546p081	|P02462|CO4A1_HUMAN|	|P08572|CO4A2_HUMAN|	0.14686	118	0.76	3640	3640	Collagen alpha-1(IV) chain precursor (Arresten)	Collagen alpha-2(IV) chain precursor ((Contains: Canstatin))	(1)Anogam (1)Cioint (1)Dromel (1)Fugrub (1)Galgal (1)Gasacu (1)Homsap (1)Musmus (1)Orylat	[3]
7	Homsap_111502p081	Homsap_111505p081	|Q1HG43|DOXA1_HUMAN|	|Q9NRD9|DUOX1_HUMAN|	0.1374	135	0.17	6670	277	Dual oxidase maturation factor 2 (Dual oxidase activator 2)	Dual oxidase 1 precursor (EC 1.6.3.1) (EC 1.11.1.-) (NADPH thyroidDE oxidase 1) (Thyroid oxidase 1) (Large NOX 1) (Long NOX 1)	(1)Cioint (1)Fugrub (1)Galgal (1)Gasacu (2)Homsap (2)Musmus (1)Orylat (1)Tetnig (1)Xentro	[6]
8	Homsap_111498p081	Homsap_111499p081	|Q9NRD8|DUOX2_HUMAN|	|Q1HG44|DOXA2_HUMAN|	0.1374	< 0	0.17	277	6670	Dual oxidase 2 precursor (EC 1.6.3.1) (EC 1.11.1.-) (NADPHDE oxidase/peroxidase DUOX2) (NADPH thyroid oxidase 2) (Thyroid oxidaseDE 2) (NADH/NADPH thyroid oxidase p138-tox) (p138 thyroid oxidase) (LargeDE NOX 2) (Long NOX 2)	Dual oxidase maturation factor 2 (Dual oxidase activator 2)	(1)Cioint (1)Fugrub (1)Galgal (1)Gasacu (2)Homsap (2)Musmus (1)Orylat (1)Tetnig (1)Xentro	[6]
9	Homsap_132078p081	Homsap_132079p081	|Q8WWV3|RT4I1_HUMAN|	|Q9H0R6|QRSL1_HUMAN|	0.1318	80	0.75	466	2549	Reticulon-4-interacting protein 1, mitochondrial precursor (NOGO-DE interacting mitochondrial protein)	Glutamyl-tRNA(Gln) amidotransferase subunit A homolog (EC 6.3.5.-)	(1)Danrer (1)Dappul (1)Fugrub (1)Galgal (1)Gasacu (1)Homsap (1)Musmus (1)Orylat (1)Tetnig (1)Xentro
10	Homsap_135823p081	Homsap_135824p081	|P50851|LRBA_HUMAN|	|Q9Y586|MB212_HUMAN|	0.13092	< 0	0.14	2681	6016	Lipopolysaccharide-responsive and beige-like anchor protein (CDC4-likeDE protein) (Beige-like protein)	Protein mab-21-like 2	(1)Cioint (1)Fugrub (1)Galgal (2)Homsap (1)Musmus (2)Orylat (1)Tetnig (1)Xentro
11	Homsap_136975p081	Homsap_136977p081	|B5MDZ2_HUMAN|	|O15265|ATX7_HUMAN|	0.12544	724	0.23	6441	13356	Putative uncharacterized protein THOC7	Ataxin-7 (Spinocerebellar ataxia type 7 protein)	(1)Cioint (1)Fugrub (1)Galgal (1)Gasacu (1)Homsap (1)Musmus (1)Orylat (1)Xentro
12	Homsap_109783p081	Homsap_109784p081	|P57737|CORO7_HUMAN|	|Q6EMK4|VASN_HUMAN|	0.10525	< 0	0.42	6004	9814	Coronin-7 (Crn7) (70 kDa WD repeat tumor rejection antigen homolog)	Vasorin (Protein slit-like 2Precursor)	(1)Cioint (1)Danrer (1)Fugrub (1)Galgal (1)Homsap (1)Musmus
13	Homsap_113682p081	Homsap_113689p081	|Q92994|TF3B_HUMAN|	|Q96KE9|BTBD6_HUMAN|	0.09984	< 0	0	1380	4284	Transcription factor IIIB 90 kDa subunit (TFIIIB90) (hTFIIIB90) (B-DE related factor 1) (BRF-1) (hBRF) (TATA box-binding protein-associatedDE factor, RNA polymerase III, subunit 2) (TAF3B2)	BTB/POZ domain-containing protein 2	(1)Aedaeg (1)Anogam (1)Danrer (1)Galgal (1)Homsap (1)Musmus (2)Orylat (1)Tetnig
14	Homsap_138378p081	Homsap_138379p081	|P40939|ECHA_HUMAN|	|P55084|ECHB_HUMAN|	0.09458	22	0.92	2403	6513	Long chain 3-hydroxyacyl-CoA dehydrogenaseDE (EC 1.1.1.211)))	Trifunctional enzyme subunit beta, mitochondrial precursor (TP-beta)DE ((Includes: 3-ketoacyl-CoA thiolase (EC 2.3.1.16) (Acetyl-CoADE acyltransferase) (Beta-ketothiolase)))	(1)Cioint (1)Danrer (1)Homsap (1)Musmus (1)Xentro	[19]
15	Homsap_135153p081	Homsap_135155p081	|O75310|UDB11_HUMAN|	|P16662|UD2B7_HUMAN|	0.08945	< 0	0.57	512	512	UDP-glucuronosyltransferase 2B11 precursor (EC 2.4.1.17) (UDPGT)	UDP-glucuronosyltransferase 2B7 precursor (EC 2.4.1.17) (UDPGT) (3,4-DE catechol estrogen specific) (UDPGTh-2)	(2)Homsap (1)Musmus (3)Triadh
16	Homsap_129620p081	Homsap_129621p081	|P34931|HS71L_HUMAN|	|P08107|HSP71_HUMAN|	0.08427	399	0.64	63	63	Heat shock 70 kDa protein 1L (Heat shock 70 kDa protein 1-like) (HeatDE shock 70 kDa protein 1-Hom) (HSP70-Hom)	Heat shock 70 kDa protein 1 (HSP70.1) (HSP70-1/HSP70-2)	(1)Caeele (2)Dromel (3)Homsap (1)Musmus
17	Homsap_129982p081	Homsap_129983p081	|P34931|HS71L_HUMAN|	|P08107|HSP71_HUMAN|	0.08427	399	0.64	63	63	Heat shock 70 kDa protein 1L (Heat shock 70 kDa protein 1-like) (HeatDE shock 70 kDa protein 1-Hom) (HSP70-Hom)	Heat shock 70 kDa protein 1 (HSP70.1) (HSP70-1/HSP70-2)	(1)Caeele (2)Dromel (3)Homsap (1)Musmus
18	Homsap_130907p081	Homsap_130910p081	|P34931|HS71L_HUMAN|	|P08107|HSP71_HUMAN|	0.08427	513	0.64	63	63	Heat shock 70 kDa protein 1L (Heat shock 70 kDa protein 1-like) (HeatDE shock 70 kDa protein 1-Hom) (HSP70-Hom)	Heat shock 70 kDa protein 1 (HSP70.1) (HSP70-1/HSP70-2)	(1)Caeele (2)Dromel (3)Homsap (1)Musmus
19	Homsap_108377p081	Homsap_108384p081	|Q99615|DNJC7_HUMAN|	|A8MST8_HUMAN|	0.08422	< 0	0.13	2399	10199	DnaJ homolog subfamily C member 7 (Tetratricopeptide repeat protein 2)DE (TPR repeat protein 2)	NF-kappa-B inhibitor-interacting Ras-like protein 2 (I-kappa-B-DE interacting Ras-like protein 2) (Kappa B-Ras protein 2) (KappaB-Ras2)	(2)Danrer (1)Fugrub (1)Galgal (1)Gasacu (1)Homsap (1)Musmus (1)Orylat (1)Tetnig (1)Xentro
20	Homsap_113071p081	Homsap_113072p081	|P24278|ZBT25_HUMAN|	|Q9Y2K1|ZBTB1_HUMAN|	0.08422	< 0	0	17363	17364	Zinc finger and BTB domain-containing protein 25 (Zinc finger proteinDE 46) (Zinc finger protein KUP)	Zinc finger and BTB domain-containing protein 1	(1)Danrer (1)Fugrub (1)Galgal (1)Gasacu (1)Homsap (1)Musmus (1)Orylat (1)Tetnig (1)Xentro
21	Homsap_146182p081	Homsap_146180p081	|Q9H9V9|JMJD4_HUMAN|	|Q5SQN1|SNP47_HUMAN|	0.08422	< 0	0	6231	14385	JmjC domain-containing protein 4 (Jumonji domain-containing protein 4)	Synaptosomal-associated protein 47 (SNAP-47Synaptosomal-associated 47 kDa proteinEpididymis luminal protein 170)	(1)Danrer (1)Fugrub (1)Galgal (1)Gasacu (1)Homsap (1)Musmus (1)Orylat (1)Tetnig (1)Xentro
22	Homsap_119325p081	Homsap_119331p081	|Q9BQI4|CCDC3_HUMAN|	|Q96CV9|OPTN_HUMAN|	0.08422	< 0	0.54	17232	17233	Coiled-coil domain-containing protein 3 precursor	Optineurin (Optic neuropathy-inducing protein) (E3-14.7K-interactingDE protein) (FIP-2) (Huntingtin-interacting protein L) (Huntingtin yeastDE partner L) (NEMO-related protein) (Transcription factor IIIA-DE interacting protein) (TFIIIA-IntP)	(1)Danrer (1)Fugrub (1)Galgal (1)Gasacu (1)Homsap (1)Musmus (1)Orylat (1)Tetnig (1)Xentro
23	Homsap_110548p081	Homsap_110550p081	|Q6FI81|CPIN1_HUMAN|	|O75208|COQ9_HUMAN|	0.08422	< 0	0	2241	3276	Anamorsin (Cytokine-induced apoptosis inhibitor 1)	Ubiquinone biosynthesis protein COQ9, mitochondrial precursor	(1)Danrer (1)Fugrub (1)Galgal (1)Gasacu (1)Homsap (1)Musmus (1)Orylat (1)Tetnig (1)Xentro
24	Homsap_141173p081	Homsap_141174p081	|Q8WZA0|LZIC_HUMAN|	|Q9HAN9|NMNA1_HUMAN|	0.08422	21	0	9962	953	Protein LZIC (Leucine zipper and ICAT homologous domain-containing proteinLeucine zipper and CTNNBIP1 domain-containing protein)	Nicotinamide mononucleotide adenylyltransferase 1 (EC 2.7.7.1) (NMNDE adenylyltransferase 1)	(1)Danrer (1)Fugrub (1)Galgal (1)Gasacu (1)Homsap (1)Musmus (1)Orylat (1)Tetnig (1)Xentro
25	Homsap_139875p081	Homsap_139877p081	|Q86X95|CIR1_HUMAN|	|Q0VDG4|SCRN3_HUMAN|	0.08422	24	0.06	7904	13961	CBF1-interacting corepressor (Recepin)	Secernin-1	(1)Danrer (1)Fugrub (1)Galgal (1)Gasacu (1)Homsap (1)Musmus (1)Orylat (1)Tetnig (1)Xentro
26	Homsap_138634p081	Homsap_138637p081	|Q07326|PIGF_HUMAN|	|Q9P021|CRIPT_HUMAN|	0.08422	57	0	4103	6876	Phosphatidylinositol-glycan biosynthesis class F protein (PIG-F)DE (GPI11 homolog)	Cysteine-rich PDZ-binding protein (Cysteine-rich interactor of PDZDE three) (Cysteine-rich interactor of PDZ3)	(1)Danrer (1)Fugrub (1)Galgal (1)Gasacu (1)Homsap (1)Musmus (1)Orylat (1)Tetnig (1)Xentro
27	Homsap_112169p081	Homsap_112170p081	|Q9H2W6|RM46_HUMAN|	|P82912|RT11_HUMAN|	0.08422	65	0	2587	7246	39S ribosomal protein L46, mitochondrial (L46mtMRP-L46P2ECSLPrecursor)	28S ribosomal protein S11, mitochondrial precursor (S11mt) (MRP-S11)DE (Cervical cancer proto-oncogene 2 protein) (HCC-2)	(1)Danrer (1)Fugrub (1)Galgal (1)Gasacu (1)Homsap (1)Musmus (1)Orylat (1)Tetnig (1)Xentro
28	Homsap_113114p081	Homsap_113115p081	|B2RE33_HUMAN|	|P05198|IF2A_HUMAN|	0.08422	68	0.17	1202	1246	Vacuolar proton pump subunit D 1 (EC 3.6.3.14) (V-ATPase subunit D 1)DE (dV-ATPase D)	Eukaryotic translation initiation factor 2 subunit 1 (EukaryoticDE translation initiation factor 2 subunit alpha) (eIF-2-alpha) (EIF-DE 2alpha) (EIF-2A)	(1)Danrer (1)Fugrub (1)Galgal (1)Gasacu (1)Homsap (1)Musmus (1)Orylat (1)Tetnig (1)Xentro
29	Homsap_135720p081	Homsap_135721p081	|Q96NL6|SCLT1_HUMAN|	|Q8N1A6|CD033_HUMAN|	0.08422	78	0	13993	14071	Sodium channel and clathrin linker 1 (Sodium channel-associated protein 1)	UPF0462 protein C4orf33	(1)Danrer (1)Fugrub (1)Galgal (1)Gasacu (1)Homsap (1)Musmus (1)Orylat (1)Tetnig (1)Xentro
30	Homsap_134750p081	Homsap_134751p081	|Q9NX58|LYAR_HUMAN|	|Q6ZSB9|ZN509_HUMAN|	0.08422	85	0	2312	17022	Cell growth-regulating nucleolar protein	Zinc finger protein 91 (Zinc finger protein HTF10) (HPF7)	(1)Danrer (1)Fugrub (1)Galgal (1)Gasacu (1)Homsap (1)Musmus (1)Orylat (1)Tetnig (1)Xentro
31	Homsap_131396p081	Homsap_131398p081	|Q9H944|MED20_HUMAN|	|Q13895|BYST_HUMAN|	0.08422	88	0.13	9942	1744	Mediator of RNA polymerase II transcription subunit 20 (MediatorDE complex subunit 20) (TRF-proximal protein homolog) (hTRFP)	Bystin	(1)Danrer (1)Fugrub (1)Galgal (1)Gasacu (1)Homsap (1)Musmus (1)Orylat (1)Tetnig (1)Xentro
32	Homsap_120907p081	Homsap_120908p081	|P36405|ARL3_HUMAN|	|Q96NB2|SFXN2_HUMAN|	0.08422	108	0	4303	8829	ADP-ribosylation factor-like protein 3	Sideroflexin-2	(2)Danrer (1)Fugrub (1)Galgal (1)Gasacu (1)Homsap (1)Musmus (1)Orylat (1)Tetnig (1)Xentro
33	Homsap_134975p081	Homsap_134976p081	|P32969|RL9_HUMAN|	|O43766|LIAS_HUMAN|	0.08422	128	0.39	522	1497	60S ribosomal protein L9	Lipoyl synthase, mitochondrial precursor (EC 2.8.1.8) (Lipoic acidDE synthase) (Lipoate synthase) (Lip-syn) (LS) (mLIP1)	(2)Danrer (1)Fugrub (1)Galgal (1)Gasacu (1)Homsap (1)Musmus (1)Orylat (1)Tetnig (1)Xentro
34	Homsap_133366p081	Homsap_133367p081	|Q96EQ0|SGTB_HUMAN|	|Q9BYT8|NEUL_HUMAN|	0.08422	134	0	1389	891	Small glutamine-rich tetratricopeptide repeat-containing protein ADE (Vpu-binding protein) (UBP)	Neurolysin, mitochondrial precursor (EC 3.4.24.16) (NeurotensinDE endopeptidase) (Mitochondrial oligopeptidase M) (MicrosomalDE endopeptidase) (MEP) (Angiotensin-binding protein)	(1)Danrer (1)Fugrub (1)Galgal (2)Gasacu (2)Homsap (2)Musmus (1)Orylat (1)Tetnig (1)Xentro
35	Homsap_132151p081	Homsap_132157p081	|Q92558|WASF1_HUMAN|	|O60508|PRP17_HUMAN|	0.08422	137	0.35	13987	1990	Wiskott-Aldrich syndrome protein family member 1 (WASP family proteinDE member 1) (Protein WAVE-1) (Verprolin homology domain-containingDE protein 1)	Pre-mRNA-processing factor 17 (PRP17 homolog) (hPRP17) (Cell divisionDE cycle 40 homolog) (EH-binding protein 3) (Ehb3)	(1)Danrer (1)Fugrub (1)Galgal (1)Gasacu (1)Homsap (1)Musmus (1)Orylat (1)Tetnig (1)Xentro
36	Homsap_108840p081	Homsap_108844p081	|Q9UJT1|TBD_HUMAN|	|P23443|KS6B1_HUMAN|	0.08422	147	0	9226	141	Tubulin delta chain (Delta-tubulin)	Ribosomal protein S6 kinase beta-1 (EC 2.7.11.1) (Ribosomal protein S6DE kinase I) (S6K) (S6K1) (70 kDa ribosomal protein S6 kinase 1) (p70 S6DE kinase alpha) (p70(S6K)-alpha) (p70-S6K) (P70S6K) (p70-alpha)	(1)Danrer (1)Fugrub (1)Galgal (1)Gasacu (1)Homsap (1)Musmus (1)Orylat (1)Tetnig (1)Xentro
37	Homsap_115972p081	Homsap_115973p081	|Q9P031|TAP26_HUMAN|	|Q8N6Q8|CL026_HUMAN|	0.08422	152	0	17323	4076	Thyroid transcription factor 1-associated protein 26 (TTF-1-associatedDE protein 26) (TTF-1-associated protein BR2) (Coiled-coil domain-DE containing protein 59)	Uncharacterized protein C12orf26	(1)Danrer (1)Fugrub (1)Galgal (1)Gasacu (1)Homsap (1)Musmus (1)Orylat (1)Tetnig (1)Xentro
38	Homsap_127112p081	Homsap_127113p081	|P41208|CETN2_HUMAN|	|Q15738|NSDHL_HUMAN|	0.08422	210	0.28	3266	2286	Centrin-2 (Caltractin isoform 1)	Sterol-4-alpha-carboxylate 3-dehydrogenase, decarboxylatingDE (EC 1.1.1.170) (Protein H105e3)	(2)Danrer (1)Fugrub (1)Galgal (1)Gasacu (1)Homsap (1)Musmus (1)Orylat (1)Tetnig (1)Xentro
39	Homsap_107815p081	Homsap_107816p081	|Q9Y2S7|PDIP2_HUMAN|	|Q8N511|TM199_HUMAN|	0.08422	214	0	6061	9480	Polymerase delta-interacting protein 2 (38 kDa DNA polymerase deltaDE interaction protein) (p38)	Transmembrane protein 199	(3)Danrer (1)Fugrub (1)Galgal (1)Gasacu (1)Homsap (1)Musmus (1)Orylat (1)Tetnig (1)Xentro
40	Homsap_110430p081	Homsap_110431p081	|Q8TB96|TIP_HUMAN|	|Q93100|KPBB_HUMAN|	0.08422	220	0	4005	8614	T-cell immunomodulatory protein precursor (Protein TIP) (Integrin-DE alpha FG-GAP repeat-containing protein 1)	Phosphorylase b kinase regulatory subunit beta (Phosphorylase kinaseDE subunit beta)	(1)Danrer (1)Fugrub (1)Galgal (1)Gasacu (1)Homsap (1)Musmus (1)Orylat (1)Tetnig (1)Xentro
41	Homsap_101962p081	Homsap_101964p081	|Q9BV10|ALG12_HUMAN|	|Q6UXH1|CREL2_HUMAN|	0.08422	238	0	2705	5637	Dolichyl-P-Man:Man(7)GlcNAc(2)-PP-dolichyl-alpha-1,6-DE mannosyltransferase (EC 2.4.1.-) (Mannosyltransferase ALG12 homolog)DE (hALG12) (Membrane protein SB87)	Cysteine-rich with EGF-like domain protein 2 (Precursor)	(1)Danrer (1)Fugrub (1)Galgal (1)Gasacu (1)Homsap (1)Musmus (1)Orylat (1)Tetnig (1)Xentro
42	Homsap_145937p081	Homsap_145939p081	|Q9NVH2|INT7_HUMAN|	|Q9NZJ0|DTL_HUMAN|	0.08422	247	0	6750	3680	Integrator complex subunit 7 (Int7)	Denticleless protein homolog (Lethal(2) denticleless protein homolog)DE (Ddb1- and Cul4-associated factor 2) (Retinoic acid-regulated nuclearDE matrix-associated protein)	(1)Danrer (1)Fugrub (1)Galgal (1)Gasacu (1)Homsap (1)Musmus (1)Orylat (1)Tetnig (1)Xentro
43	Homsap_116364p081	Homsap_116366p081	|Q9H741|CL049_HUMAN|	|Q96EX2|RNFT2_HUMAN|	0.08422	273	0	8642	7476	UPF0454 protein C12orf49 (Precursor)	Ring finger and transmembrane domain-containing protein 2	(1)Danrer (1)Fugrub (1)Galgal (1)Gasacu (1)Homsap (1)Musmus (1)Orylat (1)Tetnig (1)Xentro
44	Homsap_116238p081	Homsap_116239p081	|Q9H3F6|KCD10_HUMAN|	|Q7Z3V4|UBE3B_HUMAN|	0.08422	284	0.16	10967	598	BTB/POZ domain-containing protein TNFAIP1 (Tumor necrosis factor,DE alpha-induced protein 1, endothelial) (Protein B12)	Ubiquitin-protein ligase E3C (EC 6.3.2.-)	(1)Danrer (1)Fugrub (1)Galgal (1)Gasacu (1)Homsap (1)Musmus (1)Orylat (1)Tetnig (1)Xentro
45	Homsap_133021p081	Homsap_133022p081	|Q08J23|NSUN2_HUMAN|	|P18405|S5A1_HUMAN|	0.08422	343	0.25	874	1786	tRNA (cytosine-5-)-methyltransferase NSUN2 (EC 2.1.1.29) (EC 2.1.1.-)DE (NOL1/NOP2/Sun domain family member 2) (tRNA (cytosine-5-)-DE methyltransferase) (tRNA methyltransferase 4 homolog) (hTrm4)DE (Substrate of AIM1/Aurora kinase B)	3-oxo-5-alpha-steroid 4-dehydrogenase 1 (EC 1.3.99.5) (Steroid 5-DE alpha-reductase 1) (SR type 1) (S5AR)	(1)Danrer (1)Fugrub (1)Galgal (1)Gasacu (1)Homsap (1)Musmus (1)Orylat (1)Tetnig (1)Xentro
46	Homsap_119156p081	Homsap_119159p081	|Q13907|IDI1_HUMAN|	|Q9Y2I8|WDR37_HUMAN|	0.08422	417	0	1597	7023	Isopentenyl-diphosphate Delta-isomerase 1 (EC 5.3.3.2) (IPP isomeraseDE 1) (Isopentenyl pyrophosphate isomerase 1) (IPPI1)	WD repeat-containing protein 37	(1)Danrer (1)Fugrub (1)Galgal (1)Gasacu (1)Homsap (1)Musmus (1)Orylat (1)Tetnig (1)Xentro
47	Homsap_101766p081	Homsap_101768p081	|Q7RTV0|PHF5A_HUMAN|	|Q99798|ACON_HUMAN|	0.08422	421	0.26	2225	536	PHD finger-like domain-containing protein 5A (PHD finger-like domainDE protein 5A) (Splicing factor 3B-associated 14 kDa protein) (SF3b14b)	Aconitate hydratase, mitochondrial precursor (EC 4.2.1.3) (CitrateDE hydro-lyase) (Aconitase)	(1)Danrer (1)Fugrub (1)Galgal (1)Gasacu (1)Homsap (1)Musmus (1)Orylat (1)Tetnig (1)Xentro
48	Homsap_137347p081	Homsap_137350p081	|Q96EW2|HBAP1_HUMAN|	|Q96SL1|DIRC2_HUMAN|	0.08422	992	0	8927	10325	HSPB1-associated protein 1 (27 KdA heat shock protein-associated protein 1Protein associated with small stress protein 1)	Feline leukemia virus subgroup C receptor-related protein 1	(1)Danrer (1)Fugrub (1)Galgal (1)Gasacu (1)Homsap (1)Musmus (1)Orylat (1)Tetnig (1)Xentro
49	Homsap_112100p081	Homsap_112101p081	|A1L4K1|FSD2_HUMAN|	|Q8TF30|WHAMM_HUMAN|	0.08422	< 0	0.27	17395	17396	Cardiomyopathy-associated protein 5 (Myospryn) (Heart and skeletalDE muscle-specific and sprouty domain-containing) (Stretch-responsiveDE fibronectin protein type 3) (Stretch-response protein 553) (TRIM-likeDE protein)	Junction-mediating and -regulatory protein	(1)Danrer (1)Fugrub (1)Galgal (1)Gasacu (1)Homsap (1)Musmus (1)Orylat (1)Tetnig (1)Xentro
50	Homsap_112728p081	Homsap_112731p081	|Q13033|STRN3_HUMAN|	|Q9Y587|AP4S1_HUMAN|	0.08422	< 0	0.38	1588	6066	Striatin-3 (Cell-cycle autoantigen SG2NA) (S/G2 antigen)	AP-4 complex subunit sigma-1 (Adapter-related protein complex 4DE subunit sigma-1) (Sigma-1 subunit of AP-4) (AP-4 adapter complexDE subunit sigma-1) (Sigma4-adaptin)	(1)Danrer (1)Fugrub (1)Galgal (1)Gasacu (1)Homsap (1)Musmus (1)Orylat (1)Tetnig (1)Xentro
51	Homsap_120227p081	Homsap_120228p081	|Q8N9N2|ASCC1_HUMAN|	|Q96DE5|CJ104_HUMAN|	0.08412	< 0	0	5510	17246	Activating signal cointegrator 1 complex subunit 1 (ASC-1 complex subunit p50Trip4 complex subunit p50)	UPF0448 protein C10orf104	(1)Danrer (1)Fugrub (1)Gasacu (1)Homsap (1)Musmus (1)Orylat (1)Tetnig (1)Xentro
52	Homsap_107085p081	Homsap_107088p081	|Q9Y3E8_HUMAN|	|Q9HC36|RMTL1_HUMAN|	0.08412	< 0	0	6694	6695	Uncharacterized protein C17orf25	RNA methyltransferase-like protein 1 (EC 2.1.1.-)	(1)Danrer (1)Fugrub (1)Gasacu (1)Homsap (1)Musmus (1)Orylat (1)Tetnig (1)Xentro
53	Homsap_112383p081	Homsap_112387p081	|Q9NPF4|OSGEP_HUMAN|	|P27695|APEX1_HUMAN|	0.08412	< 0	0	1712	4086	Probable O-sialoglycoprotein endopeptidase (EC 3.4.24.57) (hOSGEP)	DNA-(apurinic or apyrimidinic site) lyase (EC 4.2.99.18) (APDE endonuclease 1) (APEX nuclease) (APEN) (Protein REF-1)	(1)Danrer (1)Fugrub (1)Gasacu (1)Homsap (1)Musmus (1)Orylat (1)Tetnig (1)Xentro	[7]
54	Homsap_140027p081	Homsap_140028p081	|Q9P0S3|ORML1_HUMAN|	|P54277|PMS1_HUMAN|	0.08412	20	0	913	10239	ORM1-like protein 1 (Adoplin-1)	PMS1 protein homolog 1 (DNA mismatch repair protein PMS1)	(1)Danrer (1)Fugrub (1)Gasacu (1)Homsap (1)Musmus (1)Orylat (1)Tetnig (1)Xentro
55	Homsap_131096p081	Homsap_131098p081	|Q8N1B4|VPS52_HUMAN|	|Q5SUJ3_HUMAN|	0.08412	60	0	935	651	Vacuolar protein sorting-associated protein 52 homolog (SAC2DE suppressor of actin mutations 2-like protein)	40S ribosomal protein S18	(1)Danrer (1)Fugrub (1)Gasacu (3)Homsap (1)Musmus (1)Orylat (1)Tetnig (1)Xentro
56	Homsap_143915p081	Homsap_143917p081	|Q9BUI4|RPC3_HUMAN|	|Q9Y4L5|RN115_HUMAN|	0.08412	99	0	2289	1479	DNA-directed RNA polymerase III subunit RPC3 (RNA polymerase IIIDE subunit C3) (DNA-directed RNA polymerase III subunit C) (DNA-directedDE III 62 kDa polypeptide) (RPC62)	Zinc finger protein 364 (Rabring 7)	(1)Danrer (1)Fugrub (1)Gasacu (1)Homsap (1)Musmus (1)Orylat (1)Tetnig (1)Xentro
57	Homsap_109283p081	Homsap_109284p081	|P51688|SPHM_HUMAN|	|Q86WA9|S2611_HUMAN|	0.08412	105	0.18	9194	356	N-sulphoglucosamine sulphohydrolase precursor (EC 3.10.1.1)DE (Sulfoglucosamine sulfamidase) (Sulphamidase)	Sodium-independent sulfate anion transporter (Solute carrier family 26DE member 11)	(1)Danrer (1)Fugrub (1)Gasacu (1)Homsap (1)Musmus (1)Orylat (1)Tetnig (1)Xentro
58	Homsap_129732p081	Homsap_129733p081	|Q8N1B4|VPS52_HUMAN|	|Q5SUJ3_HUMAN|	0.08412	116	0	935	651	Vacuolar protein sorting-associated protein 52 homolog (SAC2DE suppressor of actin mutations 2-like protein)	40S ribosomal protein S18	(1)Danrer (1)Fugrub (1)Gasacu (3)Homsap (1)Musmus (1)Orylat (1)Tetnig (1)Xentro
59	Homsap_130092p081	Homsap_130093p081	|Q8N1B4|VPS52_HUMAN|	|Q5SUJ3_HUMAN|	0.08412	116	0	935	651	Vacuolar protein sorting-associated protein 52 homolog (SAC2DE suppressor of actin mutations 2-like protein)	40S ribosomal protein S18	(1)Danrer (1)Fugrub (1)Gasacu (3)Homsap (1)Musmus (1)Orylat (1)Tetnig (1)Xentro
60	Homsap_119116p081	Homsap_119119p081	|Q9P016|THYN1_HUMAN|	|Q9UKU7|ACAD8_HUMAN|	0.08412	143	0	4006	8243	Thymocyte nuclear protein 1 (Thymocyte protein Thy28)	Isobutyryl-CoA dehydrogenase, mitochondrial precursor (EC 1.3.99.-)DE (Acyl-CoA dehydrogenase family member 8) (ACAD-8) (Activator-recruitedDE cofactor 42 kDa component) (ARC42)	(1)Danrer (1)Fugrub (1)Gasacu (1)Homsap (1)Musmus (1)Orylat (1)Tetnig (1)Xentro
61	Homsap_144142p081	Homsap_144143p081	|Q96S90|LYSM1_HUMAN|	|Q9BWG6|SCNM1_HUMAN|	0.08412	196	0	16821	16872	LysM and putative peptidoglycan-binding domain-containing protein 1	Sodium channel modifier 1	(1)Danrer (1)Fugrub (1)Gasacu (1)Homsap (1)Musmus (1)Orylat (1)Tetnig (1)Xentro
62	Homsap_108360p081	Homsap_108361p081	|Q92791|SC65_HUMAN|	|Q96AY3|FKB10_HUMAN|	0.08412	346	0.37	19363	4999	Synaptonemal complex protein SC65 (Nucleolar autoantigen No55)	FK506-binding protein 10 precursor (EC 5.2.1.8) (Peptidyl-prolyl cis-DE trans isomerase) (PPIase) (Rotamase) (65 kDa FK506-binding protein)DE (FKBP65) (Immunophilin FKBP65)	(1)Danrer (1)Fugrub (1)Gasacu (1)Homsap (1)Musmus (1)Orylat (1)Tetnig (1)Xentro
63	Homsap_104023p081	Homsap_104024p081	|Q9NW61|PKHJ1_HUMAN|	|Q05DF2_HUMAN|	0.08412	497	0	15597	1856	Pleckstrin homology domain-containing family J member 1 (GuanineDE nucleotide-releasing protein x)	Splicing factor 3A subunit 2 (Spliceosome-associated protein 62) (SAPDE 62) (SF3a66)	(1)Danrer (1)Fugrub (1)Gasacu (1)Homsap (1)Musmus (1)Orylat (1)Tetnig (1)Xentro	[8]
64	Homsap_138452p081	Homsap_138457p081	|Q9H477|RBSK_HUMAN|	|Q9NXR7|BRE_HUMAN|	0.08412	259	0	1454	11925	Ribokinase (EC 2.7.1.15)	Protein BRE (Brain and reproductive organ-expressed protein)DE (BRCA1/BRCA2-containing complex subunit 45)	(1)Danrer (1)Fugrub (1)Galgal (1)Gasacu (1)Homsap (1)Orylat (1)Tetnig (1)Xentro
65	Homsap_109427p081	Homsap_109429p081	|Q9Y2Y1|RPC10_HUMAN|	|Q9BV90|SNR25_HUMAN|	0.08402	< 0	0.57	1989	14189	DNA-directed RNA polymerase III subunit RPC10 (RNA polymerase IIIDE subunit C10) (DNA-directed RNA polymerase III subunit K) (RNADE polymerase III subunit C11) (RPC11) (HsC11p) (hRPC11) (DNA-directedDE RNA polymerases III 12.5 kDa polypeptide)	U11/U12 small nuclear ribonucleoprotein 25 kDa protein (U11/U12 snRNPDE 25 kDa protein) (U11/U12-25K) (Minus-99 protein)	(1)Danrer (1)Fugrub (1)Gasacu (1)Homsap (1)Orylat (1)Tetnig (1)Xentro
66	Homsap_106634p081	Homsap_106636p081	|Q96ND0|CR019_HUMAN|	|O43148|MCES_HUMAN|	0.08169	69	0	7426	1530	Uncharacterized protein C18orf19	mRNA cap guanine-N7 methyltransferase (EC 2.1.1.56) (mRNA (guanine-DE N(7)-)-methyltransferase) (RG7MT1) (mRNA cap methyltransferase)DE (hcm1p) (hCMT1) (hMet)	(1)Aedaeg (2)Danrer (1)Galgal (1)Homsap (1)Musmus (1)Xentro
67	Homsap_138797p081	Homsap_138800p081	|Q96MX6|WDR92_HUMAN|	|Q9NRX1|PNO1_HUMAN|	0.08094	< 0	0	4681	1189	Calcineurin subunit B isoform 1 (Protein phosphatase 2B regulatoryDE subunit 1) (Protein phosphatase 3 regulatory subunit B alpha isoformDE 1)	RNA-binding protein PNO1	(1)Danrer (1)Fugrub (1)Galgal (1)Gasacu (1)Homsap (1)Musmus (1)Tetnig (1)Xentro
68	Homsap_127409p081	Homsap_127415p081	|Q9UI43|RRMJ2_HUMAN|	|P36639|8ODP_HUMAN|	0.08094	9	0.26	3090	8127	Ribosomal RNA large subunit methyltransferase J (EC 2.1.1.-) (rRNADE (uridine-2'-O-)-methyltransferase) (23S rRNA m2U2552DE methyltransferase)	7,8-dihydro-8-oxoguanine triphosphatase (EC 3.1.6.-) (8-oxo-dGTPase)DE (Nucleoside diphosphate-linked moiety X motif 1) (Nudix motif 1)	(1)Danrer (1)Fugrub (1)Galgal (1)Gasacu (1)Homsap (1)Musmus (1)Tetnig (1)Xentro
69	Homsap_123320p081	Homsap_123325p081	|Q16773|KAT1_HUMAN|	|Q8IWT6|LRC8A_HUMAN|	0.08094	93	0	926	2292	Kynurenine--oxoglutarate transaminase 1 (EC 2.6.1.7) (Kynurenine--DE oxoglutarate transaminase I) (Kynurenine aminotransferase I) (KATI)DE (Glutamine--phenylpyruvate transaminase) (EC 2.6.1.64) (GlutamineDE transaminase K) (GTK) (Cysteine-S-conjugate beta-lyase) (EC 4.4.1.13)	Leucine-rich repeat-containing protein 8D	(1)Danrer (1)Fugrub (2)Galgal (1)Gasacu (1)Homsap (1)Musmus (1)Tetnig (2)Xentro
70	Homsap_142745p081	Homsap_142746p081	|Q13415|ORC1_HUMAN|	|Q8NAV1|PR38A_HUMAN|	0.08094	105	0	1980	2087	Origin recognition complex subunit 1 (Replication control protein 1)	Pre-mRNA-splicing factor 38	(2)Danrer (1)Fugrub (1)Galgal (1)Gasacu (1)Homsap (1)Musmus (1)Tetnig (1)Xentro
71	Homsap_114327p081	Homsap_114328p081	|Q08AG7|CM037_HUMAN|	|Q6PGQ7|BORA_HUMAN|	0.08094	156	0	4297	14409	UPF0582 protein C13orf37	Protein aurora borealis (HsBora)	(2)Danrer (1)Fugrub (1)Galgal (1)Gasacu (1)Homsap (1)Musmus (1)Tetnig (1)Xentro
72	Homsap_146288p081	Homsap_146290p081	|Q8NBP0|TTC13_HUMAN|	|Q9H2C2|ARV1_HUMAN|	0.08094	239	0	7933	3357	Tetratricopeptide repeat protein 13 (TPR repeat protein 13)	Protein ARV1 (hARV1)	(1)Danrer (1)Fugrub (1)Galgal (1)Gasacu (1)Homsap (1)Musmus (1)Tetnig (1)Xentro
73	Homsap_120812p081	Homsap_120819p081	|Q8N983|RM43_HUMAN|	|Q96RR1|PEO1_HUMAN|	0.08084	40	0.42	3095	6883	39S ribosomal protein L43, mitochondrial precursor (L43mt) (MRP-L43)DE (Mitochondrial ribosomal protein bMRP36a)	Twinkle protein, mitochondrial precursor (EC 3.6.1.-) (T7 gp4-likeDE protein with intramitochondrial nucleoid localization) (T7-likeDE mitochondrial DNA helicase) (Progressive external ophthalmoplegia 1DE protein homolog)	(1)Danrer (1)Fugrub (1)Gasacu (1)Homsap (1)Musmus (1)Tetnig (1)Xentro	[16]
74	Homsap_102576p081	Homsap_102577p081	|Q9H501|ESF1_HUMAN|	|Q5TEU4|CT007_HUMAN|	0.08084	163	0	2547	2840	Pre-rRNA-processing protein ESF1 (18S rRNA factor 1)	Probable methyltransferase C20orf7, mitochondrial (Precursor)	(1)Danrer (1)Fugrub (1)Gasacu (1)Homsap (1)Musmus (1)Tetnig (1)Xentro
75	Homsap_110008p081	Homsap_110009p081	|A8K979|EXOD1_HUMAN|	|Q96IC2|REXON_HUMAN|	0.07873	< 0	0	3068	470	Histone mRNA 3'-exonuclease 1 (EC 3.1.-.-) (3'-5' exonuclease ERI1)DE (Eri-1 homolog) (Histone mRNA 3'-end-specific exoribonuclease)DE (Protein 3'hExo) (HEXO)	Putative RNA exonuclease NEF-sp (EC 3.1.-.-)	(1)Fugrub (1)Galgal (1)Gasacu (1)Homsap (1)Musmus (1)Orylat (1)Tetnig (1)Xentro
76	Homsap_135552p081	Homsap_135554p081	|Q8TEA7|TBCK_HUMAN|	|Q12904|AIMP1_HUMAN|	0.07873	< 0	0.26	5932	1369	TBC domain-containing protein kinase-like protein	Multisynthetase complex auxiliary component p43 ((Contains: EndothelialDE monocyte-activating polypeptide 2 (EMAP-II) (Small inducible cytokineDE subfamily E member 1)))	(1)Fugrub (1)Galgal (1)Gasacu (1)Homsap (1)Musmus (1)Orylat (1)Tetnig (1)Xentro
77	Homsap_120765p081	Homsap_120767p081	|Q7KZN9|COX15_HUMAN|	|Q9NTM9|CUTC_HUMAN|	0.07873	< 0	0.12	2055	4705	Cytochrome c oxidase assembly protein COX15 homolog	Copper homeostasis protein cutC	(1)Fugrub (1)Galgal (1)Gasacu (1)Homsap (1)Musmus (1)Orylat (1)Tetnig (1)Xentro
78	Homsap_133489p081	Homsap_133493p081	|Q9Y5P4|C43BP_HUMAN|	|Q9UBT6|POLK_HUMAN|	0.07873	< 0	0.39	6362	2924	Collagen type IV alpha-3-binding protein (Ceramide transfer protein)DE (hCERT) (Goodpasture antigen-binding protein) (GPBP) (StAR-relatedDE lipid transfer protein 11) (StARD11) (START domain-containing proteinDE 11)	DNA polymerase kappa (EC 2.7.7.7) (DINB protein) (DINP)	(1)Fugrub (1)Galgal (1)Gasacu (1)Homsap (1)Musmus (1)Orylat (1)Tetnig (1)Xentro	[9]
79	Homsap_124792p081	Homsap_124793p081	|Q9H2D1|MFTC_HUMAN|	|Q9NV06|SOF1_HUMAN|	0.07873	< 0	0.24	2093	1117	Mitochondrial folate transporter/carrier (Solute carrier family 25DE member 32)	Protein SOF1 (U3 small nucleolar RNA-associated protein SOF1) (U3DE snoRNA-associated protein SOF1)	(1)Fugrub (1)Galgal (1)Gasacu (1)Homsap (1)Musmus (1)Orylat (1)Tetnig (1)Xentro
80	Homsap_127782p081	Homsap_127786p081	|Q8NCT3|K0895_HUMAN|	|Q9NQW6|ANLN_HUMAN|	0.07873	< 0	0	17143	8367	Uncharacterized protein KIAA0895	Actin-binding protein anillin	(1)Fugrub (1)Galgal (1)Gasacu (1)Homsap (1)Musmus (1)Orylat (1)Tetnig (1)Xentro
81	Homsap_135787p081	Homsap_135788p081	|Q9UM13|APC10_HUMAN|	|P61221|ABCE1_HUMAN|	0.07873	< 0	0.38	1918	1418	Anaphase-promoting complex subunit 10 (APC10) (Cyclosome subunit 10)	ATP-binding cassette sub-family E member 1 (RNase L inhibitor)DE (Ribonuclease 4 inhibitor) (RNS4I) (2'-5'-oligoadenylate-bindingDE protein) (HuHP68)	(1)Fugrub (1)Galgal (1)Gasacu (1)Homsap (1)Musmus (1)Orylat (1)Tetnig (1)Xentro
82	Homsap_133479p081	Homsap_133481p081	|Q969S9|RRF2M_HUMAN|	|O95478|NSA2_HUMAN|	0.07873	61	0	2706	1510	Elongation factor G (EF-G)	Ribosome biogenesis protein nsa2	(1)Fugrub (1)Galgal (1)Gasacu (1)Homsap (1)Musmus (1)Orylat (1)Tetnig (1)Xentro
83	Homsap_142149p081	Homsap_142155p081	|Q8IZA0|K319L_HUMAN|	|Q9UBB6|NCDN_HUMAN|	0.07873	70	0	8247	12936	Uncharacterized protein KIAA0319-like	Neurochondrin (Norbin) (M-Sema F-associating protein of 75 kDa)	(1)Fugrub (1)Galgal (1)Gasacu (1)Homsap (1)Musmus (1)Orylat (1)Tetnig (1)Xentro
84	Homsap_118896p081	Homsap_118897p081	|P62851|RS25_HUMAN|	|Q9Y296|TPPC4_HUMAN|	0.07873	85	0.14	1315	2046	40S ribosomal protein S25	Trafficking protein particle complex subunit 4 (Synbindin) (TRS23DE homolog) (Hematopoietic stem/progenitor cell protein 172)	(1)Fugrub (1)Galgal (1)Gasacu (1)Homsap (1)Musmus (1)Orylat (1)Tetnig (1)Xentro
85	Homsap_139249p081	Homsap_139252p081	|Q8WV92|MITD1_HUMAN|	|Q8TCC3|RM30_HUMAN|	0.07873	86	0	7481	8297	MIT domain-containing protein 1	39S ribosomal protein L30, mitochondrial (L30mtMRP-L3039S ribosomal protein L28, mitochondrialL28mtMRP-L28Precursor)	(1)Fugrub (1)Galgal (1)Gasacu (1)Homsap (1)Musmus (1)Orylat (1)Tetnig (1)Xentro
86	Homsap_123014p081	Homsap_123015p081	|B1AM93_HUMAN|	|Q5VZ52|MORN5_HUMAN|	0.07873	92	0	3063	6967	NADH dehydrogenase ((ubiquinone)) 1 alpha subcomplex subunit 8 (NADH-DE ubiquinone oxidoreductase 19 kDa subunit) (Complex I-19kD) (CI-19kD)DE (Complex I-PGIV) (CI-PGIV)	MORN repeat-containing protein 5	(1)Fugrub (1)Galgal (1)Gasacu (1)Homsap (1)Musmus (1)Orylat (1)Tetnig (1)Xentro
87	Homsap_142805p081	Homsap_142811p081	|Q9BXS4|TMM59_HUMAN|	|Q96MN5|CA083_HUMAN|	0.07873	97	0	16853	15285	Transmembrane protein 59-like precursor (Brain-specific membrane-DE anchored protein)	Uncharacterized protein C1orf83	(1)Fugrub (1)Galgal (1)Gasacu (1)Homsap (1)Musmus (1)Orylat (1)Tetnig (1)Xentro
88	Homsap_135542p081	Homsap_135545p081	|Q96CB8|INT12_HUMAN|	|Q8NEC7|GSTCD_HUMAN|	0.07873	112	0	12990	11043	Integrator complex subunit 12 (Int12) (PHD finger protein 22)	Glutathione S-transferase C-terminal domain-containing protein	(1)Fugrub (1)Galgal (1)Gasacu (1)Homsap (1)Musmus (1)Orylat (1)Tetnig (1)Xentro
89	Homsap_109640p081	Homsap_109641p081	|P78549|NTHL1_HUMAN|	|P49815|TSC2_HUMAN|	0.07873	123	0.27	866	2816	Endonuclease III-like protein 1 (EC 4.2.99.18)	Tuberin (Tuberous sclerosis 2 protein)	(1)Fugrub (1)Galgal (1)Gasacu (1)Homsap (1)Musmus (1)Orylat (1)Tetnig (1)Xentro
90	Homsap_107638p081	Homsap_107639p081	|Q8N5M1|ATPF2_HUMAN|	|Q8IVV7|CQ039_HUMAN|	0.07873	131	0.23	2600	2751	ATP synthase mitochondrial F1 complex assembly factor 2, mitochondrialDE precursor (ATP12 homolog)	Uncharacterized protein C17orf39	(1)Fugrub (1)Galgal (1)Gasacu (1)Homsap (1)Musmus (1)Orylat (1)Tetnig (1)Xentro
91	Homsap_143806p081	Homsap_143809p081	|Q9NXN4|GDAP2_HUMAN|	|Q9UNX4|WDR3_HUMAN|	0.07873	137	0	1111	1716	MACRO domain-containing protein 1 (Protein LRP16)	WD repeat-containing protein 3	(1)Fugrub (1)Galgal (1)Gasacu (1)Homsap (1)Musmus (1)Orylat (1)Tetnig (1)Xentro
92	Homsap_108084p081	Homsap_108085p081	|B4E218_HUMAN|	|Q7Z7B1|PIGW_HUMAN|	0.07873	140	0.35	19360	2388	Myosin-52 (Myosin type V-2)	GPI-anchored wall transfer protein 1 (EC 2.3.-.-)	(1)Fugrub (1)Galgal (1)Gasacu (1)Homsap (1)Musmus (1)Orylat (1)Tetnig (1)Xentro
93	Homsap_138609p081	Homsap_138610p081	|Q9H222|ABCG5_HUMAN|	|Q9H221|ABCG8_HUMAN|	0.07873	145	0.86	152	152	ATP-binding cassette sub-family G member 5 (Sterolin-1)	ATP-binding cassette sub-family G member 8 (Sterolin-2)	(1)Fugrub (1)Galgal (1)Gasacu (1)Homsap (1)Musmus (1)Orylat (1)Tetnig (1)Xentro	[10]
94	Homsap_118710p081	Homsap_118711p081	|Q14207|NPAT_HUMAN|	|Q13315|ATM_HUMAN|	0.07873	230	0	17294	1922	Protein NPAT (Nuclear protein of the ataxia telangiectasia mutated locusNuclear protein of the ATM locusp220)	Serine-protein kinase ATM (EC 2.7.11.1) (Ataxia telangiectasiaDE mutated) (A-T, mutated)	(1)Fugrub (1)Galgal (1)Gasacu (1)Homsap (1)Musmus (1)Orylat (1)Tetnig (1)Xentro	[11]
95	Homsap_128372p081	Homsap_128374p081	|O43933|PEX1_HUMAN|	|Q5RL73|CG064_HUMAN|	0.07873	242	0	2932	8418	Peroxisome biogenesis factor 1 (Peroxin-1) (Peroxisome biogenesisDE disorder protein 1)	UPF0712 protein C7orf64	(1)Fugrub (1)Galgal (1)Gasacu (1)Homsap (1)Musmus (1)Orylat (1)Tetnig (1)Xentro
96	Homsap_107124p081	Homsap_107125p081	|Q8IYR2|SMYD4_HUMAN|	|P27694|RFA1_HUMAN|	0.07873	251	0	11604	641	SET and MYND domain-containing protein 4	Replication protein A 70 kDa DNA-binding subunit (RP-A) (RF-A)DE (Replication factor-A protein 1) (Single-stranded DNA-binding protein)DE (p70)	(1)Fugrub (1)Galgal (1)Gasacu (1)Homsap (1)Musmus (1)Orylat (1)Tetnig (1)Xentro
97	Homsap_101100p081	Homsap_101101p081	|Q8IZ69|TRM2A_HUMAN|	|P43487|RANG_HUMAN|	0.07873	256	0.14	3801	530	tRNA (uracil-5-)-methyltransferase homolog A (HpaII tiny fragments locus 9c protein)	Ran-specific GTPase-activating protein (Ran-binding protein 1)DE (RanBP1)	(1)Fugrub (1)Galgal (1)Gasacu (1)Homsap (1)Musmus (1)Orylat (1)Tetnig (1)Xentro	[12]
98	Homsap_116500p081	Homsap_116504p081	|Q7L4I2|RSRC2_HUMAN|	|P50748|KNTC1_HUMAN|	0.07873	263	0	13082	7120	Arginine/serine-rich coiled-coil protein 2	Kinetochore-associated protein 1 (Rough deal homolog) (hRod) (HsROD)DE (Rod)	(1)Fugrub (1)Galgal (1)Gasacu (1)Homsap (1)Musmus (1)Orylat (1)Tetnig (1)Xentro
99	Homsap_121299p081	Homsap_121302p081	|P10746|HEM4_HUMAN|	|Q9P287|BCCIP_HUMAN|	0.07873	308	0.04	3433	2825	Uroporphyrinogen-III synthase (EC 4.2.1.75) (UROS) (Uroporphyrinogen-DE III cosynthetase) (Hydroxymethylbilane hydrolyase ((cyclizing)))DE (UROIIIS)	BRCA2 and CDKN1A-interacting protein (Protein TOK-1)	(1)Fugrub (1)Galgal (1)Gasacu (1)Homsap (1)Musmus (1)Orylat (1)Tetnig (1)Xentro	[13]
100	Homsap_113266p081	Homsap_113267p081	|Q9UKR5|ERG28_HUMAN|	|Q6EMB2|TTLL5_HUMAN|	0.07873	462	0	3399	2908	Probable ergosterol biosynthetic protein 28	Tubulin polyglutamylase TTLL5 (Tubulin--tyrosine ligase-like protein 5SRC1 and TIF2-associated modulatory protein)	(1)Fugrub (1)Galgal (1)Gasacu (1)Homsap (1)Musmus (1)Orylat (1)Tetnig (1)Xentro
101	Homsap_115652p081	Homsap_115653p081	|P40967|PME17_HUMAN|	|P24941|CDK2_HUMAN|	0.07863	101	0.3	17320	204	Melanocyte protein Pmel 17 precursor (Silver locus protein homolog)DE (Melanocyte lineage-specific antigen GP100) (Melanoma-associated ME20DE antigen) (ME20M) (ME20-M) ((Contains: ME20-S (Secreted melanoma-DE associated ME20 antigen) (ME20S) (95 kDa melanocyte-specific secretedDE glycoprotein)))	Cell division protein kinase 2 (EC 2.7.11.22) (p33 protein kinase)	(1)Fugrub (1)Gasacu (1)Homsap (1)Musmus (1)Orylat (1)Tetnig (1)Xentro
102	Homsap_113589p081	Homsap_113590p081	|P07900|HS90A_HUMAN|	|Q8TBZ3|WDR20_HUMAN|	0.07863	189	0.24	179	2183	Heat shock protein HSP 90-alpha (HSP 86) (Renal carcinoma antigen NY-DE REN-38)	Dystrophia myotonica WD repeat-containing protein (DystrophiaDE myotonica-containing WD repeat motif protein) (DMR-N9 protein)DE (Protein 59)	(1)Fugrub (1)Gasacu (1)Homsap (1)Musmus (1)Orylat (1)Tetnig (1)Xentro
103	Homsap_132141p081	Homsap_132143p081	|Q5TCS8|AKD2_HUMAN|	|Q92562|FIG4_HUMAN|	0.07863	48	0	17117	1459	Adenylate kinase domain-containing protein 2	Polyphosphoinositide phosphatase (EC 3.1.3.-) (PhosphatidylinositolDE 3,5-bisphosphate 5-phosphatase) (Factor-induced gene 4 protein)	(1)Fugrub (1)Galgal (1)Gasacu (1)Homsap (1)Orylat (1)Tetnig (1)Xentro
104	Homsap_103573p081	Homsap_103579p081	|Q9P1A2|PP4RL_HUMAN|	|Q9UL26|RB22A_HUMAN|	0.07863	276	0.29	4295	12569	Serine/threonine-protein phosphatase 4 regulatory subunit 1	Ras-related protein Rab-22A (Rab-22)	(1)Fugrub (1)Galgal (1)Gasacu (1)Homsap (1)Orylat (1)Tetnig (1)Xentro
105	Homsap_128455p081	Homsap_128456p081	|Q13442|HAP28_HUMAN|	|A4D274_HUMAN|	0.07774	309	0.28	7833	1427	28 kDa heat- and acid-stable phosphoprotein (PDGF-associated protein)DE (PAP) (PDGFA-associated protein 1) (PAP1)	Protein BUD31 homolog (Protein G10 homolog) (EDG-2)	(1)Danrer (1)Fugrub (1)Galgal (1)Homsap (1)Musmus (1)Orylat (1)Tetnig (1)Xentro
106	Homsap_115582p081	Homsap_115583p081	|P45973|CBX5_HUMAN|	|P0C7M2|RA1L3_HUMAN|	0.07764	602	0.39	18810	4289	Chromobox protein homolog 5 (Heterochromatin protein 1 homolog alpha)DE (HP1 alpha) (Antigen p25)	Heterogeneous nuclear ribonucleoprotein A1 (Helix-destabilizingDE protein) (Single-strand-binding protein) (hnRNP core protein A1) (HDP-DE 1) (Topoisomerase-inhibitor suppressed)	(1)Danrer (1)Fugrub (1)Homsap (1)Musmus (1)Orylat (1)Tetnig (1)Xentro
107	Homsap_141219p081	Homsap_141220p081	|P42345|FRAP_HUMAN|	|O43827|ANGL7_HUMAN|	0.07764	< 0	0.36	398	16834	FKBP12-rapamycin complex-associated protein (FK506-binding protein 12-DE rapamycin complex-associated protein 1) (Rapamycin target protein)DE (RAPT1) (Mammalian target of rapamycin) (mTOR)	Angiopoietin-related protein 7 precursor (Angiopoietin-like 7)DE (Angiopoietin-like factor) (Cornea-derived transcript 6 protein)	(1)Danrer (1)Fugrub (1)Galgal (1)Homsap (1)Orylat (1)Tetnig (1)Xentro
108	Homsap_124549p081	Homsap_124553p081	|P18124|RL7_HUMAN|	|Q8IZV5|RDH10_HUMAN|	0.07545	< 0	0	448	16732	60S ribosomal protein L7	Retinol dehydrogenase 10 (EC 1.1.1.-)	(1)Fugrub (1)Galgal (1)Gasacu (1)Homsap (1)Musmus (1)Tetnig (1)Xentro
109	Homsap_124424p081	Homsap_124425p081	|Q96MH6|TMM68_HUMAN|	|Q96RS0|TGS1_HUMAN|	0.07545	< 0	0	10743	1829	Transmembrane protein 68	Trimethylguanosine synthase homolog (EC 2.1.1.-) (Nuclear receptorDE coactivator 6-interacting protein) (PRIP-interacting protein withDE methyltransferase motif) (PIPMT) (PIMT)	(1)Fugrub (1)Galgal (1)Gasacu (1)Homsap (1)Musmus (1)Tetnig (1)Xentro
110	Homsap_109394p081	Homsap_109395p081	|Q6PK18|CQ101_HUMAN|	|Q8WVB3|HEXDC_HUMAN|	0.07545	109	0	9283	6405	PKHD domain-containing transmembrane protein C17orf101	Hexosaminidase D (Beta-hexosaminidase DN-acetyl-beta-galactosaminidaseBeta-N-acetylhexosaminidaseHexosaminidase domain-containing protein)	(1)Fugrub (1)Galgal (1)Gasacu (1)Homsap (1)Musmus (1)Tetnig (1)Xentro
111	Homsap_136549p081	Homsap_136551p081	|Q9NYG2|ZDHC3_HUMAN|	|Q15024|EXOS7_HUMAN|	0.07545	136	0.35	7980	4085	Palmitoyltransferase ZDHHC3 (EC 2.3.1.-) (Zinc finger DHHC domain-DE containing protein 3) (DHHC-3) (Zinc finger protein 373) (DHHC1DE protein)	Exosome complex exonuclease RRP42 (EC 3.1.13.-) (Ribosomal RNA-DE processing protein 42) (Exosome component 7) (p8)	(1)Fugrub (1)Galgal (1)Gasacu (1)Homsap (1)Musmus (1)Tetnig (1)Xentro
112	Homsap_138218p081	Homsap_138221p081	|O14713|ITBP1_HUMAN|	|Q9UKF6|CPSF3_HUMAN|	0.07545	150	0.27	13460	1622	Integrin beta-1-binding protein 1 (Integrin cytoplasmic domain-DE associated protein 1) (ICAP-1)	Cleavage and polyadenylation specificity factor subunit 3DE (EC 3.1.27.-) (Cleavage and polyadenylation specificity factor 73 kDaDE subunit) (CPSF 73 kDa subunit) (mRNA 3'-end-processing endonucleaseDE CPSF-73)	(1)Fugrub (1)Galgal (1)Gasacu (1)Homsap (1)Musmus (1)Tetnig (1)Xentro
113	Homsap_109187p081	Homsap_109191p081	|Q6NYC1|JMJD6_HUMAN|	|Q8N712|Q8N712_HUMAN|	0.07545	215	0	1832	7460	Histone arginine demethylase JMJD6 (EC 1.14.11.-) (Jumonji domain-DE containing protein 6) (Protein PTDSR) (Phosphatidylserine receptor)	C17orf95 protein	(1)Fugrub (1)Galgal (1)Gasacu (1)Homsap (1)Musmus (1)Tetnig (1)Xentro
114	Homsap_107811p081	Homsap_107814p081	|B7Z4S6_HUMAN|	|Q13829|TNAP1_HUMAN|	0.07545	291	0	8143	19356	Intraflagellar transport protein 20 homolog (hIFT20)	BTB/POZ domain-containing protein TNFAIP1 (Tumor necrosis factor,DE alpha-induced protein 1, endothelial) (Protein B12)	(1)Fugrub (1)Galgal (1)Gasacu (1)Homsap (1)Musmus (1)Tetnig (1)Xentro
115	Homsap_100480p081	Homsap_100488p081	|O95825|QORL1_HUMAN|	|Q15811|ITSN1_HUMAN|	0.07545	482	0.12	14230	3818	Quinone oxidoreductase-like 1 (EC 1.-.-.-) (QOH-1) (Zeta-crystallinDE homolog) (4P11)	Intersectin-1 (SH3 domain-containing protein 1A) (SH3P17)	(1)Fugrub (1)Galgal (1)Gasacu (1)Homsap (1)Musmus (1)Tetnig (1)Xentro
116	Homsap_137249p081	Homsap_137251p081	|B0AZT5_HUMAN|	|P38606|VATA_HUMAN|	0.07545	812	0.09	1914	1011	N-acetyltransferase 13 (EC 2.3.1.-) (hNAT5) (hSAN)	Vacuolar ATP synthase catalytic subunit A (EC 3.6.3.14) (V-ATPaseDE subunit A) (Vacuolar proton pump subunit alpha) (V-ATPase 69 kDaDE subunit) (Vacuolar ATPase isoform VA68)	(1)Fugrub (1)Galgal (1)Gasacu (1)Homsap (1)Musmus (1)Tetnig (1)Xentro
117	Homsap_104718p081	Homsap_104720p081	|A8MY58_HUMAN|	|Q9H6F2|TM38A_HUMAN|	0.07535	970	0	21477	17470	utative uncharacterized protein C19orf42	Trimeric intracellular cation channel type A (TRIC-A) (TRICA)DE (Transmembrane protein 38A)	(1)Fugrub (1)Gasacu (1)Homsap (1)Musmus (1)Tetnig (1)Xentro
118	Homsap_113444p081	Homsap_113448p081	|Q9P203|BTBD7_HUMAN|	|Q9P2D8|UNC79_HUMAN|	0.07525	180	0	11107	7284	BTB/POZ domain-containing protein 7	Protein unc-79 homolog	(1)Fugrub (1)Gasacu (1)Homsap (1)Tetnig (1)Xentro
119	Homsap_139920p081	Homsap_139925p081	|Q16236|NF2L2_HUMAN|	|O00116|ADAS_HUMAN|	0.07366	60	0.28	16949	6105	Nuclear factor erythroid 2-related factor 2 (NF-E2-related factor 2)DE (NFE2-related factor 2) (Nuclear factor, erythroid derived 2, like 2)DE (HEBP1)	Alkyldihydroxyacetonephosphate synthase, peroxisomal precursorDE (EC 2.5.1.26) (Alkyl-DHAP synthase) (Alkylglycerone-phosphateDE synthase) (Aging-associated gene 5 protein)	(1)Danrer (1)Fugrub (1)Galgal (1)Gasacu (1)Homsap (1)Musmus (1)Orylat (1)Tetnig
120	Homsap_133590p081	Homsap_133591p081	|Q68D91|MBLC2_HUMAN|	|O15318|RPC7_HUMAN|	0.07366	96	0	13557	17063	Metallo-beta-lactamase domain-containing protein 2	DNA-directed RNA polymerase III subunit RPC7 (RNA polymerase IIIDE subunit C7) (DNA-directed RNA polymerase III subunit G) (DNA-directedDE RNA polymerase III 32 kDa polypeptide) (RPC32)	(1)Danrer (1)Fugrub (1)Galgal (1)Gasacu (1)Homsap (1)Musmus (1)Orylat (1)Tetnig
121	Homsap_120308p081	Homsap_120309p081	|Q9Y2T2|AP3M1_HUMAN|	|P55263|ADK_HUMAN|	0.07366	139	0.04	3337	1226	AP-3 complex subunit mu-1 (Adapter-related protein complex 3 mu-1DE subunit) (Mu3A-adaptin) (Mu-adaptin 3A) (AP-3 adapter complex mu3ADE subunit)	Adenosine kinase (EC 2.7.1.20) (AK) (Adenosine 5'-phosphotransferase)	(1)Danrer (1)Fugrub (1)Galgal (1)Gasacu (1)Homsap (1)Musmus (1)Orylat (1)Tetnig
122	Homsap_122673p081	Homsap_122674p081	|Q9BS26|ERP44_HUMAN|	|Q9Y283|INVS_HUMAN|	0.07366	181	0.27	8636	10982	Thioredoxin domain-containing protein 4 precursor (EndoplasmicDE reticulum resident protein ERp44)	Inversin (Inversion of embryo turning homolog) (Nephrocystin-2)	(1)Danrer (1)Fugrub (1)Galgal (1)Gasacu (1)Homsap (1)Musmus (1)Orylat (1)Tetnig
123	Homsap_142401p081	Homsap_142404p081	|Q32P28|P3H1_HUMAN|	|Q9BV19|CA050_HUMAN|	0.07366	214	0	15282	9231	Prolyl 3-hydroxylase 1 precursor (EC 1.14.11.7) (Leucine- and proline-DE enriched proteoglycan 1) (Leprecan-1) (Growth suppressor 1)	Uncharacterized protein C08B11.9 (1207-1)	(1)Danrer (1)Fugrub (1)Galgal (1)Gasacu (1)Homsap (1)Musmus (1)Orylat (1)Tetnig
124	Homsap_102612p081	Homsap_102617p081	|Q9Y5X3|SNX5_HUMAN|	|Q9BQP7|CT072_HUMAN|	0.07366	226	0	17483	10064	Sorting nexin-6 (TRAF4-associated factor 2)	Uncharacterized protein C20orf72	(1)Danrer (1)Fugrub (1)Galgal (1)Gasacu (1)Homsap (1)Musmus (1)Orylat (1)Tetnig
125	Homsap_112829p081	Homsap_112831p081	|Q9NXS3|KLH28_HUMAN|	|Q9Y4F4|F179B_HUMAN|	0.07366	237	0	15529	7631	Kelch-like protein 20 (Kelch-like ECT2-interacting protein) (Kelch-DE like protein X)	Protein FAM179B	(1)Danrer (1)Fugrub (1)Galgal (1)Gasacu (1)Homsap (1)Musmus (1)Orylat (1)Tetnig
126	Homsap_109222p081	Homsap_109223p081	|P04183|KITH_HUMAN|	|Q63HM1|AFMID_HUMAN|	0.07366	312	0.39	5853	8587	Thymidine kinase, cytosolic (EC 2.7.1.21)	Probable arylformamidase (EC 3.5.1.9) (Kynurenine formamidase) (KF)	(1)Danrer (1)Fugrub (1)Galgal (1)Gasacu (1)Homsap (1)Musmus (1)Orylat (1)Tetnig	[14]
127	Homsap_133271p081	Homsap_133272p081	|Q7Z478|DHX29_HUMAN|	|P42285|SK2L2_HUMAN|	0.07366	316	0	3753	1056	Probable ATP-dependent RNA helicase DHX36 (EC 3.6.1.-) (DEAH boxDE protein 36) (MLE-like protein 1) (RNA helicase associated with AU-richDE element ARE)	Superkiller viralicidic activity 2-like 2 (EC 3.6.1.-) (ATP-dependentDE helicase SKIV2L2)	(1)Danrer (1)Fugrub (1)Galgal (1)Gasacu (1)Homsap (1)Musmus (1)Orylat (1)Tetnig
128	Homsap_117498p081	Homsap_117499p081	|Q96MB7|HARB1_HUMAN|	|Q53EN6_HUMAN|	0.07366	369	0	12451	10024	Putative nuclease HARBI1 (Harbinger transposase-derived nuclease)	Putative uncharacterized protein (Fragment)	(1)Danrer (1)Fugrub (1)Galgal (1)Gasacu (1)Homsap (1)Musmus (1)Orylat (1)Tetnig
129	Homsap_125332p081	Homsap_125333p081	|Q8NB91|FANCB_HUMAN|	|Q8NHP6|MSPD2_HUMAN|	0.07366	379	0	19485	2277	Fanconi anemia group B protein (Protein FACBFanconi anemia-associated polypeptide of 95 kDaFAAP95)	Motile sperm domain-containing protein 2	(1)Danrer (1)Fugrub (1)Galgal (1)Gasacu (1)Homsap (1)Musmus (1)Orylat (1)Tetnig
130	Homsap_107655p081	Homsap_107656p081	|Q13472|TOP3A_HUMAN|	|Q8TEV9|SMCR8_HUMAN|	0.07366	395	0	1822	11350	DNA topoisomerase 3-alpha (EC 5.99.1.2) (DNA topoisomerase III alpha)	Smith-Magenis syndrome chromosomal region candidate gene 8 protein	(1)Danrer (1)Fugrub (1)Galgal (1)Gasacu (1)Homsap (1)Musmus (1)Orylat (1)Tetnig
131	Homsap_142694p081	Homsap_142701p081	|Q9UNN5|FAF1_HUMAN|	|P42773|CDN2C_HUMAN|	0.07366	481	0.5	8930	18911	FAS-associated factor 1 (Protein FAF1) (hFAF1)	Cyclin-dependent kinase 4 inhibitor C (p18-INK4c) (Cyclin-dependentDE kinase 6 inhibitor) (p18-INK6)	(1)Danrer (1)Fugrub (1)Galgal (1)Gasacu (1)Homsap (1)Musmus (1)Orylat (1)Tetnig
132	Homsap_137334p081	Homsap_137335p081	|Q4VC31|CCD58_HUMAN|	|Q96A26|F162A_HUMAN|	0.07366	949	0	7458	11036	Coiled-coil domain-containing protein 58	UPF0389 protein FAM162A (E2-induced gene 5 protein)	(1)Danrer (1)Fugrub (1)Galgal (1)Gasacu (1)Homsap (1)Musmus (1)Orylat (1)Tetnig
133	Homsap_139038p081	Homsap_139039p081	|O95602|RPA1_HUMAN|	|Q96EY7|PTCD3_HUMAN|	0.07356	60	0	1201	11022	DNA-directed RNA polymerase I subunit RPA1 (EC 2.7.7.6) (DNA-directedDE RNA polymerase I largest subunit) (RNA polymerase I 194 kDa subunit)DE (RPA194) (A190)	Pentatricopeptide repeat-containing protein 3, mitochondrial precursorDE (Transformation-related gene 15 protein) (TRG-15)	(1)Danrer (1)Fugrub (1)Gasacu (1)Homsap (1)Musmus (1)Orylat (1)Tetnig
134	Homsap_141071p081	Homsap_141072p081	|Q9Y543|HES2_HUMAN|	|B1AK53|ESPN_HUMAN|	0.07356	118	0.24	15271	11212	Transcription factor HES-1 (Hairy and enhancer of split 1)	Ankyrin-3 (ANK-3) (Ankyrin-G)	(1)Danrer (1)Fugrub (1)Gasacu (1)Homsap (1)Musmus (1)Orylat (1)Tetnig
135	Homsap_119276p081	Homsap_119279p081	|O60870|KIN17_HUMAN|	|P36542|ATPG_HUMAN|	0.07356	149	0.31	1772	1952	KIN, antigenic determinant of recA protein homolog (Protein KINDE homolog) (Binding to curved DNA)	ATP synthase subunit gamma, mitochondrial precursor	(1)Danrer (1)Fugrub (1)Gasacu (1)Homsap (1)Musmus (1)Orylat (1)Tetnig
136	Homsap_105363p081	Homsap_105366p081	|A8MSZ5_HUMAN|	|P09012|SNRPA_HUMAN|	0.07356	371	0	12095	387	Putative uncharacterized protein C19orf54	U1 small nuclear ribonucleoprotein A (U1 snRNP protein A) (U1ADE protein) (U1-A)	(1)Danrer (1)Fugrub (1)Gasacu (1)Homsap (1)Musmus (1)Orylat (1)Tetnig
137	Homsap_137876p081	Homsap_137880p081	|Q9HD33|RM47_HUMAN|	|B2R9L0_HUMAN|	0.07356	141	0	5015	8800	39S ribosomal protein L47, mitochondrial (L47mtMRP-L47Nasopharyngeal carcinoma metastasis-related protein 1Precursor)	NADH dehydrogenase ((ubiquinone)) 1 beta subcomplex subunit 5,DE mitochondrial precursor (NADH-ubiquinone oxidoreductase SGDH subunit)DE (Complex I-SGDH) (CI-SGDH)	(3)Danrer (1)Fugrub (1)Galgal (1)Gasacu (1)Homsap (1)Orylat (1)Tetnig
138	Homsap_113932p081	Homsap_113934p081	|Q8N448|LNX2_HUMAN|	|Q9Y2S0|RPCAC2_HUMAN|	0.07356	355	0	18838	15516	Ligand of Numb protein X 2 (Numb-binding protein 2)	DNA-directed RNA polymerase I and II subunit RPCA2 (RPA16)	(1)Danrer (1)Fugrub (1)Galgal (1)Gasacu (1)Homsap (1)Orylat (1)Tetnig
139	Homsap_109585p081	Homsap_109586p081	|Q96RY7|IF140_HUMAN|	|Q9BSN7|TM204_HUMAN|	0.07346	< 0	0	4195	17404	Intraflagellar transport protein 140 homolog (WD and tetratricopeptide repeats protein 2)	Transmembrane protein 204 (Claudin-like protein 24)	(1)Danrer (1)Fugrub (1)Gasacu (1)Homsap (1)Orylat (1)Tetnig
140	Homsap_123022p081	Homsap_123025p081	|Q96H35|RBM18_HUMAN|	|Q96E11|RRFM_HUMAN|	0.07226	< 0	0	7065	3516	Probable RNA-binding protein 18 (RNA-binding motif protein 18)	Ribosome recycling factor (Ribosome-releasing factor) (RRF)	(1)Danrer (1)Fugrub (1)Galgal (1)Gasacu (1)Homsap (1)Musmus (1)Orylat (1)Xentro
141	Homsap_143307p081	Homsap_143309p081	|Q92990|GLMN_HUMAN|	|Q8IXW5|RPAP2_HUMAN|	0.07226	39	0	11916	7249	Glomulin (FKBP-associated protein) (FK506-binding protein-associatedDE protein) (FAP)	RNA polymerase II-associated protein 2	(1)Danrer (1)Fugrub (1)Galgal (1)Gasacu (1)Homsap (1)Musmus (1)Orylat (1)Xentro
142	Homsap_101901p081	Homsap_101902p081	|Q8NDV3|SMC1B_HUMAN|	|Q9H4K1|RIBC2_HUMAN|	0.07226	80	0	791	5248	Structural maintenance of chromosomes protein 1B (SMC1beta protein)	RIB43A-like with coiled-coils protein 2	(1)Danrer (1)Fugrub (1)Galgal (1)Gasacu (2)Homsap (1)Musmus (1)Orylat (1)Xentro
143	Homsap_110980p081	Homsap_110981p081	|O43402|CX4NB_HUMAN|	|P13073|COX41_HUMAN|	0.07226	96	0.28	4111	6413	Neighbor of COX4	Cytochrome c oxidase subunit 4 isoform 1, mitochondrial precursorDE (Cytochrome c oxidase subunit IV isoform 1) (COX IV-1) (Cytochrome cDE oxidase polypeptide IV)	(1)Danrer (1)Fugrub (1)Galgal (1)Gasacu (1)Homsap (1)Musmus (1)Orylat (1)Xentro	[15]
144	Homsap_113029p081	Homsap_113030p081	|Q32P41|TRMT5_HUMAN|	|Q8IZM9|S38A6_HUMAN|	0.07226	105	0.07	1535	16687	tRNA (guanine-N(1)-)-methyltransferase (EC 2.1.1.31) (M1G-DE methyltransferase) (tRNA ((GM37)) methyltransferase) (tRNADE methyltransferase 5) (TRM5)	Sodium-coupled neutral amino acid transporter 3 (Na(+)-coupled neutralDE amino acid transporter 3) (System N amino acid transporter 1) (N-DE system amino acid transporter 1) (Solute carrier family 38 member 3)DE (mNAT)	(1)Danrer (1)Fugrub (1)Galgal (1)Gasacu (1)Homsap (1)Musmus (1)Orylat (1)Xentro
145	Homsap_135691p081	Homsap_135694p081	|P53370|NUDT6_HUMAN|	|Q8NB90|SPAT5_HUMAN|	0.07226	106	0	4479	5633	Nucleoside diphosphate-linked moiety X motif 6 (Nudix motif 6)DE (Protein GFG) (GFG-1) (Antisense basic fibroblast growth factor)	Uncharacterized AAA domain-containing protein C56F2.07c	(1)Danrer (1)Fugrub (1)Galgal (1)Gasacu (1)Homsap (1)Musmus (1)Orylat (1)Xentro
146	Homsap_132963p081	Homsap_132964p081	|Q96BQ5|CC127_HUMAN|	|P31040|DHSA_HUMAN|	0.07226	150	0	14073	905	Coiled-coil domain-containing protein 127	Succinate dehydrogenase ((ubiquinone)) flavoprotein subunit,DE mitochondrial precursor (EC 1.3.5.1) (Fp) (Flavoprotein subunit ofDE complex II)	(1)Danrer (1)Fugrub (1)Galgal (1)Gasacu (1)Homsap (1)Musmus (1)Orylat (1)Xentro
147	Homsap_141992p081	Homsap_141995p081	|Q96DI7|SNR40_HUMAN|	|Q9NP64|NO40_HUMAN|	0.07226	198	0.17	2273	12520	WD repeat-containing protein 57 (Prp8-binding protein) (hPRP8BP) (U5DE snRNP-specific 40 kDa protein) (38 kDa-splicing factor)	Nucleolar protein of 40 kDa (pNO40) (Zinc finger CCHC domain-DE containing protein 17) (Putative S1 RNA-binding domain protein) (PS1DDE protein)	(1)Danrer (1)Fugrub (1)Galgal (1)Gasacu (1)Homsap (1)Musmus (1)Orylat (1)Xentro
148	Homsap_125959p081	Homsap_125962p081	|Q14683|SMC1A_HUMAN|	|Q8N443|RIBC1_HUMAN|	0.07226	272	0	791	5248	Structural maintenance of chromosomes protein 1A (SMC1alpha protein)DE (Sb1.8)	RIB43A-like with coiled-coils protein 1	(1)Danrer (1)Fugrub (1)Galgal (1)Gasacu (2)Homsap (1)Musmus (1)Orylat (1)Xentro
149	Homsap_101751p081	Homsap_101752p081	|Q8NFI4|F10A5_HUMAN|	|Q9NQH7|XPP3_HUMAN|	0.07226	407	0	5003	2159	Hsc70-interacting protein (Hip) (Suppression of tumorigenicity proteinDE 13) (Putative tumor suppressor ST13) (Protein FAM10A1) (ProgesteroneDE receptor-associated p48 protein) (Renal carcinoma antigen NY-REN-33)	Uncharacterized peptidase YER078C (EC 3.4.-.-)	(2)Danrer (1)Fugrub (1)Galgal (1)Gasacu (1)Homsap (1)Musmus (1)Orylat (1)Xentro
150	Homsap_140360p081	Homsap_140365p081	|P52746|ZN142_HUMAN|	|Q9Y276|BCS1_HUMAN|	0.07225	24	0	16959	1160	Zinc finger protein 142 (HA4654)	Mitochondrial chaperone BCS1 (BCS1-like protein) (H-BCS1)	(1)Fugrub (1)Galgal (1)Homsap (1)Musmus (1)Orylat (1)Tetnig (1)Xentro
151	Homsap_125313p081	Homsap_125317p081	|O14582|TPPC2_HUMAN|	|O75665|OFD1_HUMAN|	0.07225	137	0.13	1974	13983	Trafficking protein particle complex subunit 2 (Sedlin) (MBP-1-DE interacting protein 2A) (MIP-2A)	Oral-facial-digital syndrome 1 protein homolog	(1)Fugrub (1)Galgal (1)Homsap (1)Musmus (1)Orylat (1)Tetnig (1)Xentro
152	Homsap_108430p081	Homsap_108431p081	|Q9Y2R0|CCD56_HUMAN|	|Q8N815|CNTD1_HUMAN|	0.07225	195	0	17434	17435	Coiled-coil domain-containing protein 56	Cyclin N-terminal domain-containing protein 1	(1)Fugrub (1)Galgal (1)Homsap (1)Musmus (1)Orylat (1)Tetnig (1)Xentro
153	Homsap_130940p081	Homsap_130942p081	|P18615|NELFE_HUMAN|	|Q15477|SKIV2_HUMAN|	0.07216	< 0	0.16	9388	1697	Negative elongation factor E (NELF-E) (RNA-binding protein RD)	Helicase SKI2W (EC 3.6.1.-) (Helicase-like protein) (HLP)	(1)Danrer (1)Fugrub (1)Gasacu (1)Homsap (1)Musmus (1)Orylat (1)Xentro	[17,18]
154	Homsap_129644p081	Homsap_129645p081	|P18615|NELFE_HUMAN|	|Q15477|SKIV2_HUMAN|	0.07216	< 0	0.16	9388	1697	Negative elongation factor E (NELF-E) (RNA-binding protein RD)	Helicase SKI2W (EC 3.6.1.-) (Helicase-like protein) (HLP)	(1)Danrer (1)Fugrub (1)Gasacu (3)Homsap (1)Musmus (1)Orylat (1)Xentro	[17,18]
155	Homsap_130006p081	Homsap_130007p081	|P18615|NELFE_HUMAN|	|Q15477|SKIV2_HUMAN|	0.07216	< 0	0.16	9388	1697	Negative elongation factor E (NELF-E) (RNA-binding protein RD)	Helicase SKI2W (EC 3.6.1.-) (Helicase-like protein) (HLP)	(1)Danrer (1)Fugrub (1)Gasacu (3)Homsap (1)Musmus (1)Orylat (1)Xentro	[17,18]
156	Homsap_144932p081	Homsap_144934p081	|B1AQP2_HUMAN|	|Q86X76|NIT1_HUMAN|	0.07216	6	0.12	2162	2779	Prefoldin subunit 2	Nitrilase homolog 1 (EC 3.5.-.-)	(1)Danrer (1)Fugrub (1)Gasacu (1)Homsap (1)Musmus (1)Orylat (1)Xentro
157	Homsap_124273p081	Homsap_124274p081	|O15116|LSM1_HUMAN|	|O95429|BAG4_HUMAN|	0.07216	286	0.44	2238	21290	U6 snRNA-associated Sm-like protein LSm1 (Small nuclear ribonuclearDE CaSm) (Cancer-associated Sm-like)	BAG family molecular chaperone regulator 4 (Bcl-2-associatedDE athanogene 4) (BAG-4) (Silencer of death domains)	(1)Danrer (1)Fugrub (1)Gasacu (1)Homsap (1)Musmus (1)Orylat (1)Xentro
158	Homsap_109194p081	Homsap_109196p081	|B4DN89_HUMAN|	|O43934|MFS11_HUMAN|	0.07216	327	0	6571	4070	Splicing factor, arginine/serine-rich 2 (Splicing factor SC35) (SC-35)DE (Splicing component, 35 kDa) (Protein PR264)	UNC93-like protein MFSD11 (Major facilitator superfamily domain-containing protein 11Protein ET)	(1)Danrer (1)Fugrub (1)Gasacu (1)Homsap (1)Musmus (1)Orylat (1)Xentro
159	Homsap_139174p081	Homsap_139175p081	|O75204|TM127_HUMAN|	|O76071|CIAO1_HUMAN|	0.07215	152	0	21173	1587	Transmembrane protein 127	Protein CIAO1 (WD repeat-containing protein 39)	(1)Fugrub (1)Homsap (1)Musmus (1)Orylat (1)Tetnig (1)Xentro
160	Homsap_128228p081	Homsap_128233p081	|Q9Y6J8|STYL1_HUMAN|	|P40926|MDHM_HUMAN|	0.07099	72	0	23908	497	Serine/threonine/tyrosine-interacting-like protein 1 (Dual specificityDE protein phosphatase 24) (Map kinase phosphatase-like protein MK-STYX)DE (Dual specificity phosphatase inhibitor MK-STYX)	Malate dehydrogenase, mitochondrial precursor (EC 1.1.1.37)	(1)Cioint (1)Galgal (1)Homsap (1)Musmus
161	Homsap_136314p081	Homsap_136316p081	|Q9NYS0|KBRS1_HUMAN|	|Q5U0C0_HUMAN|	0.07038	102	0.17	15956	607	NF-kappa-B inhibitor-interacting Ras-like protein 1 (I-kappa-B-DE interacting Ras-like protein 1) (Kappa B-Ras protein 1) (KappaB-Ras1)	60S ribosomal protein L15	(2)Danrer (1)Fugrub (1)Galgal (1)Gasacu (1)Homsap (1)Musmus (1)Tetnig
162	Homsap_112769p081	Homsap_112770p081	|Q969Q6|P2R3C_HUMAN|	|O15091|MRRP3_HUMAN|	0.07038	118	0	4863	7708	Serine/threonine-protein phosphatase 2A regulatory subunit B'' subunitDE alpha (Serine/threonine-protein phosphatase 2A 72/130 kDa regulatoryDE subunit B) (PP2A, subunit B, B''-PR72/PR130) (PP2A, subunit B,DE B72/B130 isoforms) (PP2A, subunit B, PR72/PR130 isoforms) (PP2A,DE subunit B, R3 isoform)	Mitochondrial ribonuclease P protein 3 (Mitochondrial RNase P protein 3Precursor)	(1)Danrer (1)Fugrub (1)Galgal (1)Gasacu (1)Homsap (1)Musmus (1)Tetnig
163	Homsap_113622p081	Homsap_113625p081	|Q9UL15|BAG5_HUMAN|	|Q96IL0|CN153_HUMAN|	0.07038	180	0	19302	14183	BAG family molecular chaperone regulator 5 (Bcl-2-associatedDE athanogene 5) (BAG-5)	UPF0671 protein C14orf153	(1)Danrer (1)Fugrub (1)Galgal (1)Gasacu (1)Homsap (1)Musmus (1)Tetnig
164	Homsap_120846p081	Homsap_120851p081	|Q9UGP5|DPOLL_HUMAN|	|Q9BVM2|DPCD_HUMAN|	0.07028	52	0	2662	9955	DNA polymerase lambda (EC 2.7.7.7) (EC 4.2.99.-) (Pol Lambda) (DNADE polymerase kappa) (DNA polymerase beta-2) (Pol beta2)	Protein DPCD	(1)Danrer (1)Fugrub (1)Gasacu (1)Homsap (1)Musmus (1)Tetnig
165	Homsap_138472p081	Homsap_138473p081	|Q9BVS5|TR61B_HUMAN|	|Q15061|WDR43_HUMAN|	0.07028	68	0	15945	5025	Potential tRNA (adenine-N(1)-)-methyltransferase (EC 2.1.1.36)	WD repeat-containing protein 43	(2)Danrer (1)Fugrub (1)Galgal (1)Gasacu (1)Homsap (1)Tetnig
166	Homsap_123329p081	Homsap_123331p081	|B4DTE7_HUMAN|	|Q5SRE5|NU188_HUMAN|	0.0691	79	0	3106	5717	Dolichol kinase (EC 2.7.1.108)	Nucleoporin NUP188 homolog (hNup188)	(1)Danrer (1)Fugrub (1)Galgal (1)Homsap (1)Musmus (1)Tetnig (1)Xentro
167	Homsap_112664p081	Homsap_112668p081	|A8MUA8_HUMAN|	|Q9P2T1|GMPR2_HUMAN|	0.069	73	0.26	3194	5915	Putative uncharacterized protein NEDD8 (Fragment)	GMP reductase 1 (EC 1.7.1.7) (Guanosine 5'-monophosphateDE oxidoreductase 1) (Guanosine monophosphate reductase 1)	(1)Danrer (1)Fugrub (1)Homsap (1)Musmus (1)Tetnig (1)Xentro
168	Homsap_137678p081	Homsap_137679p081	|Q9Y6X1|SERP1_HUMAN|	|Q9BY44|EIF2A_HUMAN|	0.069	91	0.23	5527	1738	Stress-associated endoplasmic reticulum protein 1 (Ribosome-attachedDE membrane protein 4)	Eukaryotic translation initiation factor 2A (eIF-2A) (65 kDaDE eukaryotic translation initiation factor 2A)	(1)Danrer (1)Fugrub (1)Homsap (1)Musmus (1)Tetnig (1)Xentro
169	Homsap_104461p081	Homsap_104462p081	|Q9BWQ6|YIPF2_HUMAN|	|Q9BSF4|CS052_HUMAN|	0.06888	67	0	1431	14217	Protein YIPF2 (YIP1 family member 2)	Uncharacterized protein C19orf52	(1)Danrer (1)Fugrub (1)Gasacu (1)Homsap (1)Musmus (1)Xentro
170	Homsap_146303p081	Homsap_146304p081	|Q8IYI6|EXOC8_HUMAN|	|Q9H040|CA124_HUMAN|	0.06817	84	0	3132	4049	Exocyst complex component 8 (Exocyst complex 84 kDa subunit)	Zinc finger RAD18 domain-containing protein C1orf124	(1)Fugrub (1)Galgal (1)Gasacu (1)Homsap (1)Musmus (1)Orylat (1)Tetnig
171	Homsap_115993p081	Homsap_115995p081	|O15078|CE290_HUMAN|	|Q6ZXV5|TMTC3_HUMAN|	0.06817	94	0.41	13986	10035	Centrosomal protein of 290 kDa (Cep290) (Nephrocystin-6) (TumorDE antigen se2-2) (Cancer/testis antigen 87) (CT87)	Transmembrane and TPR repeat-containing protein CG5038	(1)Fugrub (1)Galgal (1)Gasacu (1)Homsap (1)Musmus (1)Orylat (1)Tetnig
172	Homsap_120248p081	Homsap_120249p081	|O95905|SGT1_HUMAN|	|Q96BN6|F149B_HUMAN|	0.06817	107	0	2895	15260	SGT1 protein (hSGT1) (Ecdysoneless homolog) (Suppressor of GCR2)	Protein FAM149B1	(1)Fugrub (1)Galgal (1)Gasacu (1)Homsap (1)Musmus (1)Orylat (1)Tetnig
173	Homsap_117058p081	Homsap_117060p081	|Q8N612|F16A2_HUMAN|	|Q8IV77|CNGA4_HUMAN|	0.06817	249	0	4825	19206	UPF0518 protein CG3558	Cyclic nucleotide-gated cation channel alpha-4 (CNG channel alpha-4)DE (CNG-4) (CNG4)	(1)Fugrub (1)Galgal (1)Gasacu (1)Homsap (1)Musmus (1)Orylat (1)Tetnig
174	Homsap_123261p081	Homsap_123266p081	|Q9ULV3|CIZ1_HUMAN|	|Q05193|DYN1_HUMAN|	0.06807	< 0	0.21	11255	148	Cip1-interacting zinc finger protein (CDKN1A-interacting zinc fingerDE protein 1) (Nuclear protein NP94) (Zinc finger protein 356)	Dynamin-1 (EC 3.6.5.5)	(1)Fugrub (1)Gasacu (1)Homsap (1)Musmus (1)Orylat (1)Tetnig
175	Homsap_115744p081	Homsap_115748p081	|Q9BRR9|RHG09_HUMAN|	|P56192|SYMC_HUMAN|	0.06807	< 0	0.1	5817	2418	Rho GTPase-activating protein 27 (Rho-type GTPase-activating proteinDE 27) (CIN85-associated multi-domain-containing Rho GTPase-activatingDE protein 1)	Methionyl-tRNA synthetase, cytoplasmic (EC 6.1.1.10) (Methionine--tRNADE ligase) (MetRS)	(1)Fugrub (1)Gasacu (1)Homsap (1)Musmus (1)Orylat (1)Tetnig
176	Homsap_105671p081	Homsap_105674p081	|Q9NRL3|STRN4_HUMAN|	|Q9H9S5|FKRP_HUMAN|	0.06807	< 0	0.2	1588	12098	Striatin-4 (Zinedin)	Fukutin-related protein (EC 2.-.-.-)	(1)Fugrub (1)Gasacu (1)Homsap (1)Musmus (1)Orylat (1)Tetnig
177	Homsap_133325p081	Homsap_133328p081	|Q13216|ERCC8_HUMAN|	|Q8N183|MIMIT_HUMAN|	0.06718	96	0	3083	9453	DNA excision repair protein ERCC-8 (Cockayne syndrome WD repeatDE protein CSA)	Mimitin, mitochondrial (Myc-induced mitochondrial proteinMMTNNADH dehydrogenase [ubiquinone] 1 alpha subcomplex assembly factor 2B17.2-likeB17.2LNDUFA12-like proteinPrecursor)	(2)Danrer (1)Fugrub (1)Galgal (1)Homsap (1)Musmus (1)Orylat (1)Tetnig
178	Homsap_105861p081	Homsap_105865p081	|Q96B36|AKTS1_HUMAN|	|Q9HA65|TBC17_HUMAN|	0.06698	< 0	0.36	16016	972	Proline-rich AKT1 substrate 1 (40 kDa proline-rich AKT substrate)	TBC1 domain family member 15	(1)Danrer (1)Fugrub (1)Homsap (1)Orylat (1)Tetnig
179	Homsap_113310p081	Homsap_113312p081	|Q13686|ALKB1_HUMAN|	|Q9GZT3|SLIRP_HUMAN|	0.06698	72	0	3867	15533	Alkylated DNA repair protein alkB homolog 1	SRA stem-loop-interacting RNA-binding protein, mitochondrial (Precursor)	(1)Danrer (1)Fugrub (1)Homsap (1)Orylat (1)Tetnig
180	Homsap_122622p081	Homsap_122627p081	|Q5T7W7|CI097_HUMAN|	|Q09161|NCBP1_HUMAN|	0.06677	< 0	0	7955	3019	Thiosulfate sulfurtransferase/rhodanese-like domain-containing protein 2	Nuclear cap-binding protein subunit 1 (80 kDa nuclear cap-bindingDE protein) (NCBP 80 kDa subunit) (CBP80)	(1)Fugrub (1)Galgal (1)Gasacu (1)Homsap (1)Musmus (1)Orylat (1)Xentro
181	Homsap_128315p081	Homsap_128316p081	|Q8TBP6|S2540_HUMAN|	|Q9UBU7|DBF4A_HUMAN|	0.06677	< 0	0	1552	19106	Solute carrier family 25 member 39	Protein DBF4 homolog A (Activator of S phase kinase) (DBF4-type zincDE finger-containing protein 1) (Chiffon homolog A)	(1)Fugrub (1)Galgal (1)Gasacu (1)Homsap (1)Musmus (1)Orylat (1)Xentro
182	Homsap_113237p081	Homsap_113239p081	|O15033|K0317_HUMAN|	|Q4FZ45_HUMAN|	0.06677	43	0.21	10043	1825	E3 ubiquitin-protein ligase ptr1 (EC 6.3.2.-) (Poly(A)+ RNA transportDE protein 1)	rRNA-processing protein FCF1 (FAF1-copurifying factor 1)	(1)Fugrub (1)Galgal (1)Gasacu (1)Homsap (1)Musmus (1)Orylat (1)Xentro
183	Homsap_109100p081	Homsap_109102p081	|Q9NZ52|GGA3_HUMAN|	|Q9Y2R9|RT07_HUMAN|	0.06677	78	0.33	3140	7637	ADP-ribosylation factor-binding protein GGA3 (Golgi-localized, gammaDE ear-containing, ARF-binding protein 3)	28S ribosomal protein S7, mitochondrial precursor (S7mt) (MRP-S7)DE (bMRP27a) (bMRP-27a)	(1)Fugrub (1)Galgal (1)Gasacu (1)Homsap (1)Musmus (1)Orylat (1)Xentro
184	Homsap_114332p081	Homsap_114334p081	|Q9Y2L1|RRP44_HUMAN|	|Q8WXW3|PIBF1_HUMAN|	0.06677	224	0	1267	8644	Exosome complex exonuclease RRP44 (EC 3.1.13.-) (Ribosomal RNA-DE processing protein 44) (Protein DIS3 homolog)	Progesterone-induced-blocking factor 1	(1)Fugrub (1)Galgal (1)Gasacu (1)Homsap (1)Musmus (1)Orylat (1)Xentro
185	Homsap_128264p081	Homsap_128265p081	|Q9H2L4|TMM60_HUMAN|	|Q8N3S3|PHTF2_HUMAN|	0.06677	375	0	11066	6008	Transmembrane protein 60	Putative homeodomain transcription factor 2	(1)Fugrub (1)Galgal (1)Gasacu (1)Homsap (1)Musmus (1)Orylat (1)Xentro
186	Homsap_107630p081	Homsap_107637p081	|Q6ZVM7|TM1L2_HUMAN|	|Q9H069|LRC48_HUMAN|	0.06677	469	0	3820	5259	Target of Myb protein 1	Leucine-rich repeat-containing protein 48	(1)Fugrub (1)Galgal (1)Gasacu (1)Homsap (1)Musmus (1)Orylat (1)Xentro
187	Homsap_123483p081	Homsap_123486p081	|Q92574|TSC1_HUMAN|	|Q5VTD9|GFI1B_HUMAN|	0.06677	912	0.37	10953	21308	Hamartin (Tuberous sclerosis 1 protein)	Zinc finger protein Gfi-1b (Growth factor independent protein 1B)DE (Potential regulator of CDKN1A translocated in CML)	(1)Fugrub (1)Galgal (1)Gasacu (1)Homsap (1)Musmus (1)Orylat (1)Xentro
188	Homsap_130945p081	Homsap_130947p081	|O77932|DOM3Z_HUMAN|	|P49842|STK19_HUMAN|	0.06667	< 0	0.16	2473	9389	Protein Dom3Z (Dom-3 homolog Z)	Serine/threonine-protein kinase 19 (EC 2.7.11.1) (Protein RP1)DE (Protein G11)	(1)Fugrub (1)Gasacu (3)Homsap (1)Musmus (1)Orylat (1)Xentro	[18]
189	Homsap_129648p081	Homsap_129650p081	|O77932|DOM3Z_HUMAN|	|P49842|STK19_HUMAN|	0.06667	< 0	0.16	2473	9389	Protein Dom3Z (Dom-3 homolog Z)	Serine/threonine-protein kinase 19 (EC 2.7.11.1) (Protein RP1)DE (Protein G11)	(1)Fugrub (1)Gasacu (3)Homsap (1)Musmus (1)Orylat (1)Xentro	[18]
190	Homsap_130010p081	Homsap_130012p081	|O77932|DOM3Z_HUMAN|	|P49842|STK19_HUMAN|	0.06667	< 0	0.16	2473	9389	Protein Dom3Z (Dom-3 homolog Z)	Serine/threonine-protein kinase 19 (EC 2.7.11.1) (Protein RP1)DE (Protein G11)	(1)Fugrub (1)Gasacu (3)Homsap (1)Musmus (1)Orylat (1)Xentro	[18]
191	Homsap_121025p081	Homsap_121027p081	|Q9H6R6|ZDHC6_HUMAN|	|Q5W0D7_HUMAN|	0.06667	84	0.76	2207	1101	Palmitoyltransferase PFA4 (EC 2.3.1.-) (Protein fatty acyltransferaseDE 4)	Vesicle transport through interaction with t-SNAREs homolog 1ADE (Vesicle transport v-SNARE protein Vti1-like 2) (Vti1-rp2)	(1)Fugrub (1)Gasacu (1)Homsap (1)Musmus (1)Orylat (1)Xentro
192	Homsap_113555p081	Homsap_113559p081	|P23381|SYWC_HUMAN|	|Q64LD2|WDR25_HUMAN|	0.06667	270	0.45	1293	14182	Tryptophanyl-tRNA synthetase, cytoplasmic (EC 6.1.1.2) (Tryptophan--DE tRNA ligase) (TrpRS) (Interferon-induced protein 53) (IFP53) (hWRS)	Pre-mRNA-processing factor 17 (PRP17 homolog) (hPRP17) (Cell divisionDE cycle 40 homolog) (EH-binding protein 3) (Ehb3)	(1)Fugrub (1)Gasacu (1)Homsap (1)Musmus (1)Orylat (1)Xentro
193	Homsap_140845p081	Homsap_140848p081	|Q96P50|ACAP3_HUMAN|	|Q8N0Z8|PUSL1_HUMAN|	0.06667	708	0	713	4541	Development and differentiation-enhancing factor 2 (Pyk2 C-terminus-DE associated protein) (PAP) (Paxillin-associated protein with ARFGAPDE activity 3) (PAG3)	tRNA pseudouridine synthase A (EC 5.4.99.12) (tRNA-uridine isomeraseDE I) (tRNA pseudouridylate synthase I)	(1)Fugrub (1)Gasacu (1)Homsap (1)Musmus (1)Orylat (1)Xentro
194	Homsap_139702p081	Homsap_139705p081	|Q8NFR7|CC148_HUMAN|	|Q99569|PKP4_HUMAN|	0.06667	262	0	16945	4597	Coiled-coil domain-containing protein 148	Plakophilin-4 (p0071)	(1)Fugrub (1)Galgal (1)Gasacu (1)Homsap (1)Orylat (1)Xentro
195	Homsap_102650p081	Homsap_102652p081	|Q9BZJ0|CRNL1_HUMAN|	|Q8NHU2|CT026_HUMAN|	0.06578	< 0	0	1128	6113	Crooked neck-like protein 1 (Crooked neck homolog) (hCrn)	Uncharacterized protein C20orf26	(1)Danrer (1)Fugrub (1)Galgal (1)Homsap (1)Musmus (1)Orylat (1)Xentro
196	Homsap_137770p081	Homsap_137774p081	|Q9P2H3|IFT80_HUMAN|	|Q9NTJ3|SMC4_HUMAN|	0.06578	110	0	5644	1168	Intraflagellar transport protein 80 homolog (WD repeat-containing protein 56)	Structural maintenance of chromosomes protein 4 (Chromosome-associatedDE polypeptide C) (hCAP-C) (XCAP-C homolog)	(1)Danrer (1)Fugrub (1)Galgal (1)Homsap (1)Musmus (1)Orylat (1)Xentro
197	Homsap_146298p081	Homsap_146300p081	|Q8NDD1|CA131_HUMAN|	|O15228|GNPAT_HUMAN|	0.06568	36	0	16904	1985	Uncharacterized protein C1orf131	Dihydroxyacetone phosphate acyltransferase (EC 2.3.1.42) (DHAP-AT)DE (DAP-AT) (Glycerone-phosphate O-acyltransferase) (Acyl-DE CoA:dihydroxyacetonephosphateacyltransferase)	(1)Danrer (1)Fugrub (1)Homsap (1)Musmus (1)Orylat (1)Xentro
198	Homsap_112872p081	Homsap_112875p081	|Q9H9P8|L2HDH_HUMAN|	|Q8WXQ4_HUMAN|	0.06532	100	0.58	2112	13089	L-2-hydroxyglutarate dehydrogenase, mitochondrial precursorDE (EC 1.1.99.2) (Duranin)	ATP synthase subunit s, mitochondrial precursor (ATP synthase-couplingDE factor B) (Mitochondrial ATP synthase regulatory component factor B)	(1)Danrer (1)Galgal (1)Gasacu (1)Homsap (1)Musmus (1)Orylat (1)Tetnig (1)Xentro
199	Homsap_122365p081	Homsap_122370p081	|Q6IBN1_HUMAN|	|Q9H9A7|RMI1_HUMAN|	0.06532	194	0	7801	8272	Heterogeneous nuclear ribonucleoprotein K (hnRNP K) (TransformationDE up-regulated nuclear protein) (TUNP)	RecQ-mediated genome instability protein 1 (BLM-associated protein of 75 kDaBLAP75FAAP75)	(1)Danrer (1)Galgal (1)Gasacu (1)Homsap (1)Musmus (1)Orylat (1)Tetnig (1)Xentro
200	Homsap_122664p081	Homsap_122666p081	|Q9H553|ALG2_HUMAN|	|Q53FA5_HUMAN|	0.06532	313	0.04	1754	8124	Alpha-1,3-mannosyltransferase ALG2 (EC 2.4.1.-) (GDP-DE Man:Man(1)GlcNAc(2)-PP-dolichol mannosyltransferase) (Asparagine-DE linked glycosylation protein 2)	Protein transport protein Sec61 subunit beta	(1)Danrer (1)Galgal (1)Gasacu (1)Homsap (1)Musmus (1)Orylat (1)Tetnig (1)Xentro
201	Homsap_125614p081	Homsap_125618p081	|O14936|CSKP_HUMAN|	|Q5VT14_HUMAN|	0.06522	< 0	0.65	7021	13148	Peripheral plasma membrane protein CASK (EC 2.7.11.1) (hCASK)DE (Calcium/calmodulin-dependent serine protein kinase) (Lin-2 homolog)	Probable G-protein coupled receptor 34	(1)Danrer (2)Gasacu (1)Homsap (1)Musmus (2)Orylat (1)Tetnig (1)Xentro
202	Homsap_143230p081	Homsap_143234p081	|O60613|SEP15_HUMAN|	|Q7LGA3|HS2ST_HUMAN|	0.06522	224	0.45	9969	7497	15 kDa selenoprotein precursor	Heparan sulfate 2-O-sulfotransferase 1 (EC 2.8.2.-) (2-O-DE sulfotransferase) (2OST)	(1)Danrer (1)Gasacu (1)Homsap (1)Musmus (1)Orylat (1)Tetnig (1)Xentro
203	Homsap_140104p081	Homsap_140106p081	|A2RUC4|CB060_HUMAN|	|Q8WWC4|CB047_HUMAN|	0.06489	< 0	0	2192	11927	JmjC domain-containing protein C2orf60	Uncharacterized protein C2orf47, mitochondrial (Precursor)	(1)Fugrub (1)Galgal (1)Gasacu (1)Homsap (1)Musmus (1)Tetnig
204	Homsap_115147p081	Homsap_115150p081	|Q6TDU7|CASC1_HUMAN|	|Q6IPR1|LYRM5_HUMAN|	0.06489	112	0	11511	4540	Cancer susceptibility candidate protein 1 (Lung adenoma susceptibility 1-like protein)	LYR motif-containing protein 5	(1)Fugrub (1)Galgal (1)Gasacu (1)Homsap (1)Musmus (1)Tetnig
205	Homsap_138531p081	Homsap_138533p081	|Q9P2D3|HTR5B_HUMAN|	|Q8N954|CCD75_HUMAN|	0.06489	176	0	2180	6862	HEAT repeat-containing protein 5B	Coiled-coil domain-containing protein 75 (G patch domain-containing protein 11)	(1)Fugrub (1)Galgal (1)Gasacu (1)Homsap (1)Musmus (1)Tetnig
206	Homsap_121064p081	Homsap_121065p081	|Q6PJP8|DCR1A_HUMAN|	|Q8NBF2|NHLC2_HUMAN|	0.06489	278	0	896	7279	DNA cross-link repair 1A protein	NHL repeat-containing protein 2	(1)Fugrub (1)Galgal (1)Gasacu (1)Homsap (1)Musmus (1)Tetnig
207	Homsap_125765p081	Homsap_125773p081	|O60830|TI17B_HUMAN|	|Q4VY28_HUMAN|	0.06479	< 0	0.02	1287	8816	Mitochondrial import inner membrane translocase subunit Tim17-B	Polyglutamine-binding protein 1 (Polyglutamine tract-binding proteinDE 1) (PQBP-1) (38 kDa nuclear protein containing a WW domain) (Npw38)	(1)Fugrub (1)Gasacu (1)Homsap (1)Musmus (1)Tetnig
208	Homsap_144591p081	Homsap_144593p081	|A1L020|MEX3A_HUMAN|	|P02545|LMNA_HUMAN|	0.06479	580	0.1	21151	7049	RNA-binding protein MEX3B (RING finger and KH domain-containingDE protein 3) (RING finger protein 195)	Lamin-A/C (70 kDa lamin) (Renal carcinoma antigen NY-REN-32)	(1)Fugrub (1)Gasacu (1)Homsap (1)Musmus (1)Tetnig
209	Homsap_113420p081	Homsap_113421p081	|Q3MHU6_HUMAN|	|Q9P2I0|CPSF2_HUMAN|	0.06469	176	0	33833	1651	NADH dehydrogenase ((ubiquinone)) 1 beta subcomplex subunit 1 (NADH-DE ubiquinone oxidoreductase MNLL subunit) (Complex I-MNLL) (CI-MNLL)	Cleavage and polyadenylation specificity factor subunit 2 (CleavageDE and polyadenylation specificity factor 100 kDa subunit) (CPSF 100 kDaDE subunit)	(1)Fugrub (1)Gasacu (1)Homsap (1)Tetnig
210	Homsap_122945p081	Homsap_122951p081	|O75129|ASTN2_HUMAN|	|Q13049|TRI32_HUMAN|	0.06361	< 0	0	6652	21305	Astrotactin-1 precursor	Tripartite motif-containing protein 32 (EC 6.3.2.-) (Zinc fingerDE protein HT2A) (72 kDa Tat-interacting protein)	(1)Fugrub (1)Galgal (1)Homsap (1)Musmus (1)Tetnig (1)Xentro
211	Homsap_142909p081	Homsap_142914p081	|Q96N67|DOCK7_HUMAN|	|Q9Y5C1|ANGL3_HUMAN|	0.06349	< 0	0.33	2878	14005	Dedicator of cytokinesis protein 7	Angiopoietin-related protein 3 precursor (Angiopoietin-like 3)DE (Angiopoietin-5) (ANG-5)	(1)Fugrub (1)Galgal (1)Gasacu (1)Homsap (1)Musmus (1)Xentro
212	Homsap_130379p081	Homsap_130381p081	|O95551|TTRAP_HUMAN|	|Q9NPJ3|ACO13_HUMAN|	0.06204	152	0	8630	3214	TRAF and TNF receptor-associated protein (ETS1-associated protein 2)DE (ETS1-associated protein II) (EAPII)	Thioesterase superfamily member 2	(1)Danrer (1)Galgal (1)Gasacu (1)Homsap (1)Musmus (1)Tetnig (1)Xentro
213	Homsap_123340p081	Homsap_123345p081	|P43155|CACP_HUMAN|	|Q15257|PTPA_HUMAN|	0.06194	161	0.21	2274	548	Carnitine O-acetyltransferase (EC 2.3.1.7) (Carnitine acetylase) (CAT)DE (Carnitine acetyltransferase) (CrAT)	Serine/threonine-protein phosphatase 2A regulatory subunit B' (PP2A,DE subunit B', PR53 isoform) (Phosphotyrosyl phosphatase activator)DE (PTPA)	(1)Danrer (1)Gasacu (1)Homsap (1)Musmus (1)Tetnig (1)Xentro
214	Homsap_109607p081	Homsap_109612p081	|Q16775|GLO2_HUMAN|	|Q6P587|FAHD1_HUMAN|	0.0617	30	0	1401	2334	Hydroxyacylglutathione hydrolase (EC 3.1.2.6) (Glyoxalase II) (GlxDE II)	Fumarylacetoacetate hydrolase domain-containing protein 1 (EC 3.-.-.-)DE (YISK-like)	(1)Danrer (1)Fugrub (1)Galgal (1)Gasacu (1)Homsap (1)Musmus (1)Orylat
215	Homsap_137257p081	Homsap_137258p081	|Q8NCU4|K1407_HUMAN|	|Q9H974|QTRD1_HUMAN|	0.0617	151	0	14547	5484	Coiled-coil domain-containing protein KIAA1407	Queuine tRNA-ribosyltransferase (EC 2.4.2.29) (tRNA-guanineDE transglycosylase) (Guanine insertion enzyme)	(1)Danrer (1)Fugrub (1)Galgal (1)Gasacu (1)Homsap (1)Musmus (1)Orylat
216	Homsap_140238p081	Homsap_140240p081	|Q5I0G3|MDH1B_HUMAN|	|Q9NYY8|FAKD2_HUMAN|	0.0617	282	0	16781	16957	Malate dehydrogenase, cytoplasmic (EC 1.1.1.37) (Cytosolic malateDE dehydrogenase)	FAST kinase domain-containing protein 2	(1)Danrer (1)Fugrub (1)Galgal (1)Gasacu (1)Homsap (1)Musmus (1)Orylat
217	Homsap_107844p081	Homsap_107845p081	|Q6IBU4_HUMAN|	|Q7KZ85|SPT6H_HUMAN|	0.0617	369	0.12	3176	1540	Stromal cell-derived factor 2 precursor (SDF-2)	Transcription elongation factor SPT6 (hSPT6) (Tat-cotransactivator 2DE protein) (Tat-CT2 protein)	(1)Danrer (1)Fugrub (1)Galgal (1)Gasacu (1)Homsap (1)Musmus (1)Orylat
218	Homsap_137471p081	Homsap_137473p081	|O95243|MBD4_HUMAN|	|Q9HBG6|IF122_HUMAN|	0.06169	116	0	7525	5039	Methyl-CpG-binding domain protein 4 (EC 3.2.2.-) (Methyl-CpG-bindingDE protein MBD4) (Methyl-CpG-binding endonuclease 1) (Mismatch-specificDE DNA N-glycosylase)	Intraflagellar transport protein 122 homolog (WD repeat-containing protein 10)	(1)Fugrub (1)Galgal (1)Homsap (1)Musmus (1)Orylat (1)Tetnig
219	Homsap_119573p081	Homsap_119574p081	|Q96TA2|YMEL1_HUMAN|	|Q96GX5|MASTL_HUMAN|	0.06169	966	0	1505	2766	Protein YME1 homolog (EC 3.4.24.-)	Serine/threonine-protein kinase cek1 (EC 2.7.11.1)	(1)Fugrub (1)Galgal (1)Homsap (1)Musmus (1)Orylat (1)Tetnig
220	Homsap_138856p081	Homsap_138857p081	|Q96PE7|MCEE_HUMAN|	|O00566|MPP10_HUMAN|	0.0616	77	0.46	9978	1853	Methylmalonyl-CoA epimerase, mitochondrial precursor (EC 5.1.99.1)DE (DL-methylmalonyl-CoA racemase)	U3 small nucleolar ribonucleoprotein protein MPP10 (M phaseDE phosphoprotein 10)	(1)Danrer (1)Fugrub (1)Gasacu (1)Homsap (1)Musmus (1)Orylat
221	Homsap_110336p081	Homsap_110337p081	|Q96K58|ZN668_HUMAN|	|O15015|ZN646_HUMAN|	0.0616	258	0.93	17808	11282	Zinc finger protein 45 (BRC1744) (Zinc finger protein 13) (Zinc fingerDE protein KOX5)	Zinc finger protein 184	(2)Danrer (1)Fugrub (1)Gasacu (1)Homsap (1)Musmus (1)Orylat
222	Homsap_108418p081	Homsap_108419p081	|Q86VR2|F134C_HUMAN|	|P23258|TBG1_HUMAN|	0.06029	292	0	17433	1026	Protein FAM134C	Tubulin gamma-1 chain (Gamma-1-tubulin) (Gamma-tubulin complexDE component 1) (GCP-1)	(1)Fugrub (1)Galgal (1)Homsap (1)Musmus (1)Orylat (1)Xentro
223	Homsap_131540p081	Homsap_131543p081	|Q6P1L8|RM14_HUMAN|	|Q5T3F8|TM63B_HUMAN|	0.05983	185	0	10252	3421	39S ribosomal protein L14, mitochondrial precursor (L14mt) (MRP-L14)	Transmembrane protein 63B	(1)Galgal (1)Gasacu (1)Homsap (1)Musmus (1)Orylat (1)Tetnig (1)Xentro
224	Homsap_146350p081	Homsap_146356p081	|Q4LE39|ARI4B_HUMAN|	|O95749|GGPPS_HUMAN|	0.05983	221	0.28	10954	2269	AT-rich interactive domain-containing protein 4A (ARID domain-DE containing protein 4A) (Retinoblastoma-binding protein 1) (RBBP-1)	Farnesyltranstransferase (EC 2.5.1.29)))	(1)Galgal (1)Gasacu (1)Homsap (1)Musmus (1)Orylat (1)Tetnig (1)Xentro
225	Homsap_111784p081	Homsap_111785p081	|P36578|RL4_HUMAN|	|Q9H900|ZWILC_HUMAN|	0.05983	247	0.04	804	13990	60S ribosomal protein L4 (L1)	Protein zwilch homolog (hZwilch)	(1)Galgal (1)Gasacu (1)Homsap (1)Musmus (1)Orylat (1)Tetnig (1)Xentro
226	Homsap_142062p081	Homsap_142064p081	|Q8IWT0|ARCH_HUMAN|	|B4DRH0_HUMAN|	0.05983	639	0.15	5941	742	Protein archease-like	Histone-binding protein RBBP4 (Retinoblastoma-binding protein 4)DE (RBBP-4) (Retinoblastoma-binding protein p48) (Chromatin assemblyDE factor 1 subunit C) (CAF-1 subunit C) (Chromatin assembly factor I p48DE subunit) (CAF-I 48 kDa subunit) (CAF-I p48) (Nucleosome-remodelingDE factor subunit RBAP48)	(1)Galgal (1)Gasacu (1)Homsap (1)Musmus (1)Orylat (1)Tetnig (1)Xentro
227	Homsap_111039p081	Homsap_111040p081	|P34059|GALNS_HUMAN|	|Q9UL33|TPC2L_HUMAN|	0.05884	122	0	8768	3868	N-acetylgalactosamine-6-sulfatase precursor (EC 3.1.6.4) (N-DE acetylgalactosamine-6-sulfate sulfatase) (Galactose-6-sulfateDE sulfatase) (GalNAc6S sulfatase) (Chondroitinsulfatase)DE (Chondroitinase)	Trafficking protein particle complex subunit 2-like protein	(1)Danrer (1)Galgal (1)Homsap (1)Musmus (1)Orylat (1)Tetnig (1)Xentro
228	Homsap_133569p081	Homsap_133571p081	|Q8TBQ9|T167A_HUMAN|	|Q13426|XRCC4_HUMAN|	0.05884	138	0	4346	12995	Transmembrane protein 167A	DNA-repair protein XRCC4 (X-ray repair cross-complementing protein 4)	(1)Danrer (1)Galgal (1)Homsap (1)Musmus (1)Orylat (1)Tetnig (1)Xentro
229	Homsap_135360p081	Homsap_135361p081	|Q8TDG4|HELQ_HUMAN|	|Q9Y3D5|RT18C_HUMAN|	0.05854	147	0.1	1041	11372	Putative ski2-type helicase (EC 3.6.1.-)	28S ribosomal protein S18c, mitochondrial precursor (MRP-S18-c)DE (Mrps18c) (MRP-S18-1)	(1)Danrer (1)Fugrub (1)Galgal (1)Homsap (1)Musmus (1)Tetnig
230	Homsap_138126p081	Homsap_138127p081	|Q96LK0|CC034_HUMAN|	|Q8TBF5|PIGX_HUMAN|	0.05854	191	0	11947	13969	UPF0709 protein C3orf34	Phosphatidylinositol-glycan biosynthesis class X protein precursorDE (PIG-X)	(1)Danrer (1)Fugrub (1)Galgal (1)Homsap (1)Musmus (1)Tetnig
231	Homsap_111028p081	Homsap_111029p081	|Q96A37|RN166_HUMAN|	|Q2VPK5|CTU2_HUMAN|	0.05714	80	0	17420	3304	Zinc finger protein 313 (RING finger protein 114)	Cytoplasmic tRNA 2-thiolation protein 2	(1)Danrer (1)Fugrub (1)Galgal (1)Homsap (1)Musmus (1)Xentro
232	Homsap_106949p081	Homsap_106950p081	|O95427|PIGN_HUMAN|	|Q9P260|K1468_HUMAN|	0.05621	253	0	3010	9284	GPI ethanolamine phosphate transferase 1 (EC 2.-.-.-)DE (Phosphatidylinositol-glycan biosynthesis class N protein) (PIG-N)DE (MCD4 homolog)	LisH domain and HEAT repeat-containing protein KIAA1468	(1)Fugrub (1)Galgal (1)Gasacu (1)Homsap (1)Musmus (1)Orylat
233	Homsap_128122p081	Homsap_128123p081	|Q96LL9|DJC30_HUMAN|	|O43709|WBS22_HUMAN|	0.05611	115	0	11979	1932	DnaJ homolog subfamily C member 30 (Williams-Beuren syndrome chromosomal region 18 protein)	Uncharacterized methyltransferase WBSCR22 (EC 2.1.1.-) (Williams-DE Beuren syndrome chromosomal region 22 protein)	(1)Fugrub (1)Gasacu (1)Homsap (1)Musmus (1)Orylat
234	Homsap_139343p081	Homsap_139348p081	|B5ME97_HUMAN|	|Q53LP3|ANR57_HUMAN|	0.05512	128	0	18967	11331	Septin-8	Ankyrin repeat domain-containing protein 57	(1)Danrer (1)Fugrub (1)Homsap (1)Musmus (1)Orylat
235	Homsap_136863p081	Homsap_136866p081	|Q68CQ7|GL8D1_HUMAN|	|Q9Y6A9|SPCS1_HUMAN|	0.05476	< 0	0	16982	3182	Glycosyltransferase 8 domain-containing protein 1	Signal peptidase complex subunit 1 (EC 3.4.-.-) (Microsomal signalDE peptidase 12 kDa subunit) (SPase 12 kDa subunit)	(1)Danrer (1)Galgal (1)Gasacu (1)Homsap (1)Musmus (1)Orylat (1)Tetnig
236	Homsap_119316p081	Homsap_119320p081	|A6NFX8_HUMAN|	|O75794|CD123_HUMAN|	0.05476	< 0	0.17	2575	2400	ADP-sugar pyrophosphatase (EC 3.6.1.13) (EC 3.6.1.-) (NucleosideDE diphosphate-linked moiety X motif 5) (Nudix motif 5) (YSA1H)	Cell division cycle protein 123 homolog (Protein D123) (HT-1080)DE (PZ32)	(1)Danrer (1)Galgal (1)Gasacu (1)Homsap (1)Musmus (1)Orylat (1)Tetnig
237	Homsap_110012p081	Homsap_110014p081	|Q8IWE4|DCNL3_HUMAN|	|O43325|LYRM1_HUMAN|	0.05466	766	0	8929	14194	DCN1-like protein (Defective in cullin neddylation protein 1-likeDE protein)	LYR motif-containing protein 1	(1)Danrer (1)Gasacu (1)Homsap (1)Musmus (1)Orylat (1)Tetnig
238	Homsap_136425p081	Homsap_136426p081	|P51178|PLCD1_HUMAN|	|Q9Y238|DLEC1_HUMAN|	0.05326	< 0	0.13	295	8877	1-phosphatidylinositol-4,5-bisphosphate phosphodiesterase delta-1DE (EC 3.1.4.11) (Phosphoinositide phospholipase C) (PLC-delta-1)DE (Phospholipase C-delta-1) (PLC-III)	Deleted in lung and esophageal cancer protein 1 (Deleted in lungDE cancer protein 1) (DLC-1)	(1)Danrer (1)Galgal (1)Gasacu (1)Homsap (1)Musmus (1)Orylat (1)Xentro
239	Homsap_138445p081	Homsap_138446p081	|O94864|ST65G_HUMAN|	|Q9BWU0|NADAP_HUMAN|	0.05326	< 0	0.2	15306	5327	STAGA complex 65 subunit gamma (STAF65gamma) (SPTF-associated factorDE 65 gamma) (Suppressor of Ty 7-like) (Adenocarcinoma antigen ART1)	Uncharacterized protein ZK632.2	(1)Danrer (1)Galgal (1)Gasacu (1)Homsap (1)Musmus (1)Orylat (1)Xentro
240	Homsap_120555p081	Homsap_120557p081	|Q8NE35|CPEB3_HUMAN|	|B4DGV8_HUMAN|	0.05326	76	0	3808	3275	Cytoplasmic polyadenylation element-binding protein 2 (CPE-bindingDE protein 2) (CPE-BP2) (mCPEB-2)	E3 ubiquitin-protein ligase MARCH5 (EC 6.3.2.-) (Membrane-associatedDE RING finger protein 5) (Membrane-associated RING-CH protein V) (MARCH-DE V)	(1)Danrer (1)Galgal (1)Gasacu (1)Homsap (1)Musmus (1)Orylat (1)Xentro
241	Homsap_127839p081	Homsap_127840p081	|Q53GF5_HUMAN|	|Q9BYC8|RM32_HUMAN|	0.05326	134	0.41	1132	13022	Proteasome subunit alpha type-2 (EC 3.4.25.1) (Proteasome componentDE C3) (Macropain subunit C3) (Multicatalytic endopeptidase complexDE subunit C3)	39S ribosomal protein L32, mitochondrial precursor (L32mt) (MRP-L32)	(1)Danrer (1)Galgal (1)Gasacu (1)Homsap (1)Musmus (1)Orylat (1)Xentro
242	Homsap_114627p081	Homsap_114630p081	|Q6PH85|DCNL2_HUMAN|	|Q6UWJ1|TMCO3_HUMAN|	0.05326	287	0	1130	7093	DCN1-like protein (Defective in cullin neddylation protein 1-likeDE protein)	Transmembrane and coiled-coil domain-containing protein 3 (Putative LAG1-interacting proteinPrecursor)	(1)Danrer (1)Galgal (1)Gasacu (1)Homsap (1)Musmus (1)Orylat (1)Xentro
243	Homsap_109569p081	Homsap_109570p081	|Q9UJK0|CP042_HUMAN|	|Q9UJJ9|GNPTG_HUMAN|	0.05316	57	0	1514	21413	UPF0293 protein YOR006C	N-acetylglucosamine-1-phosphotransferase subunit gamma precursorDE (GlcNAc-1-phosphotransferase subunit gamma) (UDP-N-acetylglucosamine-DE 1-phosphotransferase subunit gamma)	(1)Danrer (1)Gasacu (1)Homsap (1)Musmus (1)Orylat (1)Xentro
244	Homsap_140161p081	Homsap_140162p081	|O60296|TRAK2_HUMAN|	|Q9C0K7|STRAB_HUMAN|	0.05305	138	0.37	21184	16954	Trafficking kinesin-binding protein 2 (Amyotrophic lateral sclerosis 2DE chromosomal region candidate gene 3 protein)	Pseudokinase ALS2CR2 (Amyotrophic lateral sclerosis 2 chromosomalDE region candidate gene 2 protein) (STRAD beta) (ILP-interactingDE protein) (CALS-21)	(1)Fugrub (1)Galgal (1)Homsap (1)Musmus (1)Tetnig
245	Homsap_120465p081	Homsap_120467p081	|P00367|DHE3_HUMAN|	|Q5VSZ0_HUMAN|	0.05305	330	0	553	14359	Glutamate dehydrogenase 1, mitochondrial precursor (EC 1.4.1.3) (GDH)	ovel protein (Fragment)	(1)Fugrub (1)Galgal (1)Homsap (1)Musmus (1)Tetnig
246	Homsap_111382p081	Homsap_111385p081	|Q8NBN3|TM87A_HUMAN|	|Q8TET4|GANC_HUMAN|	0.05293	735	0	1177	715	Transmembrane protein 87A (Precursor)	Neutral alpha-glucosidase C (EC 3.2.1.20)	(1)Fugrub (1)Galgal (1)Gasacu (1)Homsap (1)Musmus
247	Homsap_111241p081	Homsap_111243p081	|Q9NQS1|AVEN_HUMAN|	|P08912|ACM5_HUMAN|	0.05165	< 0	0.3	21400	14184	Cell death regulator Aven	Muscarinic acetylcholine receptor M5	(1)Fugrub (1)Galgal (1)Homsap (1)Musmus (1)Xentro
248	Homsap_145103p081	Homsap_145104p081	|O95563|BR44_HUMAN|	|Q58WW2|IQWD1_HUMAN|	0.05148	< 0	0	2142	9564	Brain protein 44	Uncharacterized WD repeat-containing protein C609.03	(1)Danrer (1)Galgal (1)Gasacu (1)Homsap (1)Musmus (1)Tetnig
249	Homsap_101424p081	Homsap_101425p081	|Q15459|SF3A1_HUMAN|	|Q569K6|CC157_HUMAN|	0.04998	123	0	1700	17798	Splicing factor 3 subunit 1 (Spliceosome-associated protein 114) (SAPDE 114) (SF3a120)	Coiled-coil domain-containing protein 157	(2)Danrer (1)Galgal (1)Gasacu (1)Homsap (1)Musmus (1)Xentro
250	Homsap_101472p081	Homsap_101478p081	|Q9NRA8|4ET_HUMAN|	|A8K8P3|SFI1_HUMAN|	0.04998	167	0	17513	15254	Eukaryotic translation initiation factor 4E transporter (eIF4EDE transporter) (4E-T) (Eukaryotic translation initiation factor 4EDE nuclear import factor 1)	Protein SFI1 homolog (hSFI1)	(1)Danrer (1)Galgal (1)Gasacu (1)Homsap (1)Musmus (1)Xentro
251	Homsap_111791p081	Homsap_111792p081	|Q6PD74|AAGAB_HUMAN|	|Q86VS3|IQCH_HUMAN|	0.04998	183	0	10045	9230	Alpha- and gamma-adaptin-binding protein p34	IQ domain-containing protein H (Testis development protein NYD-SP5)	(1)Danrer (1)Galgal (1)Gasacu (1)Homsap (1)Musmus (1)Xentro
252	Homsap_101775p081	Homsap_101777p081	|Q6ICB0|PPDE2_HUMAN|	|P12956|KU70_HUMAN|	0.04998	275	0	1441	2995	PPPDE peptidase domain-containing protein 2 (Protein FAM152B)	ATP-dependent DNA helicase 2 subunit 1 (ATP-dependent DNA helicase IIDE 70 kDa subunit) (Lupus Ku autoantigen protein p70) (Ku70) (70 kDaDE subunit of Ku antigen) (Thyroid-lupus autoantigen) (TLAA) (CTC box-DE binding factor 75 kDa subunit) (CTCBF) (CTC75) (DNA-repair proteinDE XRCC6)	(3)Danrer (1)Galgal (1)Gasacu (1)Homsap (1)Musmus (1)Xentro
253	Homsap_102627p081	Homsap_102631p081	|C9J2A8|C9J2A8_HUMAN|	|Q9H1D9|RPC6_HUMAN|	0.04998	357	0	13381	1429	Putative uncharacterized protein C20orf12	DNA-directed RNA polymerase III subunit RPC6 (RNA polymerase IIIDE subunit C6) (DNA-directed RNA polymerase III subunit F) (DNA-directedDE RNA polymerase III 39 kDa polypeptide) (RPC39)	(2)Danrer (1)Galgal (1)Gasacu (1)Homsap (1)Musmus (1)Xentro
254	Homsap_137802p081	Homsap_137803p081	|Q9BUL8|PDC10_HUMAN|	|Q99574|NEUS_HUMAN|	0.04998	872	0	8473	6100	Programmed cell death protein 10 (TF-1 cell apoptosis-related proteinDE 15) (Cerebral cavernous malformations 3 protein)	Neuroserpin precursor (Serpin I1) (Protease inhibitor 12)	(1)Danrer (1)Galgal (1)Gasacu (1)Homsap (1)Musmus (1)Xentro	[20]
255	Homsap_105402p081	Homsap_105401p081	|Q9NQT4|EXOS5_HUMAN|	|P12694|ODBA_HUMAN|	0.04988	320	0.25	2261	2170	Exosome complex exonuclease RRP46 (EC 3.1.13.-) (Ribosomal RNA-DE processing protein 46) (Exosome component 5) (p12B) (ChronicDE myelogenous leukemia tumor antigen 28)	2-oxoisovalerate dehydrogenase subunit alpha, mitochondrial precursorDE (EC 1.2.4.4) (Branched-chain alpha-keto acid dehydrogenase E1DE component alpha chain) (BCKDH E1-alpha) (BCKDE1A)	(1)Danrer (1)Gasacu (1)Homsap (1)Musmus (1)Xentro
256	Homsap_129465p081	Homsap_129466p081	|Q96QC0|PP1RA_HUMAN|	|Q9Y676|RT18B_HUMAN|	0.04963	465	0.04	9385	8262	Serine/threonine-protein phosphatase 1 regulatory subunit 10DE (Phosphatase 1 nuclear targeting subunit) (MHC class I region proline-DE rich protein CAT53) (FB19 protein) (PP1-binding protein of 114 kDa)DE (p99)	28S ribosomal protein S18b, mitochondrial precursor (MRP-S18-b)DE (Mrps18b) (MRP-S18-2)	(1)Fugrub (3)Homsap (1)Musmus (1)Orylat
257	Homsap_129833p081	Homsap_129834p081	|Q96QC0|PP1RA_HUMAN|	|Q9Y676|RT18B_HUMAN|	0.04963	465	0.04	9385	8262	Serine/threonine-protein phosphatase 1 regulatory subunit 10DE (Phosphatase 1 nuclear targeting subunit) (MHC class I region proline-DE rich protein CAT53) (FB19 protein) (PP1-binding protein of 114 kDa)DE (p99)	28S ribosomal protein S18b, mitochondrial precursor (MRP-S18-b)DE (Mrps18b) (MRP-S18-2)	(1)Fugrub (3)Homsap (1)Musmus (1)Orylat
258	Homsap_130701p081	Homsap_130703p081	|Q96QC0|PP1RA_HUMAN|	|Q9Y676|RT18B_HUMAN|	0.04963	572	0.04	9385	8262	Serine/threonine-protein phosphatase 1 regulatory subunit 10DE (Phosphatase 1 nuclear targeting subunit) (MHC class I region proline-DE rich protein CAT53) (FB19 protein) (PP1-binding protein of 114 kDa)DE (p99)	28S ribosomal protein S18b, mitochondrial precursor (MRP-S18-b)DE (Mrps18b) (MRP-S18-2)	(1)Fugrub (3)Homsap (1)Musmus (1)Orylat
259	Homsap_115111p081	Homsap_115112p081	|P46063|RECQ1_HUMAN|	|Q9Y3E0|GOT1B_HUMAN|	0.04963	< 0	0	377	1545	ATP-dependent DNA helicase Q1 (EC 3.6.1.-) (DNA-dependent ATPase Q1)	Vesicle transport protein GOT1B (Golgi transport 1 homolog B)	(1)Fugrub (1)Galgal (1)Homsap (1)Orylat
260	Homsap_121356p081	Homsap_121369p081	|Q86UX6|ST32C_HUMAN|	|Q6NUJ5|PWP2B_HUMAN|	0.04963	307	0	2379	21327	Ribosomal protein S6 kinase alpha-2 (EC 2.7.11.1) (S6K-alpha 2) (90DE kDa ribosomal protein S6 kinase 2) (p90-RSK 2) (Ribosomal S6 kinase 3)DE (RSK-3) (pp90RSK3) (Protein-tyrosine kinase Mpk-9) (MAP kinase-DE activated protein kinase 1c) (MAPKAPK1C)	PWWP domain-containing protein 2B	(1)Fugrub (1)Galgal (1)Homsap (1)Orylat
261	Homsap_113234p081	Homsap_113235p081	|P61916|NPC2_HUMAN|	|Q86U28|ISCA2_HUMAN|	0.04927	381	0	7843	2817	Epididymal secretory protein E1 precursor (Niemann-Pick disease typeDE C2 protein) (hE1)	Iron-sulfur cluster assembly 2 homolog, mitochondrial (HESB-like domain-containing protein 1Precursor)	(1)Galgal (1)Gasacu (1)Homsap (1)Musmus (1)Orylat (1)Tetnig
262	Homsap_118202p081	Homsap_118203p081	|P11498|PYC_HUMAN|	|Q6PJG9|LRFN4_HUMAN|	0.04907	< 0	0	1570	19884	Pyruvate carboxylase, mitochondrial precursor (EC 6.4.1.1) (PyruvicDE carboxylase) (PCB)	Leucine-rich repeat and fibronectin type-III domain-containing proteinDE 2 precursor	(1)Gasacu (1)Homsap (1)Orylat (1)Tetnig
263	Homsap_116242p081	Homsap_116244p081	|Q96EY8|MMAB_HUMAN|	|Q03426|KIME_HUMAN|	0.04828	259	0	11100	2837	Cob(I)yrinic acid a,c-diamide adenosyltransferase, mitochondrial (Cob(I)alamin adenosyltransferaseMethylmalonic aciduria type B proteinPrecursor)	Mevalonate kinase (EC 2.7.1.36) (MK)	(1)Danrer (1)Galgal (1)Homsap (1)Musmus (1)Orylat (1)Tetnig
264	Homsap_111169p081	Homsap_111173p081	|P28472|GBRB3_HUMAN|	|P31644|GBRA5_HUMAN|	0.04777	< 0	0.78	3613	17870	Gamma-aminobutyric acid receptor subunit beta-3 precursor (GABA(A)DE receptor subunit beta-3)	Gamma-aminobutyric acid receptor subunit alpha-5 precursor (GABA(A)DE receptor subunit alpha-5)	(1)Galgal (2)Gasacu (1)Homsap (1)Musmus (1)Orylat (1)Xentro
265	Homsap_132980p081	Homsap_132984p081	|Q9H8M2|BRD9_HUMAN|	|Q15645|TRP13_HUMAN|	0.04777	89	0.51	11880	3758	Bromodomain-containing protein 7 (75 kDa bromodomain protein)	Thyroid receptor-interacting protein 13 (TRIP-13) (Thyroid hormoneDE receptor interactor 13) (Human papillomavirus type 16 E1 protein-DE binding protein) (HPV16 E1 protein-binding protein) (16E1-BP)	(1)Galgal (1)Gasacu (1)Homsap (1)Musmus (1)Orylat (1)Xentro
266	Homsap_128631p081	Homsap_128632p081	|Q9NXW9|ALKB4_HUMAN|	|Q9UFC0|LRWD1_HUMAN|	0.04777	92	0	11253	12205	Alkylated DNA repair protein alkB homolog 4	Leucine-rich repeat and WD repeat-containing protein 1	(1)Galgal (1)Gasacu (1)Homsap (1)Musmus (1)Orylat (1)Xentro
267	Homsap_113514p081	Homsap_113516p081	|Q96BY7|ATG2B_HUMAN|	|Q9P0R6|GSKIP_HUMAN|	0.04777	185	0	1782	8907	Autophagy-related protein 2	UPF0279 protein C14orf129	(1)Galgal (1)Gasacu (1)Homsap (1)Musmus (1)Orylat (1)Xentro
268	Homsap_145448p081	Homsap_145450p081	|P12270|TPR_HUMAN|	|Q5SWX8|ODR4_HUMAN|	0.04777	241	0	2653	7907	Nucleoprotein TPR	Protein odr-4 homolog (hODR-4Transactivated by transforming growth factor beta protein 1LAG1-interacting protein)	(1)Galgal (1)Gasacu (1)Homsap (1)Musmus (1)Orylat (1)Xentro
269	Homsap_139614p081	Homsap_139616p081	|Q5FWF4|ZRAB3_HUMAN|	|Q15032|R3HD1_HUMAN|	0.04777	277	0	2982	12907	SWI/SNF-related matrix-associated actin-dependent regulator ofDE chromatin subfamily A-like protein 1 (EC 3.6.1.-) (SucroseDE nonfermenting protein 2-like 1) (HepA-related protein) (hHARP)	cAMP-regulated phosphoprotein 21 (ARPP-21) (Thymocyte cAMP-regulatedDE phosphoprotein) (Regulator of calmodulin signaling)	(1)Galgal (1)Gasacu (1)Homsap (1)Musmus (1)Orylat (1)Xentro
270	Homsap_140354p081	Homsap_140357p081	|Q86T82|UBP37_HUMAN|	|B2RE59_HUMAN|	0.04777	515	0	11529	1381	Ubiquitin carboxyl-terminal hydrolase 37 (EC 3.1.2.15) (UbiquitinDE thioesterase 37) (Ubiquitin-specific-processing protease 37)DE (Deubiquitinating enzyme 37)	Cell differentiation protein RCD1 homolog (Rcd-1) (EPO-induced proteinDE FL10)	(1)Galgal (1)Gasacu (1)Homsap (1)Musmus (1)Orylat (1)Xentro
271	Homsap_117082p081	Homsap_117085p081	|O43159|RRP8_HUMAN|	|Q13418|ILK_HUMAN|	0.04767	208	0	1515	7019	Ribosomal RNA-processing protein 8	Integrin-linked protein kinase (EC 2.7.11.1) (ILK-1) (ILK-2) (59 kDaDE serine/threonine-protein kinase) (p59ILK)	(1)Gasacu (1)Homsap (1)Musmus (1)Orylat (1)Xentro
272	Homsap_112644p081	Homsap_112646p081	|Q9UL46|PSME2_HUMAN|	|Q96EP0|RNF31_HUMAN|	0.04767	229	0.26	19290	7441	Proteasome activator complex subunit 2 (Proteasome activator 28DE subunit beta) (PA28beta) (PA28b) (Activator of multicatalytic proteaseDE subunit 2) (11S regulator complex subunit beta) (REG-beta)	RING finger protein 31	(1)Gasacu (1)Homsap (1)Musmus (1)Orylat (1)Xentro
273	Homsap_122234p081	Homsap_122236p081	|Q5VST6|F108B_HUMAN|	|Q96MD7|CI085_HUMAN|	0.04767	275	0	1149	7260	Abhydrolase domain-containing protein FAM108B1 (Precursor)	Uncharacterized protein C9orf85	(1)Gasacu (1)Homsap (1)Musmus (1)Orylat (1)Xentro
274	Homsap_128748p081	Homsap_128749p081	|Q7Z6K1|THAP5_HUMAN|	|Q9UBS3|DNJB9_HUMAN|	0.04767	459	0	24050	12913	THAP domain-containing protein 5	DnaJ homolog subfamily B member 9 (Microvascular endothelialDE differentiation gene 1 protein) (Mdg-1)	(1)Galgal (1)Gasacu (1)Homsap (1)Orylat (1)Xentro
275	Homsap_112303p081	Homsap_112305p081	|Q8NG48|LINS1_HUMAN|	|Q9H672|ASB7_HUMAN|	0.04678	410	0	19321	17401	Protein Lines homolog 1 (Wnt-signaling molecule Lines homolog 1)	Ankyrin-3 (ANK-3) (Ankyrin-G)	(1)Danrer (1)Galgal (1)Homsap (1)Musmus (1)Orylat (1)Xentro
276	Homsap_144685p081	Homsap_144686p081	|Q9H9L3|I20L2_HUMAN|	|Q96FB5|CA066_HUMAN|	0.04658	< 0	0	14508	6064	Interferon-stimulated gene 20 kDa protein (EC 3.1.13.1)	UPF0431 protein C1orf66	(2)Danrer (1)Fugrub (1)Galgal (1)Homsap (1)Musmus
277	Homsap_113217p081	Homsap_113219p081	|Q96MY7|F161B_HUMAN|	|Q9Y2Z9|COQ6_HUMAN|	0.04658	< 0	0	27842	2835	Protein FAM161B	Ubiquinone biosynthesis monooxygenase COQ6 (EC 1.14.13.-)	(1)Danrer (1)Fugrub (1)Galgal (1)Homsap (1)Musmus
278	Homsap_134792p081	Homsap_134793p081	|Q2M329|CCD96_HUMAN|	|Q86TJ2|TAD2B_HUMAN|	0.04648	618	0	12208	797	Coiled-coil domain-containing protein 96	Transcriptional adapter 2B (dADA2b)	(1)Danrer (1)Fugrub (1)Homsap (1)Musmus
279	Homsap_122485p081	Homsap_122487p081	|Q76FK4|NOL8_HUMAN|	|Q6IPU0|CENPP_HUMAN|	0.04638	443	0	7670	27767	Nucleolar protein 8 (Nucleolar protein Nop132)	Centromere protein P (CENP-P)	(1)Danrer (1)Fugrub (1)Homsap
280	Homsap_111474p081	Homsap_111470p081	|A6NH21|SERC4_HUMAN|	|Q9NX55|HYPK_HUMAN|	0.04599	< 0	0	21403	12221	Serine incorporator 1 (Tumor differentially expressed protein 2)DE (Tumor differentially expressed 1 protein-like) (Membrane protein TMS-DE 2) (Axotomy-induced glyco/Golgi protein 2)	Huntingtin-interacting protein K (Huntingtin yeast partner K)	(1)Galgal (1)Gasacu (1)Homsap (1)Musmus (1)Tetnig
281	Homsap_124641p081	Homsap_124642p081	|Q96DB5|RMD1_HUMAN|	|O75131|CPNE3_HUMAN|	0.04471	< 0	0	7475	345	Protein FAM82C	Copine-3 (Copine III)	(1)Galgal (1)Homsap (1)Musmus (1)Tetnig (1)Xentro
282	Homsap_143177p081	Homsap_143179p081	|P63218|GBG5_HUMAN|	|Q5VX52|SPAT1_HUMAN|	0.04471	< 0	0	12947	16860	Guanine nucleotide-binding protein G(I)/G(S)/G(O) subunit gamma-5DE precursor	Spermatogenesis-associated protein 1 (Sperm-specific protein SP-2)	(1)Galgal (1)Homsap (1)Musmus (1)Tetnig (1)Xentro
283	Homsap_111401p081	Homsap_111402p081	|Q8N9N7|LRC57_HUMAN|	|Q9NVX0|HAUS2_HUMAN|	0.04449	53	0	7644	23994	Leucine-rich repeat-containing protein 57	Centrosomal protein of 27 kDa (Cep27)	(1)Galgal (1)Gasacu (1)Homsap (1)Musmus (1)Xentro
284	Homsap_112914p081	Homsap_112915p081	|Q9P2K2|TXD16_HUMAN|	|Q8N3F9|G137C_HUMAN|	0.04449	793	0	17362	27832	Thioredoxin domain-containing protein 16 (Precursor)	Integral membrane protein GPR137B (Transmembrane 7 superfamily memberDE 1 protein)	(1)Galgal (1)Gasacu (1)Homsap (1)Musmus (1)Xentro
285	Homsap_100940p081	Homsap_100947p081	|O60318|MCM3A_HUMAN|	|P58557|CU057_HUMAN|	0.04439	56	0	2039	12109	80 kDa MCM3-associated protein (Protein GANP)	Putative metalloprotease C21orf57	(1)Gasacu (1)Homsap (1)Musmus (1)Xentro
286	Homsap_122868p081	Homsap_122870p081	|Q8NHZ8|CDC26_HUMAN|	|Q5T1M8_HUMAN|	0.04279	< 0	0.5	17737	1978	Anaphase-promoting complex subunit CDC26 (Cell division cycle proteinDE 26 homolog)	U4/U6 small nuclear ribonucleoprotein Prp4 (U4/U6 snRNP 60 kDaDE protein) (WD splicing factor Prp4) (hPrp4) (PRP4 homolog)	(1)Galgal (1)Homsap (1)Musmus (1)Orylat (1)Tetnig
287	Homsap_109169p081	Homsap_109171p081	|Q9C0C9|UBE2O_HUMAN|	|Q16613|SNAT_HUMAN|	0.04279	145	0.19	6180	16454	Ubiquitin-conjugating enzyme E2 O (EC 6.3.2.19) (Ubiquitin-proteinDE ligase O) (Ubiquitin carrier protein O) (Ubiquitin-conjugating enzymeDE E2 of 230 kDa) (E2-230K)	Serotonin N-acetyltransferase (EC 2.3.1.87) (Aralkylamine N-DE acetyltransferase) (AA-NAT) (Serotonin acetylase)	(1)Galgal (1)Homsap (1)Musmus (1)Orylat (1)Tetnig
288	Homsap_124725p081	Homsap_124726p081	|P52758|UK114_HUMAN|	|Q99575|POP1_HUMAN|	0.04279	650	0.22	538	2798	Ribonuclease UK114 (EC 3.1.-.-) (14.5 kDa translational inhibitorDE protein) (p14.5) (UK114 antigen homolog)	Ribonucleases P/MRP protein subunit POP1 (EC 3.1.26.5) (hPOP1)	(1)Galgal (1)Homsap (1)Musmus (1)Orylat (1)Tetnig	[21]
289	Homsap_118342p081	Homsap_118343p081	|Q14980|NUMA1_HUMAN|	|Q96E66|LRC51_HUMAN|	0.0426	332	0	11218	8068	Nuclear mitotic apparatus protein 1 (NuMA protein) (SP-H antigen)	Leucine-rich repeat-containing protein 51 (Protein LRTOMT1)	(1)Danrer (1)Gasacu (1)Homsap (1)Musmus (1)Orylat
290	Homsap_108774p081	Homsap_108776p081	|Q0P5P2|CQ067_HUMAN|	|P52429|DGKE_HUMAN|	0.0426	296	0	19801	10225	Uncharacterized protein C17orf67 (Precursor)	Diacylglycerol kinase epsilon (EC 2.7.1.107) (Diglyceride kinaseDE epsilon) (DGK-epsilon) (DAG kinase epsilon)	(2)Danrer (1)Galgal (1)Gasacu (1)Homsap (1)Orylat
291	Homsap_112561p081	Homsap_112565p081	|Q9UKV3|ACINU_HUMAN|	|Q9NWQ9|CN119_HUMAN|	0.0425	< 0	0	5758	11245	Apoptotic chromatin condensation inducer in the nucleus (Acinus)	Uncharacterized protein C14orf119	(2)Danrer (1)Gasacu (1)Homsap (1)Orylat
292	Homsap_120827p081	Homsap_120830p081	|Q9H5P4|PDZD7_HUMAN|	|Q9BWM7|SFXN3_HUMAN|	0.04129	105	0.35	14143	12325	Whirlin	Sideroflexin-3	(1)Galgal (1)Homsap (1)Musmus (1)Orylat (1)Xentro
293	Homsap_138759p081	Homsap_138762p081	|O95876|CB086_HUMAN|	|P40925|MDHC_HUMAN|	0.04129	253	0	9977	1805	WD repeat-containing protein C2orf86	Malate dehydrogenase, cytoplasmic (EC 1.1.1.37) (Cytosolic malateDE dehydrogenase)	(1)Galgal (1)Homsap (1)Musmus (1)Orylat (1)Xentro
294	Homsap_113302p081	Homsap_113304p081	|Q9H9C1|CN133_HUMAN|	|O95433|AHSA1_HUMAN|	0.04129	498	0	10044	1835	Uncharacterized protein C14orf133	Activator of 90 kDa heat shock protein ATPase homolog 1 (AHA1) (p38)	(1)Galgal (1)Homsap (1)Musmus (1)Orylat (1)Xentro
295	Homsap_101132p081	Homsap_101133p081	|P42356|PI4KA_HUMAN|	|P05546|HEP2_HUMAN|	0.04119	< 0	0.19	785	17507	Phosphatidylinositol 4-kinase alpha (EC 2.7.1.67) (PI4-kinase alpha)DE (PtdIns-4-kinase alpha) (PI4K-alpha)	Heparin cofactor 2 precursor (Heparin cofactor II) (HC-II) (ProteaseDE inhibitor leuserpin 2) (HLS2)	(1)Homsap (1)Musmus (1)Orylat (1)Xentro
296	Homsap_118759p081	Homsap_118760p081	|Q9Y5J9|TIM8B_HUMAN|	|O14521|DHSD_HUMAN|	0.04119	132	0.42	2290	12439	Mitochondrial import inner membrane translocase subunit Tim8 BDE (Deafness dystonia protein 2) (DDP-like protein)	Succinate dehydrogenase ((ubiquinone)) cytochrome b small subunit,DE mitochondrial precursor (CybS) (Succinate-ubiquinone reductaseDE membrane anchor subunit) (QPs3) (CII-4) (Succinate dehydrogenaseDE complex subunit D) (Succinate-ubiquinone oxidoreductase cytochrome bDE small subunit)	(1)Homsap (1)Musmus (1)Orylat (1)Xentro
297	Homsap_138542p081	Homsap_138543p081	|Q03701|CEBPZ_HUMAN|	|Q7L592|MIDA_HUMAN|	0.04109	< 0	0	2425	2824	CCAAT/enhancer-binding protein zeta (CCAAT-box-binding transcriptionDE factor) (CCAAT-binding factor) (CBF)	UPF0511 protein CG17726	(1)Fugrub (1)Galgal (1)Homsap (1)Musmus
298	Homsap_138568p081	Homsap_138571p081	|Q6P158|DHX57_HUMAN|	|Q502X0|MORN2_HUMAN|	0.04109	82	0	1294	12344	Putative ATP-dependent RNA helicase DHX57 (EC 3.6.1.-) (DEAH boxDE protein 57)	MORN repeat-containing protein 2 (MORN motif protein in testis)	(1)Fugrub (1)Galgal (1)Homsap (1)Musmus
299	Homsap_124708p081	Homsap_124709p081	|Q96E29|MTER1_HUMAN|	|P48651|PTSS1_HUMAN|	0.04109	347	0	11072	3175	mTERF domain-containing protein 1, mitochondrial (Precursor)	Phosphatidylserine synthase 2 (EC 2.7.8.-) (PtdSer synthase 2) (PSS-2)DE (Serine-exchange enzyme II)	(1)Fugrub (1)Galgal (1)Homsap (1)Musmus
300	Homsap_129573p081	Homsap_129576p081	|P46379|BAT3_HUMAN|	|O95445|APOM_HUMAN|	0.04109	< 0	0	9387	15809	Large proline-rich protein BAT3 (HLA-B-associated transcript 3)DE (Protein G3)	Apolipoprotein M (Apo-M) (ApoM) (Protein G3a)	(3)Homsap (1)Orylat (1)Xentro
301	Homsap_129942p081	Homsap_129947p081	|P46379|BAT3_HUMAN|	|O95445|APOM_HUMAN|	0.04109	< 0	0	9387	15809	Large proline-rich protein BAT3 (HLA-B-associated transcript 3)DE (Protein G3)	Apolipoprotein M (Apo-M) (ApoM) (Protein G3a)	(3)Homsap (1)Orylat (1)Xentro
302	Homsap_130835p081	Homsap_130843p081	|P46379|BAT3_HUMAN|	|O95445|APOM_HUMAN|	0.04109	< 0	0	9387	15809	Large proline-rich protein BAT3 (HLA-B-associated transcript 3)DE (Protein G3)	Apolipoprotein M (Apo-M) (ApoM) (Protein G3a)	(3)Homsap (1)Orylat (1)Xentro
303	Homsap_101530p081	Homsap_101532p081	|O14994|SYN3_HUMAN|	|P35625|TIMP3_HUMAN|	0.04099	< 0	0.25	6564	14237	Synapsin-3 (Synapsin III)	Metalloproteinase inhibitor 3 precursor (TIMP-3) (Tissue inhibitor ofDE metalloproteinases 3) (Protein MIG-5)	(1)Fugrub (1)Homsap (1)Musmus
304	Homsap_132741p081	Homsap_132742p081	|Q8WVM0|TFB1M_HUMAN|	|P56880|CLD20_HUMAN|	0.04099	< 0	0.36	6523	23905	Mitochondrial dimethyladenosine transferase 1, mitochondrial precursorDE (EC 2.1.1.-) (S-adenosylmethionine-6-N', N'-adenosyl(rRNA)DE dimethyltransferase 1) (Mitochondrial 12S rRNA dimethylase 1)DE (Mitochondrial transcription factor B1)	Claudin-20	(1)Fugrub (1)Galgal (1)Homsap
305	Homsap_103858p081	Homsap_103861p081	|P49795|RGS19_HUMAN|	|P41146|OPRX_HUMAN|	0.04089	164	0.4	4319	15806	Regulator of G-protein signaling 19 (RGS19) (G-alpha-interactingDE protein) (GAIP)	Nociceptin receptor (Orphanin FQ receptor) (Kappa-type 3 opioidDE receptor) (KOR-3)	(1)Fugrub (1)Homsap	[31]
306	Homsap_104186p081	Homsap_104189p081	|Q5XKP0|QIL1_HUMAN|	|Q7Z5J1|DHI1L_HUMAN|	0.03944	124	0	24747	7433	Protein QIL1 (Protein P117)	Corticosteroid 11-beta-dehydrogenase isozyme 1 (EC 1.1.1.146) (11-DH)DE (11-beta-hydroxysteroid dehydrogenase 1) (11-beta-HSD1)	(1)Danrer (1)Homsap (1)Tetnig
307	Homsap_110918p081	Homsap_110921p081	|Q9NRP2|CP061_HUMAN|	|Q96H22|CENPN_HUMAN|	0.03942	< 0	0	27860	19346	Uncharacterized protein C16orf61	Centromere protein N (CENP-NInterphase centromere complex protein 32)	(1)Danrer (1)Galgal (1)Gasacu (1)Homsap (1)Musmus
308	Homsap_106805p081	Homsap_106807p081	|Q68CL5|TPGS2_HUMAN|	|Q85T90|K1328_HUMAN|	0.03942	< 0	0	8241	27883	Tubulin polyglutamylase complex subunit 2 (PGs2)	Uncharacterized protein KIAA1328	(1)Danrer (1)Galgal (1)Gasacu (1)Homsap (1)Musmus
309	Homsap_117699p081	Homsap_117700p081	|A0JLT2|MED19_HUMAN|	|Q9Y320|TMX2_HUMAN|	0.03942	369	0	12022	5008	Mediator of RNA polymerase II transcription subunit 19 (MediatorDE complex subunit 19)	Thioredoxin domain-containing protein 14 homolog precursor	(1)Danrer (1)Galgal (1)Gasacu (1)Homsap (1)Musmus
310	Homsap_138803p081	Homsap_138804p081	|Q5FWF7|FBX48_HUMAN|	|Q8IW19|APLF_HUMAN|	0.03932	352	0	21166	14033	F-box only protein 48	Aprataxin and PNK-like factor	(1)Danrer (1)Galgal (1)Gasacu (1)Homsap
311	Homsap_128309p081	Homsap_128312p081	|P08183|MDR1_HUMAN|	|Q96NL0|RUN3B_HUMAN|	0.03721	< 0	0.13	67	17150	Multidrug resistance protein 1 (EC 3.6.3.44) (ATP-binding cassetteDE sub-family B member 1) (P-glycoprotein 1) (CD243 antigen)	RUN domain-containing protein 3A (Rap2-interacting protein 8) (RPIP8DE protein)	(1)Galgal (1)Gasacu (1)Homsap (1)Musmus (1)Orylat
312	Homsap_144393p081	Homsap_144401p081	|Q9BWL3|CA043_HUMAN|	|Q14157|UBP2L_HUMAN|	0.03721	< 0	0	8315	15290	Uncharacterized protein C1orf43 (Hepatitis C virus NS5A-transactivated protein 4HCV NS5A-transactivated protein 4Protein NICE-3S863-3)	Ubiquitin-associated protein 2-like (Protein NICE-4)	(1)Galgal (1)Gasacu (1)Homsap (1)Musmus (1)Orylat
313	Homsap_101007p081	Homsap_101012p081	|P36543|VATE1_HUMAN|	|Q9BXK5|B2L13_HUMAN|	0.03721	33	0.36	681	17505	Vacuolar proton pump subunit E 1 (EC 3.6.3.14) (V-ATPase subunit E 1)DE (V-ATPase 31 kDa subunit) (P31)	Bcl-2-like 13 protein (Protein Mil1) (Bcl-rambo)	(1)Galgal (1)Gasacu (1)Homsap (1)Musmus (1)Orylat
314	Homsap_131453p081	Homsap_131456p081	|Q5T653|RM02_HUMAN|	|Q9NSK0|KLC4_HUMAN|	0.03721	130	0	2921	4439	50S ribosomal protein L2	Kinesin light chain 4 (KLC 4) (Kinesin-like protein 8)	(1)Galgal (1)Gasacu (1)Homsap (1)Musmus (1)Orylat
315	Homsap_102815p081	Homsap_102816p081	|Q9UPG8|PLAL2_HUMAN|	|Q9H488|OFUT1_HUMAN|	0.03721	165	0.1	19447	10065	Zinc finger protein PLAGL2 (Pleiomorphic adenoma-like protein 2)	GDP-fucose protein O-fucosyltransferase 1 precursor (EC 2.4.1.221)DE (Peptide-O-fucosyltransferase 1) (O-FucT-1)	(1)Galgal (1)Gasacu (1)Homsap (1)Musmus (1)Orylat
316	Homsap_139831p081	Homsap_139833p081	|Q9H825|METL8_HUMAN|	|Q5H9S7|CB037_HUMAN|	0.03721	206	0	23519	14455	Methyltransferase-like protein 8 (EC 2.1.1.-) (Tension-DE induced/inhibited protein)	Protein C2orf37	(1)Galgal (1)Gasacu (1)Homsap (1)Musmus (1)Orylat
317	Homsap_107298p081	Homsap_107299p081	|Q2KHM9|K0753_HUMAN|	|Q9BRA2|TXD17_HUMAN|	0.03721	402	0	24015	4776	Uncharacterized protein KIAA0753	Thioredoxin domain-containing protein 17 (Thioredoxin-like protein 514 kDa thioredoxin-related proteinTRP14Protein 42-9-9)	(1)Galgal (1)Gasacu (1)Homsap (1)Musmus (1)Orylat
318	Homsap_116672p081	Homsap_116674p081	|Q9NTG7|SIRT3_HUMAN|	|Q9UNM6|PSD13_HUMAN|	0.03721	616	0.32	1182	1079	NAD-dependent deacetylase sirtuin-3, mitochondrial precursorDE (EC 3.5.1.-) (SIR2-like protein 3) (hSIRT3)	26S proteasome non-ATPase regulatory subunit 13 (26S proteasomeDE regulatory subunit S11) (26S proteasome regulatory subunit p40.5)	(1)Galgal (1)Gasacu (1)Homsap (1)Musmus (1)Orylat	[22]
319	Homsap_118133p081	Homsap_118134p081	|Q9H3H3|CK068_HUMAN|	|Q14919|NC2A_HUMAN|	0.03711	197	0	23507	3120	UPF0696 protein C11orf68 (Basophilic leukemia-expressed protein Bles03Protein p5326)	Dr1-associated corepressor (Dr1-associated protein 1) (Negative co-DE factor 2-alpha) (NC2-alpha)	(1)Gasacu (1)Homsap (1)Musmus (1)Orylat
320	Homsap_111847p081	Homsap_111849p081	|B2RTY4|MYO9A_HUMAN|	|Q96LD8|SENP8_HUMAN|	0.03711	563	0	4448	2655	Myosin-IXb (Unconventional myosin-9b)	Sentrin-specific protease 8 (EC 3.4.22.-) (Sentrin/SUMO-specificDE protease SENP8) (Protease, cysteine 2) (NEDD8-specific protease 1)DE (Deneddylase-1)	(1)Gasacu (1)Homsap (1)Musmus (1)Orylat
321	Homsap_131881p081	Homsap_131883p081	|Q86VQ0|LCA5_HUMAN|	|A8MQU2_HUMAN|	0.03711	< 0	0	18879	13008	Lebercilin (Leber congenital amaurosis 5 protein)	SH3 domain-binding glutamic acid-rich protein (SH3BGR protein) (21-DE glutamic acid-rich protein) (21-GARP)	(1)Galgal (1)Gasacu (1)Homsap (1)Orylat
322	Homsap_114690p081	Homsap_114692p081	|Q7Z3S7|CA2D4_HUMAN|	|Q8N967|LRTM2_HUMAN|	0.03701	< 0	0	3423	17307	Voltage-dependent calcium channel subunit alpha-2/delta-2 precursorDE (Voltage-gated calcium channel subunit alpha-2/delta-2) (ProteinDE ducky) ((Contains: Voltage-dependent calcium channel subunit alpha-2-2;DE Voltage-dependent calcium channel subunit delta-2))	Leucine-rich repeat and transmembrane domain-containing protein 2 (Precursor)	(1)Gasacu (1)Homsap (1)Orylat
323	Homsap_120105p081	Homsap_120107p081	|P30039|PBLD_HUMAN|	|Q53F48_HUMAN|	0.03622	< 0	0	4562	17241	Phenazine biosynthesis-like domain-containing protein (MAWD-binding proteinUnknown protein 32 from 2D-page of liver tissue)	Heterogeneous nuclear ribonucleoprotein H3 (hnRNP H3) (hnRNP 2H9)	(1)Danrer (1)Galgal (1)Homsap (1)Musmus (1)Orylat
324	Homsap_136296p081	Homsap_136299p081	|Q8N7U6|EFHB_HUMAN|	|P20339|RAB5A_HUMAN|	0.03622	244	0	11891	300	EF-hand domain-containing family member B	Ras-related protein Rab-5A	(1)Danrer (1)Galgal (1)Homsap (1)Musmus (1)Orylat
325	Homsap_111347p081	Homsap_111348p081	|O43482|MS18B_HUMAN|	|Q9BXS6|NUSAP_HUMAN|	0.03622	250	0.42	27848	17380	Opa-interacting protein 5 (Cancer/testis antigen 86) (CT86)	Nucleolar and spindle-associated protein 1 (NuSAP)	(1)Danrer (1)Galgal (1)Homsap (1)Musmus (1)Orylat
326	Homsap_135117p081	Homsap_135119p081	|Q8NC60|CD014_HUMAN|	|P30876|RPB2_HUMAN|	0.03601	< 0	0.27	4828	223	Uncharacterized protein C4orf14 homolog	DNA-directed RNA polymerase II subunit RPB2 (EC 2.7.7.6) (RNADE polymerase II subunit B2) (DNA-directed RNA polymerase II subunit B)DE (RNA polymerase II subunit 2) (DNA-directed RNA polymerase II 140 kDaDE polypeptide)	(1)Danrer (1)Galgal (1)Homsap (1)Musmus (1)Xentro
327	Homsap_123479p081	Homsap_123482p081	|Q96MA6|CI098_HUMAN|	|Q96E40|CI009_HUMAN|	0.03601	< 0	0	5078	27771	Putative adenylate kinase-like protein C9orf98 homolog (EC 2.7.4.3)	Uncharacterized protein C9orf9	(1)Danrer (1)Galgal (1)Homsap (1)Musmus (1)Xentro
328	Homsap_112073p081	Homsap_112075p081	|Q7Z2Z2|ETUD1_HUMAN|	|Q658L1|F154B_HUMAN|	0.03601	36	0	1299	21408	Ribosome assembly protein 1 (EC 3.6.5.-) (Elongation factor-like 1)DE (EF-2 like GTPase)	Protein FAM154B	(1)Danrer (1)Galgal (1)Homsap (1)Musmus (1)Xentro
329	Homsap_143072p081	Homsap_143076p081	|Q08257|QOR_HUMAN|	|Q6IPR3|TYW3_HUMAN|	0.03601	81	0	2713	3982	Quinone oxidoreductase (EC 1.6.5.5) (NADPH:quinone reductase) (Zeta-DE crystallin)	tRNA wybutosine-synthesizing protein 3 homolog (tRNA-yW-synthesizing protein 3)	(1)Danrer (1)Galgal (1)Homsap (1)Musmus (1)Xentro
330	Homsap_146064p081	Homsap_146066p081	|Q96BJ3|AIDA_HUMAN|	|Q5VW32|BROX_HUMAN|	0.03601	90	0	11922	11923	UPF0491 protein C1orf80 homolog	BRO1 domain-containing protein BROX	(1)Danrer (1)Galgal (1)Homsap (1)Musmus (1)Xentro
331	Homsap_123517p081	Homsap_123520p081	|Q15528|MED22_HUMAN|	|P62424|RL7A_HUMAN|	0.03601	97	0.26	6719	696	Mediator of RNA polymerase II transcription subunit 22 (MediatorDE complex subunit 22) (Surfeit locus protein 5) (Surf-5)	60S ribosomal protein L7a (Surfeit locus protein 3) (PLA-XDE polypeptide)	(1)Danrer (1)Galgal (1)Homsap (1)Musmus (1)Xentro	[23]
332	Homsap_106829p081	Homsap_106830p081	|P25705|ATPA_HUMAN|	|Q96CS2|HAUS1_HUMAN|	0.03601	99	0.36	1051	15589	ATP synthase subunit alpha, mitochondrial precursor	Coiled-coil domain-containing protein 5	(1)Danrer (1)Galgal (1)Homsap (1)Musmus (1)Xentro
333	Homsap_114609p081	Homsap_114617p081	|Q5JVF3|PCID2_HUMAN|	|Q13619|CUL4A_HUMAN|	0.03601	125	0	1824	1781	PCI domain-containing protein 2 (CSN12-like protein)	Cullin-4A (CUL-4A)	(1)Danrer (1)Galgal (1)Homsap (1)Musmus (1)Xentro
334	Homsap_140228p081	Homsap_140231p081	|P28331|NDUS1_HUMAN|	|P24534|EF1B_HUMAN|	0.03601	131	0.41	2456	1194	NADH-ubiquinone oxidoreductase 75 kDa subunit, mitochondrial precursorDE (EC 1.6.5.3) (EC 1.6.99.3) (Complex I-75kD) (CI-75kD)	Elongation factor 1-beta (EF-1-beta)	(1)Danrer (1)Galgal (1)Homsap (1)Musmus (1)Xentro
335	Homsap_123369p081	Homsap_123373p081	|Q9NZ63|CI078_HUMAN|	|Q9Y2K6|UBP20_HUMAN|	0.03601	153	0	6552	5191	Uncharacterized protein C9orf78 (Hepatocellular carcinoma-associated antigen 59)	Ubiquitin carboxyl-terminal hydrolase 20 (EC 3.1.2.15) (UbiquitinDE thioesterase 20) (Ubiquitin-specific-processing protease 20)DE (Deubiquitinating enzyme 20)	(1)Danrer (1)Galgal (1)Homsap (1)Musmus (1)Xentro
336	Homsap_103096p081	Homsap_103098p081	|O43156|K0406_HUMAN|	|Q9NQG5|RPR1B_HUMAN|	0.03601	190	0	3477	10352	Uncharacterized protein KIAA0406	Regulation of nuclear pre-mRNA domain-containing protein 1B (Cell cycle-related and expression-elevated protein in tumor)	(1)Danrer (1)Galgal (1)Homsap (1)Musmus (1)Xentro
337	Homsap_133349p081	Homsap_133352p081	|B5ME40_HUMAN|	|Q6UX04|SDC10_HUMAN|	0.03601	259	0	11364	2548	Putative uncharacterized protein FAM159B	Peptidyl-prolyl cis-trans isomerase SDCCAG10 (EC 5.2.1.8)	(1)Danrer (1)Galgal (1)Homsap (1)Musmus (1)Xentro
338	Homsap_101309p081	Homsap_101310p081	|Q96NT3|CV013_HUMAN|	|P62318|SMD3_HUMAN|	0.03601	338	0	7263	1548	Uncharacterized protein C22orf13 (Protein LLN4)	Small nuclear ribonucleoprotein Sm D3 (snRNP core protein D3) (Sm-D3)	(1)Danrer (1)Galgal (1)Homsap (1)Musmus (1)Xentro
339	Homsap_135337p081	Homsap_135339p081	|O14979|HNRDL_HUMAN|	|Q9UHY7|ENOPH_HUMAN|	0.03601	385	0.2	15036	3872	Heterogeneous nuclear ribonucleoprotein D-like (hnRPD-like protein)DE (hnHNRP-DL) (JKT41-binding protein) (AU-rich element RNA-bindingDE factor) (Protein laAUF1)	Enolase-phosphatase E1 (EC 3.1.3.77) (2,3-diketo-5-methylthio-1-DE phosphopentane phosphatase) (MASA homolog)	(1)Danrer (1)Galgal (1)Homsap (1)Musmus (1)Xentro
340	Homsap_110421p081	Homsap_110422p081	|Q96QK1|VPS35_HUMAN|	|Q9Y5N6|ORC6_HUMAN|	0.03601	466	0	1038	11406	Vacuolar protein sorting-associated protein 35 (Vesicle proteinDE sorting 35) (hVPS35) (Maternal-embryonic 3)	Origin recognition complex subunit 6	(1)Danrer (1)Galgal (1)Homsap (1)Musmus (1)Xentro
341	Homsap_101069p081	Homsap_101073p081	|Q92890|UFD1_HUMAN|	|O75419|CC45L_HUMAN|	0.03601	721	0.06	1192	2203	Ubiquitin fusion degradation protein 1 homolog (UB fusion protein 1)	CDC45-related protein (PORC-PI-1) (Cdc45)	(1)Danrer (1)Galgal (1)Homsap (1)Musmus (1)Xentro	[24]
342	Homsap_107284p081	Homsap_107285p081	|Q9GZP9|DERL2_HUMAN|	|Q9H081|MIS12_HUMAN|	0.03601	750	0.3	1031	15571	Derlin-2 (Degradation in endoplasmic reticulum protein 2) (Der1-likeDE protein 2) (DERtrin-2) (F-LANa) (F-LAN-1)	Protein MIS12 homolog	(1)Danrer (1)Galgal (1)Homsap (1)Musmus (1)Xentro
343	Homsap_124230p081	Homsap_124231p081	|Q9UJV8|PURG_HUMAN|	|Q14191|WRN_HUMAN|	0.03591	< 0	0.56	23913	8825	Purine-rich element-binding protein gamma	Werner syndrome ATP-dependent helicase (EC 3.6.1.-)	(1)Danrer (1)Homsap (1)Musmus (1)Xentro	[25]
344	Homsap_143898p081	Homsap_143900p081	|Q9BT43|RPC7L_HUMAN|	|Q69YU3|AN34A_HUMAN|	0.03591	121	0	16869	27640	DNA-directed RNA polymerase III subunit RPC7-like (RNA polymerase III subunit C7-likeDNA-directed RNA polymerase III subunit G-like)	Ankyrin repeat domain-containing protein 34A	(1)Danrer (1)Homsap (1)Musmus (1)Xentro
345	Homsap_116151p081	Homsap_116152p081	|Q6P2S7|GNN_HUMAN|	|P14625|ENPL_HUMAN|	0.03591	339	0	23968	179	Tetratricopeptide repeat protein GNN (TPR repeat protein GNNGrp94-neighboring nucleotidase)	Endoplasmin precursor (Heat shock protein 90 kDa beta member 1) (94DE kDa glucose-regulated protein) (GRP94) (gp96 homolog) (Tumor rejectionDE antigen 1)	(1)Danrer (1)Homsap (1)Musmus (1)Xentro
346	Homsap_105360p081	Homsap_105362p081	|Q96D53|ADCK4_HUMAN|	|Q96DU7|IP3KC_HUMAN|	0.03591	408	0.31	1098	5943	Ubiquinone biosynthesis protein coq-8	Inositol-trisphosphate 3-kinase C (EC 2.7.1.127) (Inositol 1,4,5-DE trisphosphate 3-kinase C) (IP3K-C)	(1)Danrer (1)Homsap (1)Musmus (2)Xentro
347	Homsap_145230p081	Homsap_145234p081	|Q8N0S6|CENPL_HUMAN|	|Q6PI48|SYDM_HUMAN|	0.03591	498	0	15294	2936	Centromere protein L (CENP-L) (interphase centromere ocmplex protein 33)	Aspartyl-tRNA synthetase, mitochondrial precursor (EC 6.1.1.12)DE (Aspartate--tRNA ligase) (AspRS)	(1)Danrer (1)Homsap (1)Musmus (1)Xentro
348	Homsap_131582p081	Homsap_131585p081	|O75486|SUPT3_HUMAN|	|Q5T802_HUMAN|	0.03591	< 0	0.53	3980	14356	Transcription initiation protein SPT3 homolog (SPT3-like protein)	Runt-related transcription factor 2 (Core-binding factor, alpha 1DE subunit) (CBF-alpha 1) (Acute myeloid leukemia 3 protein) (OncogeneDE AML-3) (Polyomavirus enhancer-binding protein 2 alpha A subunit)DE (PEBP2-alpha A) (PEA2-alpha A) (SL3-3 enhancer factor 1 alpha ADE subunit) (SL3/AKV core-binding factor alpha A subunit) (Osteoblast-DE specific transcription factor 2) (OSF-2)	(1)Danrer (1)Galgal (1)Homsap (1)Xentro
349	Homsap_110751p081	Homsap_110752p081	|Q96MW5|COG8_HUMAN|	|Q9Y221|NIP7_HUMAN|	0.03591	33	0	3841	1106	Conserved oligomeric Golgi complex component 8	60S ribosome subunit biogenesis protein NIP7 homolog (KD93)	(1)Danrer (1)Galgal (1)Homsap (1)Xentro
350	Homsap_123184p081	Homsap_123188p081	|Q59FI9_HUMAN|	|Q6UWE0|LRSM1_HUMAN|	0.03591	97	0	670	13958	60S ribosomal protein L12	E3 ubiquitin-protein ligase LRSAM1 (Leucine-rich repeat and sterile alpha motif-containing protein 1Tsg101-associated ligasehTAL)	(1)Danrer (1)Galgal (1)Homsap (1)Xentro
351	Homsap_138676p081	Homsap_138680p081	|Q9Y575|ASB3_HUMAN|	|Q8WUX2|CHAC2_HUMAN|	0.03581	< 0	0	14478	2376	Ankyrin repeat and SOCS box protein 2 (ASB-2)	Cation transport regulator-like protein 1	(2)Danrer (1)Homsap (1)Xentro
352	Homsap_131949p081	Homsap_131951p081	|Q6PEY0|CXB7_HUMAN|	|Q96KF7|CF162_HUMAN|	0.03581	< 0	0	19866	11307	Gap junction beta-5 protein (Connexin-31.1) (Cx31.1)	UPF0708 protein C6orf162	(2)Danrer (1)Homsap (1)Xentro
353	Homsap_143055p081	Homsap_143065p081	|A6PVS8|LRIQ3_HUMAN|	|Q59H18|TNI3K_HUMAN|	0.03581	87	0	17793	137	Leucine-rich repeat and IQ domain-containing protein 3 (Leucine-rich repeat-containing protein 44)	Serine/threonine-protein kinase TNNI3K (EC 2.7.11.1) (TNNI3-DE interacting kinase) (Cardiac ankyrin repeat kinase)	(1)Danrer (1)Homsap (1)Xentro
354	Homsap_103253p081	Homsap_103257p081	|O95460|MATN4_HUMAN|	|Q9UBG7|RBPJL_HUMAN|	0.03405	< 0	0	27901	27580	Matrilin-4 precursor	Recombining binding protein suppressor of hairless-like proteinDE (Transcription factor RBP-L)	(1)Homsap (1)Musmus (1)Tetnig
355	Homsap_116517p081	Homsap_116520p081	|Q9NP78|ABCB9_HUMAN|	|Q6N063|OGFD2_HUMAN|	0.03405	< 0	0	10972	6725	ATP-binding cassette sub-family B member 9 precursor (ATP-bindingDE cassette transporter 9) (ABC transporter 9 protein) (TAP-like protein)DE (TAPL) (hABCB9)	2-oxoglutarate and iron-dependent oxygenase domain-containing protein 2	(1)Homsap (1)Musmus (1)Tetnig
356	Homsap_125111p081	Homsap_125112p081	|Q8N531|FBXL6_HUMAN|	|Q9HAB3|PEVR1_HUMAN|	0.03405	93	0	14123	15799	F-box/LRR-repeat protein 6 (F-box and leucine-rich repeat protein 6)DE (F-box protein FBL6) (FBL6A)	Uncharacterized protein C20orf54 homolog precursor	(1)Homsap (1)Musmus (1)Tetnig
357	Homsap_124894p081	Homsap_124895p081	|Q6P1N9|TATD1_HUMAN|	|Q9Y6M9|NDUB9_HUMAN|	0.03393	31	0.16	1110	3057	Uncharacterized deoxyribonuclease C17A3.08 (EC 3.1.21.-)	NADH dehydrogenase ((ubiquinone)) 1 beta subcomplex subunit 9 (NADH-DE ubiquinone oxidoreductase B22 subunit) (Complex I-B22) (CI-B22) (LYRDE motif-containing protein 3)	(1)Galgal (1)Gasacu (1)Homsap (1)Musmus
358	Homsap_121850p081	Homsap_121853p081	|A8MX78_HUMAN|	|Q9UI46|DNAI1_HUMAN|	0.03393	243	0	11999	4497	Putative uncharacterized protein C9orf25 (Fragment)	Dynein intermediate chain 1, axonemal (Axonemal dynein intermediateDE chain 1)	(1)Galgal (1)Gasacu (1)Homsap (1)Musmus
359	Homsap_137741p081	Homsap_137743p081	|Q14D04|MELT_HUMAN|	|P26022|PTX3_HUMAN|	0.03383	< 0	0.19	11039	17008	Ventricular zone-expressed PH domain-containing protein homolog 1DE (Protein melted)	Pentraxin-related protein PTX3 precursor (Pentaxin-related proteinDE PTX3) (Tumor necrosis factor-inducible protein TSG-14)	(1)Gasacu (1)Homsap (1)Musmus
360	Homsap_100021p081	Homsap_100023p081	|P03923|NU6M_HUMAN|	|P00156|CYB_HUMAN|	0.03383	74	0.63	33929	9553	NADH-ubiquinone oxidoreductase chain 6 (EC 1.6.5.3) (NADHDE dehydrogenase subunit 6)	Cytochrome b (Ubiquinol-cytochrome-c reductase complex cytochrome bDE subunit) (Cytochrome b-c1 complex subunit 3) (Complex III subunit 3)DE (Complex III subunit III)	(1)Gasacu (1)Homsap (1)Musmus
361	Homsap_138705p081	Homsap_138706p081	|Q8NHS4|CB063_HUMAN|	|B2RDW1_HUMAN|	0.03383	375	0	33628	750	Uncharacterized protein C2orf63	Ubiquitin	(1)Gasacu (1)Homsap (1)Musmus
362	Homsap_117949p081	Homsap_117950p081	|Q9BQ69|MACD1_HUMAN|	|Q9NZU1|FLRT1_HUMAN|	0.03373	< 0	0.17	1111	7368	MACRO domain-containing protein 1 (Protein LRP16)	Leucine-rich repeat transmembrane protein FLRT1 precursorDE (Fibronectin-like domain-containing leucine-rich transmembrane proteinDE 1)	(1)Gasacu (1)Homsap
363	Homsap_111434p081	Homsap_111435p081	|Q12888|TP53B_HUMAN|	|P78559|MAP1A_HUMAN|	0.03073	420	0.39	11109	15542	Tumor suppressor p53-binding protein 1 (p53-binding protein 1)DE (p53BP1) (53BP1)	Microtubule-associated protein 1A (MAP 1A) (Proliferation-relatedDE protein p80) ((Contains: MAP1 light chain LC2))	(1)Galgal (1)Homsap (1)Musmus (1)Orylat
364	Homsap_124859p081	Homsap_124860p081	|Q9BYD1|RM13_HUMAN|	|Q96DY7|MTBP_HUMAN|	0.02545	19	0.08	1964	17194	39S ribosomal protein L13, mitochondrial (L13mt) (MRP-L13)	Mdm2-binding protein (mMTBP)	(1)Danrer (1)Galgal (1)Homsap (1)Musmus
365	Homsap_108704p081	Homsap_108705p081	|Q9P0M9|RM27_HUMAN|	|Q96AY2|EME1_HUMAN|	0.02545	28	0	1874	12323	Mitochondrial 39S ribosomal protein L27 (L27mt) (MRP-L27)	Crossover junction endonuclease EME1 (hMMS4)	(1)Danrer (1)Galgal (1)Homsap (1)Musmus
366	Homsap_100564p081	Homsap_100572p081	|P57054|PIGP_HUMAN|	|P53804|TTC3_HUMAN|	0.02545	101	0.15	3181	19461	Phosphatidylinositol N-acetylglucosaminyltransferase subunit PDE (EC 2.4.1.198) (Phosphatidylinositol-glycan biosynthesis class PDE protein) (PIG-P) (Down syndrome critical region protein 5) (DownDE syndrome critical region protein C)	Tetratricopeptide repeat protein 3 (TPR repeat protein 3TPR repeat protein DRING finger protein 105Protein DCRR1)	(1)Danrer (1)Galgal (1)Homsap (1)Musmus
367	Homsap_118598p081	Homsap_118600p081	|P49959|MRE11_HUMAN|	|Q8WVL7|ANR49_HUMAN|	0.02545	113	0	1286	10027	Double-strand break repair protein MRE11A (MRE11 homolog 1) (MRE11DE meiotic recombination 11 homolog A)	Ankyrin repeat domain-containing protein 49 (Fetal globin-inducing factor)	(1)Danrer (1)Galgal (1)Homsap (1)Musmus
368	Homsap_116546p081	Homsap_116547p081	|Q14232|EI2BA_HUMAN|	|Q13889|TF2H3_HUMAN|	0.02545	160	0.31	1993	2354	Translation initiation factor eIF-2B subunit alpha (eIF-2B GDP-GTPDE exchange factor subunit alpha)	General transcription factor IIH subunit 3 (General transcriptionDE factor IIH polypeptide 3) (TFIIH basal transcription factor complexDE p34 subunit) (Basic transcription factor 2 34 kDa subunit) (BTF2-p34)	(1)Danrer (1)Galgal (1)Homsap (1)Musmus
369	Homsap_139465p081	Homsap_139467p081	|Q3KRA6|CB076_HUMAN|	|P07108|ACBP_HUMAN|	0.02545	186	0	6230	2109	UPF0538 protein C2orf76	Acyl-CoA-binding protein (ACBP) (Diazepam-binding inhibitor) (DBI)DE (Endozepine) (EP)	(1)Danrer (1)Galgal (1)Homsap (1)Musmus
370	Homsap_110538p081	Homsap_110541p081	|Q9GZU8|NIP30_HUMAN|	|Q96DX4|RSPRY_HUMAN|	0.02545	258	0	8883	8738	NEFA-interacting nuclear protein NIP30	RING finger and SPRY domain-containing protein 1 (Precursor)	(1)Danrer (1)Galgal (1)Homsap (1)Musmus
371	Homsap_110696p081	Homsap_110697p081	|Q6VN20|RBP10_HUMAN|	|Q2TAA8|TXIP1_HUMAN|	0.02545	455	0	1073	3439	Ran-binding protein 9 (RanBP9) (RanBP7) (Ran-binding protein M)DE (RanBPM) (BPM90) (BPM-L)	Translin-associated factor X-interacting protein 1 (Trax-interactingDE protein 1)	(3)Danrer (1)Galgal (1)Homsap (1)Musmus
372	Homsap_118747p081	Homsap_118748p081	|P02511|CRYAB_HUMAN|	|Q16082|HSPB2_HUMAN|	0.02545	472	0.5	3628	27801	Alpha-crystallin B chain (Alpha(B)-crystallin) (Rosenthal fiberDE component) (Heat shock protein beta-5) (HspB5) (Renal carcinomaDE antigen NY-REN-27)	Heat shock protein beta-2 (HspB2) (DMPK-binding protein) (MKBP)	(1)Danrer (1)Galgal (1)Homsap (1)Musmus	[26]
373	Homsap_142583p081	Homsap_142584p081	|Q9HC44|GPBL1_HUMAN|	|Q5SWH9|TMM69_HUMAN|	0.02545	678	0	14437	12290	Vasculin (GC-rich promoter-binding protein 1) (mGPBP)	Transmembrane protein 69	(2)Danrer (1)Galgal (1)Homsap (1)Musmus
374	Homsap_118070p081	Homsap_118072p081	|P35544|UBIM_HUMAN|	|Q13405|RM49_HUMAN|	0.02535	< 0	0	914	11274	Ubiquitin-like protein FUBI (Monoclonal non-specific suppressor factorDE beta) (MNSF-beta)	Mitochondrial 39S ribosomal protein L49 (L49mt) (MRP-L49)	(2)Danrer (1)Homsap (1)Musmus
375	Homsap_135738p081	Homsap_135739p081	|O43677|NDUC1_HUMAN|	|Q9BXJ9|NARG1_HUMAN|	0.02535	< 0	0.34	33679	978	NADH dehydrogenase ((ubiquinone)) 1 subunit C1, mitochondrial precursorDE (NADH-ubiquinone oxidoreductase KFYI subunit) (Complex I-KFYI) (CI-DE KFYI)	NMDA receptor-regulated protein 1 (N-terminal acetyltransferase)DE (Protein tubedown-1) (Tbdn100) (Gastric cancer antigen Ga19)	(1)Danrer (1)Homsap (1)Musmus
376	Homsap_119367p081	Homsap_119369p081	|Q49AH0|CDNF_HUMAN|	|Q0VDF9|HSP7E_HUMAN|	0.02535	< 0	0	33758	15447	ARMET-like protein precursor	Major heat shock 70 kDa protein Aa (Heat shock protein 70Aa) (HSP70-DE 87A7)	(1)Danrer (1)Homsap (1)Musmus
377	Homsap_143519p081	Homsap_143523p081	|Q5T5A4|CA194_HUMAN|	|Q6UXG2|K1324_HUMAN|	0.02535	80	0	24589	4601	Uncharacterized protein C1orf194	UPF0577 protein KIAA1324 (Estrogen-induced gene 121 proteinPrecursor)	(1)Danrer (1)Homsap (1)Musmus
378	Homsap_136857p081	Homsap_136859p081	|Q86U86|PB1_HUMAN|	|Q9BVP2|GNL3_HUMAN|	0.02535	84	0.22	1575	21093	Protein polybromo-1 (hPB1) (Polybromo-1D) (BRG1-associated factor 180)DE (BAF180)	Guanine nucleotide-binding protein-like 3 (Nucleolar GTP-bindingDE protein 3) (Nucleostemin) (E2-induced gene 3 protein) (Novel nucleolarDE protein 47) (NNP47)	(1)Danrer (1)Homsap (1)Musmus
379	Homsap_110312p081	Homsap_110313p081	|A1A4V9|CP093_HUMAN|	|O75150|BRE1B_HUMAN|	0.02535	88	0	8827	3522	Coiled-coil domain-containing protein C16orf93	E3 ubiquitin-protein ligase Bre1 (EC 6.3.2.-) (dBre1)	(1)Danrer (1)Homsap (1)Musmus
380	Homsap_131428p081	Homsap_131431p081	|Q15814|TBCC_HUMAN|	|Q6AI39|K0240_HUMAN|	0.02535	138	0	3070	23894	Tubulin-specific chaperone C (Tubulin-folding cofactor C) (CFC)	Uncharacterized protein KIAA0240	(1)Danrer (1)Galgal (1)Homsap
381	Homsap_120936p081	Homsap_120937p081	|Q96IX5|USMG5_HUMAN|	|Q14690|RRP5_HUMAN|	0.02535	172	0	28890	1063	Up-regulated during skeletal muscle growth protein 5 (HCV F-transactivated protein 2)	Protein RRP5 homolog (Programmed cell death protein 11)	(1)Danrer (1)Homsap (1)Musmus
382	Homsap_103646p081	Homsap_103645p081	|O95685|PPR3D_HUMAN|	|Q9NTX9|CT177_HUMAN|	0.02535	204	0	3149	17713	Protein phosphatase 1 regulatory subunit 3D (Protein phosphatase 1,DE regulatory subunit 6) (Protein phosphatase 1-binding subunit R6)	Uncharacterized protein C20orf177	(1)Danrer (1)Homsap (1)Musmus
383	Homsap_117883p081	Homsap_117886p081	|Q96G97|BSCL2_HUMAN|	|P63215|GBG3_HUMAN|	0.02535	260	0	4015	23940	Seipin (Bernardinelli-Seip congenital lipodystrophy type 2 protein)	Guanine nucleotide-binding protein G(I)/G(S)/G(O) subunit gamma-3DE precursor	(1)Danrer (1)Homsap (1)Musmus
384	Homsap_116343p081	Homsap_116344p081	|Q96DY2|IQCD_HUMAN|	|Q9ULQ1|TPC1_HUMAN|	0.02535	377	0	18875	10026	IQ domain-containing protein D	Two pore calcium channel protein 1 (Voltage-dependent calcium channel protein TPC1)	(1)Danrer (1)Homsap (1)Musmus
385	Homsap_107477p081	Homsap_107480p081	|Q9UNK0|STX8_HUMAN|	|Q8N1V2|WDR16_HUMAN|	0.02535	684	0	12894	4344	Syntaxin-8	WD repeat-containing protein 16 (WD40-repeat protein up-regulated inDE HCC)	(1)Danrer (1)Homsap (1)Musmus
386	Homsap_144465p081	Homsap_144468p081	|Q5T1A1|DCST2_HUMAN|	|Q5T197|DCST1_HUMAN|	0.02525	43	0	16873	12338	DC-STAMP domain-containing protein 2	DC-STAMP domain-containing protein 1	(1)Danrer (1)Homsap
387	Homsap_128650p081	Homsap_128656p081	|Q8NEE6|FXL13_HUMAN|	|Q8N6Y2|LRC17_HUMAN|	0.0197	< 0	0.17	15919	17165	F-box/LRR-repeat protein 2 (F-box and leucine-rich repeat protein 2)DE (F-box protein FBL2/FBL3)	Leucine-rich repeat-containing protein 17 (p37NBPrecursor)	(1)Galgal (1)Homsap (1)Musmus (1)Xentro
388	Homsap_113430p081	Homsap_113432p081	|Q99538|LGMN_HUMAN|	|Q8TBA6|GOGA5_HUMAN|	0.0197	< 0	0.32	6133	9278	Legumain precursor (EC 3.4.22.34) (Asparaginyl endopeptidase)DE (Protease, cysteine 1)	Golgin subfamily A member 5 (Golgin-84) (RET-fused gene 5 protein)DE (Ret-II protein)	(1)Galgal (1)Homsap (1)Musmus (1)Xentro
389	Homsap_111447p081	Homsap_111451p081	|Q6PFW1|VIP1_HUMAN|	|P12532|KCRU_HUMAN|	0.0197	< 0	0	811	6334	Inositol hexakisphosphate and diphosphoinositol-pentakisphosphateDE kinase 1 (EC 2.7.4.21) (EC 2.7.4.24) (InsP6 and PP-IP5 kinase 1) (PP-DE IP5 kinase 1) (Inositol pyrophosphate synthase 1) (hsVIP1) (IP6DE kinase) (Histidine acid phosphatase domain-containing protein 2A)	Creatine kinase, ubiquitous mitochondrial precursor (EC 2.7.3.2) (U-DE MtCK) (Mia-CK) (Acidic-type mitochondrial creatine kinase)	(1)Galgal (2)Homsap (1)Musmus (1)Xentro
390	Homsap_123527p081	Homsap_123528p081	|Q15526|SURF1_HUMAN|	|Q15527|SURF2_HUMAN|	0.0197	< 0	0	2504	15444	Surfeit locus protein 1	Surfeit locus protein 2 (Surf-2)	(1)Galgal (1)Homsap (1)Musmus (1)Xentro	[27]
391	Homsap_142971p081	Homsap_142976p081	|Q5VTH9|WDR78_HUMAN|	|Q8N108|MIER1_HUMAN|	0.0197	< 0	0.1	7069	14007	Dynein intermediate chain 1, axonemal (Axonemal dynein intermediateDE chain 1)	Mesoderm induction early response protein 1 (Mi-er1) (hmi-er1) (EarlyDE response 1) (Er1)	(1)Galgal (1)Homsap (1)Musmus (1)Xentro
392	Homsap_114210p081	Homsap_114214p081	|Q9H9S4|CB39L_HUMAN|	|Q96T68|SETB2_HUMAN|	0.0197	< 0	0	730	33823	Calcium-binding protein 39-like (Mo25-like protein) (Antigen MLAA-34)	Histone-lysine N-methyltransferase SETDB1 (EC 2.1.1.43) (SET domainDE bifurcated 1) (ERG-associated protein with SET domain) (ESET) (HistoneDE H3-K9 methyltransferase 4) (H3-K9-HMTase 4) (Lysine N-DE methyltransferase 1E)	(1)Galgal (1)Homsap (1)Musmus (1)Xentro
393	Homsap_109602p081	Homsap_109605p081	|Q6PJ21|SPSB3_HUMAN|	|Q9Y5Y2|NUBP2_HUMAN|	0.0197	< 0	0	13313	2900	SPRY domain-containing SOCS box protein 3 (SSB-3)	Nucleotide-binding protein 2 (NBP 2)	(1)Galgal (1)Homsap (1)Musmus (1)Xentro
394	Homsap_100304p081	Homsap_100312p081	|P18859|ATP5J_HUMAN|	|Q06546|GABPA_HUMAN|	0.0197	< 0	0.19	11127	10237	ATP synthase-coupling factor 6, mitochondrial precursor (ATPaseDE subunit F6)	GA-binding protein alpha chain (GABP subunit alpha) (TranscriptionDE factor E4TF1-60) (Nuclear respiratory factor 2 subunit alpha)	(1)Galgal (1)Homsap (1)Musmus (1)Xentro	[28]
395	Homsap_141031p081	Homsap_141043p081	|O75161|NPHP4_HUMAN|	|Q13303|KCAB2_HUMAN|	0.0197	< 0	0.17	7844	378	Nephrocystin-4 (Nephroretinin)	Voltage-gated potassium channel subunit beta-2 (K(+) channel subunitDE beta-2) (Kv-beta-2) (HKvbeta2)	(1)Galgal (1)Homsap (1)Musmus (1)Xentro
396	Homsap_142560p081	Homsap_142563p081	|Q9UIF7|MUTYH_HUMAN|	|Q96GM8|TOE1_HUMAN|	0.0197	< 0	0	3491	9197	A/G-specific adenine DNA glycosylase (EC 3.2.2.-) (MutY homolog)DE (hMYH)	Target of EGR1 protein 1	(1)Galgal (1)Homsap (1)Musmus (1)Xentro
397	Homsap_103332p081	Homsap_103334p081	|Q9BR09|NEUL2_HUMAN|	|P10619|PPGB_HUMAN|	0.0197	< 0	0.24	8826	469	Neuralized-like protein 2	LysosomalDE protective protein 20 kDa chain))	(1)Galgal (1)Homsap (1)Musmus (1)Xentro
398	Homsap_135708p081	Homsap_135710p081	|Q8NHS3|MFSD8_HUMAN|	|Q0P651|CD029_HUMAN|	0.0197	< 0	0	5253	6977	Major facilitator superfamily domain-containing protein 8 (Ceroid-DE lipofuscinosis neuronal protein 7)	Uncharacterized protein C4orf29 (Precursor)	(1)Galgal (1)Homsap (1)Musmus (1)Xentro
399	Homsap_144864p081	Homsap_144867p081	|P53621|COPA_HUMAN|	|Q92542|NICA_HUMAN|	0.0197	< 0	0.4	966	6157	Proxenin))	Nicastrin precursor	(1)Galgal (1)Homsap (1)Musmus (1)Xentro
400	Homsap_145470p081	Homsap_145483p081	|Q5LJA9_HUMAN|	|P10155|RO60_HUMAN|	0.0197	< 0	0	2352	8429	Ubiquitin carboxyl-terminal hydrolase isozyme L5 (EC 3.4.19.12) (UCH-DE L5) (Ubiquitin thioesterase L5) (Ubiquitin C-terminal hydrolaseDE UCH37)	60 kDa SS-A/Ro ribonucleoprotein (60 kDa Ro protein) (60 kDaDE ribonucleoprotein Ro) (RoRNP) (Ro 60 kDa autoantigen) (TROVE domainDE family member 2) (Sjoegren syndrome type A antigen) (SS-A) (SjoegrenDE syndrome antigen A2)	(1)Galgal (1)Homsap (1)Musmus (1)Xentro
401	Homsap_138734p081	Homsap_138735p081	|Q3MIT2|PUS10_HUMAN|	|Q92968|PEX13_HUMAN|	0.0197	< 0	0	3939	9482	Putative tRNA pseudouridine synthase Pus10 (tRNA pseudouridine 55 synthasePsi55 synthasetRNA-uridine isomerasetRNA pseudouridylate synthaseCoiled-coil domain-containing protein 139)	Peroxisomal membrane protein PEX13 (Peroxin-13)	(1)Galgal (1)Homsap (1)Musmus (1)Xentro
402	Homsap_109531p081	Homsap_109532p081	|Q9UJJ7|RUSD1_HUMAN|	|Q8WVB6|CTF18_HUMAN|	0.0197	< 0	0	4678	2129	RNA pseudouridylate synthase domain-containing protein 1 (Ribosomal large subunit pseudouridine synthase C-like protein)	Chromosome transmission fidelity protein 18	(1)Galgal (1)Homsap (1)Musmus (1)Xentro
403	Homsap_143323p081	Homsap_143331p081	|Q9Y3A6|TMED5_HUMAN|	|Q5T9S5|CCD18_HUMAN|	0.0197	< 0	0	9529	21140	Transmembrane emp24 domain-containing protein 5 precursor	Coiled-coil domain-containing protein 18 (Sarcoma antigen NY-SAR-24)	(1)Galgal (1)Homsap (1)Musmus (1)Xentro
404	Homsap_138349p081	Homsap_138351p081	|Q6GMV3|CB079_HUMAN|	|Q9BU64|CENPO_HUMAN|	0.0197	< 0	0	4942	15924	Uncharacterized protein C2orf79	Centromere protein O (CENP-OInterphase centromere complex protein 36)	(1)Galgal (1)Homsap (1)Musmus (1)Xentro
405	Homsap_142795p081	Homsap_142800p081	|Q9Y547|HSB11_HUMAN|	|Q9Y546|LRC42_HUMAN|	0.0197	< 0	0	12570	18912	Heat shock protein beta-11 (Hspb11Placental protein 25PP25)	Leucine-rich repeat-containing protein 42	(1)Galgal (1)Homsap (1)Musmus (1)Xentro
406	Homsap_110715p081	Homsap_110716p081	|Q9NUL7|DDX28_HUMAN|	|Q9NX74|DUS2L_HUMAN|	0.0197	< 0	0	7286	2223	Probable ATP-dependent RNA helicase DDX28 (EC 3.6.1.-) (MitochondrialDE DEAD box protein 28)	tRNA-dihydrouridine synthase 2 (EC 1.-.-.-)	(1)Galgal (1)Homsap (1)Musmus (1)Xentro
407	Homsap_108942p081	Homsap_108943p081	|P17844|DDX5_HUMAN|	|Q96GE4|CCD45_HUMAN|	0.0197	< 0	0	439	19381	Probable ATP-dependent RNA helicase DDX5 (EC 3.6.1.-) (DEAD boxDE protein 5) (RNA helicase p68)	Coiled-coil domain-containing protein 45	(1)Galgal (1)Homsap (1)Musmus (1)Xentro
408	Homsap_142385p081	Homsap_142387p081	|Q9H0C1|ZMY12_HUMAN|	|Q9HAB8|PPCS_HUMAN|	0.0197	< 0	0	9220	1492	Zinc finger MYND domain-containing protein 12	Phosphopantothenate--cysteine ligase (EC 6.3.2.5)DE (Phosphopantothenoylcysteine synthetase) (PPC synthetase)	(1)Galgal (1)Homsap (1)Musmus (1)Xentro
409	Homsap_143630p081	Homsap_143632p081	|Q9BQA1|MEP50_HUMAN|	|P24539|AT5F1_HUMAN|	0.0197	< 0	0	9223	7029	Methylosome protein 50 (MEP-50WD repeat-containing protein 77Androgen receptor cofactor p44p44/Mep50)	ATP synthase subunit b, mitochondrial precursor	(1)Galgal (1)Homsap (1)Musmus (1)Xentro
410	Homsap_104030p081	Homsap_104031p081	|Q9UK45|LSM7_HUMAN|	|Q8TCT7|PSL1_HUMAN|	0.0197	< 0	0.11	2592	4314	U6 snRNA-associated Sm-like protein LSm7	Signal peptide peptidase-like 2B (Protein SPP-like 2BProtein SPPL2bIntramembrane protease 4IMP-4Presenilin-like protein 1)	(1)Galgal (1)Homsap (1)Musmus (1)Xentro
411	Homsap_102979p081	Homsap_102987p081	|Q9Y697|NFS1_HUMAN|	|P60602|ROMO1_HUMAN|	0.0197	< 0	0	1187	12819	Cysteine desulfurase, mitochondrial precursor (EC 2.8.1.7)	Reactive oxygen species modulator 1 (ROS modulator1) (Protein MGR2 homolog)	(1)Galgal (1)Homsap (1)Musmus (1)Xentro
412	Homsap_107276p081	Homsap_107277p081	|Q99567|NUP88_HUMAN|	|Q86UA6|RIP_HUMAN|	0.0197	< 0	0.33	9540	17424	Nuclear pore complex protein Nup88 (Nucleoporin Nup88) (88 kDa nuclearDE pore complex protein)	RPA-interacting protein (hRIP)	(1)Galgal (1)Homsap (1)Musmus (1)Xentro
413	Homsap_145130p081	Homsap_145133p081	|Q9Y5B8|NDK7_HUMAN|	|Q9H2G9|GO45_HUMAN|	0.0197	8	0.28	4169	9570	Nucleoside diphosphate kinase homolog 5 (NDK-H 5) (NDP kinase homologDE 5) (nm23-M5)	Golgin-45 (Basic leucine zipper nuclear factor 1) (JEM-1) (p45 basicDE leucine-zipper nuclear factor)	(1)Galgal (1)Homsap (1)Musmus (1)Xentro
414	Homsap_140366p081	Homsap_140368p081	|Q96BH1|RNF25_HUMAN|	|Q9NRP7|STK36_HUMAN|	0.0197	11	0	7390	5286	E3 ubiquitin-protein ligase RNF25 (EC 6.3.2.-) (RING finger proteinDE 25) (RING finger protein AO7)	Serine/threonine-protein kinase 36 (EC 2.7.11.1) (Fused homolog)	(1)Galgal (1)Homsap (1)Musmus (1)Xentro
415	Homsap_115268p081	Homsap_115272p081	|Q8TBF4|ZCRB1_HUMAN|	|Q8NEY8|PPHLN_HUMAN|	0.0197	15	0	8900	19250	Zinc finger CCHC-type and RNA-binding motif-containing protein 1DE (U11/U12 small nuclear ribonucleoprotein 31 kDa protein) (U11/U12DE snRNP 31 kDa protein) (U11/U12-31K)	Periphilin-1 (Gastric cancer antigen Ga50)	(1)Galgal (1)Homsap (1)Musmus (1)Xentro
416	Homsap_118275p081	Homsap_118277p081	|Q7Z2W9|RM21_HUMAN|	|P38935|SMBP2_HUMAN|	0.0197	16	0	7929	2997	39S ribosomal protein L21, mitochondrial (L21mtMRP-L21Precursor)	DNA-binding protein SMUBP-2 (EC 3.6.1.-) (ATP-dependent helicaseDE IGHMBP2) (Immunoglobulin mu-binding protein 2) (SMUBP-2) (Glial factorDE 1) (GF-1)	(1)Galgal (1)Homsap (1)Musmus (1)Xentro
417	Homsap_141496p081	Homsap_141501p081	|Q8N766|K0090_HUMAN|	|Q9UKD2|MRT4_HUMAN|	0.0197	29	0	2383	1721	Uncharacterized protein KIAA0090 precursor	mRNA turnover protein 4 homolog	(1)Galgal (1)Homsap (1)Musmus (1)Xentro
418	Homsap_112948p081	Homsap_112951p081	|O75717|WDHD1_HUMAN|	|Q8WXH5|SOCS4_HUMAN|	0.0197	37	0.15	2512	33829	WD repeat and HMG-box DNA-binding protein 1 (Acidic nucleoplasmic DNA-DE binding protein 1) (And-1)	Suppressor of cytokine signaling 5 (SOCS-5) (Cytokine-inducible SH2-DE containing protein 5)	(1)Galgal (1)Homsap (1)Musmus (1)Xentro
419	Homsap_141017p081	Homsap_141020p081	|O60308|K0562_HUMAN|	|O76075|DFFB_HUMAN|	0.0197	48	0	4018	10274	Uncharacterized protein KIAA0562	DNA fragmentation factor subunit beta (EC 3.-.-.-) (DNA fragmentationDE factor 40 kDa subunit) (DFF-40) (Caspase-activated deoxyribonuclease)DE (Caspase-activated DNase) (CAD) (Caspase-activated nuclease) (CPAN)	(1)Galgal (1)Homsap (1)Musmus (1)Xentro
420	Homsap_123642p081	Homsap_123648p081	|Q96C92|SDCG3_HUMAN|	|Q10713|MPPA_HUMAN|	0.0197	51	0	17226	1224	Serologically defined colon cancer antigen 3 (Antigen NY-CO-3)	Mitochondrial-processing peptidase subunit alpha, mitochondrialDE precursor (EC 3.4.24.64) (Alpha-MPP) (P-55)	(1)Galgal (1)Homsap (1)Musmus (1)Xentro
421	Homsap_134477p081	Homsap_134480p081	|Q969Q5|RAB24_HUMAN|	|Q9Y255|PRLD1_HUMAN|	0.0197	56	0.55	15233	2866	Ras-related protein Rab-24	PRELI domain-containing protein 1, mitochondrial precursor (Px19-likeDE protein) (25 kDa protein of relevant evolutionary and lymphoidDE interest)	(1)Galgal (1)Homsap (1)Musmus (1)Xentro
422	Homsap_119113p081	Homsap_119114p081	|P42695|CNDD3_HUMAN|	|Q4G0F5|VP26B_HUMAN|	0.0197	73	0	4811	724	Condensin-2 complex subunit D3 (Non-SMC condensin II complex subunitDE D3) (hCAP-D3)	Vacuolar protein sorting-associated protein 26B (Vesicle proteinDE sorting 26B)	(1)Galgal (1)Homsap (1)Musmus (1)Xentro
423	Homsap_117813p081	Homsap_117815p081	|Q16531|DDB1_HUMAN|	|Q3LXA3|DHAK_HUMAN|	0.0197	77	0.37	2220	2208	DNA damage-binding protein 1 (Damage-specific DNA-binding protein 1)DE (UV-damaged DNA-binding factor) (DDB p127 subunit) (DNA damage-bindingDE protein a) (DDBa) (UV-damaged DNA-binding protein 1) (UV-DDB 1)DE (Xeroderma pigmentosum group E-complementing protein) (XPCe) (XPE-DE binding factor) (XPE-BF) (HBV X-associated protein 1) (XAP-1)	Dihydroxyacetone kinase 2 (EC 2.7.1.29) (Glycerone kinase 2) (DHADE kinase 2)	(1)Galgal (1)Homsap (1)Musmus (1)Xentro
424	Homsap_143422p081	Homsap_143424p081	|Q9UBQ6|EXTL2_HUMAN|	|Q8NEW0|ZNT7_HUMAN|	0.0197	78	0.32	16768	1708	Exostosin-like 2 (EC 2.4.1.223) (Glucuronyl-galactosyl-proteoglycan 4-DE alpha-N-acetylglucosaminyltransferase) (Alpha-1,4-N-DE acetylhexosaminyltransferase EXTL2) (Alpha-GalNAcT EXTL2) (EXT-relatedDE protein 2) ((Contains: Processed exostosin-like 2))	Zinc transporter 7 (ZnT-7) (Znt-like transporter 2) (Solute carrierDE family 30 member 7)	(1)Galgal (1)Homsap (1)Musmus (1)Xentro
425	Homsap_117551p081	Homsap_117554p081	|Q9NVX7|KBTB4_HUMAN|	|O75489|NDUS3_HUMAN|	0.0197	81	0.34	14520	3481	Kelch-like protein 24 (Kainate receptor-interacting protein for GluR6)DE (KRIP6) (Protein DRE1)	NADH dehydrogenase ((ubiquinone)) iron-sulfur protein 3, mitochondrialDE precursor (EC 1.6.5.3) (EC 1.6.99.3) (NADH-ubiquinone oxidoreductaseDE 30 kDa subunit) (Complex I-30kD) (CI-30kD)	(1)Galgal (1)Homsap (1)Musmus (1)Xentro
426	Homsap_133469p081	Homsap_133470p081	|Q9H9E1|ANRA2_HUMAN|	|Q8TED0|UTP15_HUMAN|	0.0197	82	0	12994	1925	Ankyrin repeat family A protein 2 (RFXANK-like 2)	U3 small nucleolar RNA-associated protein 15 homolog	(1)Galgal (1)Homsap (1)Musmus (1)Xentro
427	Homsap_139233p081	Homsap_139235p081	|Q86WW8|CB064_HUMAN|	|Q53HI1|UNC50_HUMAN|	0.0197	85	0	4716	3775	Uncharacterized protein C2orf64	Protein unc-50 homolog (Uncoordinated-like protein) (PeriodontalDE ligament-specific protein 22) (PDLs22) (Protein GMH1 homolog) (hGMH1)	(1)Galgal (1)Homsap (1)Musmus (1)Xentro
428	Homsap_114724p081	Homsap_114727p081	|Q08050|FOXM1_HUMAN|	|Q9BSD3|CL032_HUMAN|	0.0197	86	0	11250	33802	Forkhead box protein M1 (Forkhead-related protein FKHL16) (HepatocyteDE nuclear factor 3 forkhead homolog 11) (HNF-3/fork-head homolog 11)DE (HFH-11) (Winged-helix factor from INS-1 cells) (M-phaseDE phosphoprotein 2) (MPM-2 reactive phosphoprotein 2) (TranscriptionDE factor Trident)	Uncharacterized protein C12orf32	(1)Galgal (1)Homsap (1)Musmus (1)Xentro
429	Homsap_126568p081	Homsap_126574p081	|O75832|PSD10_HUMAN|	|Q8WYN0|ATG4A_HUMAN|	0.0197	86	0.45	3124	563	26S proteasome non-ATPase regulatory subunit 10 (26S proteasomeDE regulatory subunit p28) (Gankyrin)	Cysteine protease ATG4A (EC 3.4.22.-) (Autophagy-related protein 4DE homolog A) (hAPG4A) (Autophagin-2) (Autophagy-related cysteineDE endopeptidase 2) (AUT-like 2 cysteine endopeptidase)	(1)Galgal (1)Homsap (1)Musmus (1)Xentro
430	Homsap_143024p081	Homsap_143025p081	|Q9H9A6|LRC40_HUMAN|	|Q05519|SFR11_HUMAN|	0.0197	90	0.19	3852	12945	Leucine-rich repeat protein SHOC-2 (Ras-binding protein Sur-8)	Splicing factor arginine/serine-rich 11 (Arginine-rich 54 kDa nuclearDE protein) (p54)	(1)Galgal (1)Homsap (1)Musmus (1)Xentro
431	Homsap_124000p081	Homsap_124001p081	|B3KM57_HUMAN|	|Q8NEZ2|VP37A_HUMAN|	0.0197	93	0.26	712	8603	CCR4-NOT transcription complex subunit 7 (CCR4-associated factor 1)DE (CAF-1) (BTG1-binding factor 1)	Vacuolar protein sorting-associated protein 37A (hVps37A)DE (Hepatocellular carcinoma-related protein 1)	(1)Galgal (1)Homsap (1)Musmus (1)Xentro
432	Homsap_141506p081	Homsap_141508p081	|O43488|ARK72_HUMAN|	|Q6ZP29|PQLC2_HUMAN|	0.0197	100	0	3514	408	Aflatoxin B1 aldehyde reductase member 2 (EC 1.-.-.-) (AFB1-AR 1)DE (Aldoketoreductase 7)	PQ-loop repeat-containing protein 2	(1)Galgal (1)Homsap (1)Musmus (1)Xentro
433	Homsap_138295p081	Homsap_138297p081	|Q96SB8|SMC6_HUMAN|	|Q17RS7|GEN_HUMAN|	0.0197	107	0	1095	8115	Structural maintenance of chromosomes protein 6 (hSMC6)	Flap endonuclease GEN (EC 3.1.-.-) (Flap structure-specificDE endonuclease GEN) (Xpg-like endonuclease) (DmGEN)	(1)Galgal (1)Homsap (1)Musmus (1)Xentro
434	Homsap_121254p081	Homsap_121255p081	|Q9H5V7|IKZF5_HUMAN|	|P45954|ACDSB_HUMAN|	0.0197	108	0	13396	2764	Zinc finger protein Pegasus (Ikaros family zinc finger protein 5)	Short/branched chain specific acyl-CoA dehydrogenase, mitochondrialDE precursor (EC 1.3.99.-) (SBCAD) (2-methyl branched chain acyl-CoADE dehydrogenase) (2-MEBCAD) (2-methylbutyryl-coenzyme A dehydrogenase)DE (2-methylbutyryl-CoA dehydrogenase)	(1)Galgal (1)Homsap (1)Musmus (1)Xentro
435	Homsap_135985p081	Homsap_135988p081	|Q6NW29|RWDD4_HUMAN|	|Q7Z392|CD041_HUMAN|	0.0197	111	0	10228	5595	RWD domain-containing protein 4A (Protein FAM28A)	UPF0636 protein C4orf41	(1)Galgal (1)Homsap (1)Musmus (1)Xentro
436	Homsap_101646p081	Homsap_101647p081	|Q9BZE7|EVG1_HUMAN|	|B2R4H6_HUMAN|	0.0197	114	0	11903	1544	UPF0193 protein EVG1	DNA-directed RNA polymerases I, II, and III subunit RPABC2 (RNADE polymerases I, II, and III subunit ABC2) (DNA-directed RNA polymeraseDE II subunit F) (RPB6) (DNA-directed RNA polymerases I, II, and III 14.4DE kDa polypeptide) (RPABC14.4) (RPB14.4) (RPC15)	(1)Galgal (1)Homsap (1)Musmus (1)Xentro
437	Homsap_140394p081	Homsap_140396p081	|Q7Z3C6|ATG9A_HUMAN|	|Q9H8Y5|ANKZ1_HUMAN|	0.0197	114	0	1756	2969	Autophagy-related protein 9A (APG9-like 1)	Ankyrin repeat-containing protein C1827.04	(1)Galgal (1)Homsap (1)Musmus (1)Xentro
438	Homsap_109919p081	Homsap_109924p081	|Q9Y4F3|LKAP_HUMAN|	|Q9NXR1|NDE1_HUMAN|	0.0197	115	0	9938	13464	Limkain-b1	Nuclear distribution protein nudE homolog 1 (NudE)	(1)Galgal (1)Homsap (1)Musmus (1)Xentro
439	Homsap_114136p081	Homsap_114138p081	|Q9UHK0|NUFP1_HUMAN|	|Q8IXQ4|K1704_HUMAN|	0.0197	116	0	9213	6996	Nuclear fragile X mental retardation-interacting protein 1 (NuclearDE FMRP-interacting protein 1)	Uncharacterized protein KIAA1704 (Lipopolysaccharide-specific response protein 7)	(1)Galgal (1)Homsap (1)Musmus (1)Xentro
440	Homsap_133611p081	Homsap_133613p081	|Q6PGP7|TTC37_HUMAN|	|Q6UWY0|ARSK_HUMAN|	0.0197	116	0	2189	4167	Superkiller protein 3	Arylsulfatase K precursor (EC 3.1.6.-) (ASK) (Telethon sulfatase)	(1)Galgal (1)Homsap (1)Musmus (1)Xentro
441	Homsap_131965p081	Homsap_131968p081	|Q5T160|SYRM_HUMAN|	|Q9UBD5|ORC3_HUMAN|	0.0197	118	0	484	3570	Probable arginyl-tRNA synthetase, mitochondrial precursorDE (EC 6.1.1.19) (Arginine--tRNA ligase) (ArgRS) (Arginyl-tRNADE synthetase-like)	Origin recognition complex subunit 3 (Origin recognition complexDE subunit Latheo)	(1)Galgal (1)Homsap (1)Musmus (1)Xentro
442	Homsap_133359p081	Homsap_133360p081	|Q9BS16|CENPK_HUMAN|	|Q96BP3|PPWD1_HUMAN|	0.0197	119	0.06	16813	2503	Centromere protein K (CENP-K) (SoxLZ/Sox6 leucine zipper-bindingDE protein in testis)	Peptidyl-prolyl cis-trans isomerase ppi1 (EC 5.2.1.8) (CyclophilinDE ppi1)	(1)Galgal (1)Homsap (1)Musmus (1)Xentro
443	Homsap_136274p081	Homsap_136276p081	|Q9UJ83|HACL1_HUMAN|	|P43251|BTD_HUMAN|	0.0197	119	0.33	4324	8372	2-hydroxyacyl-CoA lyase 1 (EC 4.1.-.-) (2-hydroxyphytanoyl-CoA lyase)DE (2-HPCL)	Biotinidase precursor (EC 3.5.1.12) (Biotinase)	(1)Galgal (1)Homsap (1)Musmus (1)Xentro
444	Homsap_102522p081	Homsap_102523p081	|Q9UJA5|TRM6_HUMAN|	|Q495R6_HUMAN|	0.0197	125	0	2451	5639	tRNA (adenine-N(1)-)-methyltransferase non-catalytic subunit TRM6DE (tRNA(m1A58)-methyltransferase subunit TRM6) (tRNA(m1A58)MTase subunitDE TRM6)	DNA replication licensing factor mcm2 (Minichromosome maintenanceDE protein 2) (Cell division control protein 19)	(1)Galgal (1)Homsap (1)Musmus (1)Xentro
445	Homsap_113600p081	Homsap_113602p081	|Q9BW66|CINP_HUMAN|	|O15040|K0329_HUMAN|	0.0197	125	0	13397	9279	Cyclin-dependent kinase 2-interacting protein	Hermansky-Pudlak syndrome 5 protein homolog (Ruby-eye protein 2)DE (Ru2)	(1)Galgal (1)Homsap (1)Musmus (1)Xentro
446	Homsap_131908p081	Homsap_131911p081	|O95394|AGM1_HUMAN|	|Q9UIY3|RWD2A_HUMAN|	0.0197	127	0	1958	26821	Phosphoacetylglucosamine mutase (EC 5.4.2.3) (PAGM) (AcetylglucosamineDE phosphomutase) (N-acetylglucosamine-phosphate mutase)DE (Phosphoglucomutase 3)	RWD domain-containing protein 2A	(1)Galgal (1)Homsap (1)Musmus (1)Xentro
447	Homsap_136541p081	Homsap_136542p081	|Q96AT1|K1143_HUMAN|	|Q9NS87|KIF15_HUMAN|	0.0197	131	0	12441	8030	Uncharacterized protein KIAA1143	Kinesin-like protein KIF15 (Kinesin-like protein 2) (hKLP2) (Kinesin-DE like protein 7) (Serologically defined breast cancer antigen NY-BR-DE 62)	(1)Galgal (1)Homsap (1)Musmus (1)Xentro
448	Homsap_137225p081	Homsap_137226p081	|Q9NT62|ATG3_HUMAN|	|Q9BS91|S35A5_HUMAN|	0.0197	132	0	2027	16990	Autophagy-related protein 3 (APG3-like) (hApg3) (Protein PC3-96)	Probable UDP-sugar transporter protein SLC35A5 (Solute carrier family 35 member A5)	(1)Galgal (1)Homsap (1)Musmus (1)Xentro
449	Homsap_132692p081	Homsap_132694p081	|Q9NWS8|RMND1_HUMAN|	|Q9H993|CF211_HUMAN|	0.0197	144	0	3684	1484	Sporulation protein RMD1 (Required for meiotic nuclear divisionDE protein 1)	UPF0364 protein C6orf211	(1)Galgal (1)Homsap (1)Musmus (1)Xentro
450	Homsap_140119p081	Homsap_140122p081	|B8ZZ77_HUMAN|	|Q9GZT8|NIF3L_HUMAN|	0.0197	147	0	2899	3386	Peptidyl-prolyl cis-trans isomerase cyp8 (EC 5.2.1.8) (PPIase cyp8)DE (Rotamase cyp8)	NIF3-like protein 1 (Amyotrophic lateral sclerosis 2 chromosomalDE region candidate gene 1 protein)	(1)Galgal (1)Homsap (1)Musmus (1)Xentro
451	Homsap_117821p081	Homsap_117822p081	|Q8N684|CPSF7_HUMAN|	|Q9NX18|SDH5_HUMAN|	0.0197	152	0	33776	2963	Cleavage and polyadenylation specificity factor subunit 7 (CleavageDE and polyadenylation specificity factor 59 kDa subunit) (CPSF 59 kDaDE subunit) (Pre-mRNA cleavage factor Im 59 kDa subunit)	Succinate dehydrogenase assembly factor 2, mitochondrial	(1)Galgal (1)Homsap (1)Musmus (1)Xentro
452	Homsap_113005p081	Homsap_113006p081	|Q96EM0|PRCM_HUMAN|	|B3KPC2_HUMAN|	0.0197	153	0	6120	12045	Probable proline racemase (EC 5.1.1.4)	JNK1-associated membrane protein (JAMP) (Medulloblastoma antigen MU-DE MB-50.4 homolog)	(1)Galgal (1)Homsap (1)Musmus (1)Xentro
453	Homsap_109328p081	Homsap_109329p081	|Q0P5N6|ARL16_HUMAN|	|O14964|HGS_HUMAN|	0.0197	165	0	11512	2071	ADP-ribosylation factor-like protein 16	Hepatocyte growth factor-regulated tyrosine kinase substrate (ProteinDE pp110) (Hrs)	(1)Galgal (1)Homsap (1)Musmus (1)Xentro
454	Homsap_135508p081	Homsap_135516p081	|P61077|UB2D3_HUMAN|	|Q8N5K1|CISD2_HUMAN|	0.0197	166	0.04	200	5280	Ubiquitin-conjugating enzyme E2 D3 (EC 6.3.2.19) (Ubiquitin-proteinDE ligase D3) (Ubiquitin carrier protein D3) (Ubiquitin-conjugatingDE enzyme E2-17 kDa 3) (E2(17)KB 3)	CDGSH iron sulfur domain-containing protein 2 (MitoNEET-related 1DE protein) (Miner1)	(2)Galgal (1)Homsap (1)Musmus (1)Xentro
455	Homsap_134677p081	Homsap_134679p081	|A0AVI4|TM129_HUMAN|	|Q9Y6A5|TACC3_HUMAN|	0.0197	172	0	12985	13991	Transmembrane protein 129 (Precursor)	Transforming acidic coiled-coil-containing protein 3 (ARNT-interactingDE protein)	(1)Galgal (1)Homsap (1)Musmus (1)Xentro
456	Homsap_133151p081	Homsap_133152p081	|Q68DH5|LMBD2_HUMAN|	|Q13309|SKP2_HUMAN|	0.0197	174	0	1360	11047	LMBR1 domain-containing protein 2	S-phase kinase-associated protein 2 (F-box protein Skp2) (CyclinDE A/CDK2-associated protein p45) (p45skp2) (F-box/LRR-repeat protein 1)	(1)Galgal (1)Homsap (1)Musmus (1)Xentro
457	Homsap_103525p081	Homsap_103527p081	|O14965|STK6_HUMAN|	|Q05048|CSTF1_HUMAN|	0.0197	181	0.38	418	5935	Serine/threonine-protein kinase 6 (EC 2.7.11.1) (Aurora kinase A)DE (Aurora-A) (Serine/threonine kinase 15) (Aurora/IPL1-related kinase 1)DE (Aurora-related kinase 1) (hARK1) (Breast tumor-amplified kinase)	Cleavage stimulation factor 50 kDa subunit (CSTF 50 kDa subunit) (CF-1DE 50 kDa subunit) (CstF-50)	(1)Galgal (1)Homsap (1)Musmus (1)Xentro
458	Homsap_116275p081	Homsap_116277p081	|Q5JPE4_HUMAN|	|Q6WBX8|RAD9B_HUMAN|	0.0197	184	0	1451	2843	Vacuolar protein sorting-associated protein 29 (EC 3.1.3.3) (VesicleDE protein sorting 29) (hVPS29) (PEP11)	Cell cycle checkpoint control protein RAD9B homolog (RAD9 homolog B)DE (hRAD9B)	(1)Galgal (1)Homsap (1)Musmus (1)Xentro
459	Homsap_146272p081	Homsap_146276p081	|O75529|TAF5L_HUMAN|	|Q14146|URB2_HUMAN|	0.0197	187	0	1050	15304	TAF5-like RNA polymerase II p300/CBP-associated factor-associatedDE factor 65 kDa subunit 5L (PCAF-associated factor 65 beta) (PAF65-DE beta)	Unhealthy ribosome biogenesis protein 2 homolog	(1)Galgal (1)Homsap (1)Musmus (1)Xentro
460	Homsap_115280p081	Homsap_115281p081	|Q9H0K6|PUS7L_HUMAN|	|Q9NWZ3|IRAK4_HUMAN|	0.0197	191	0.18	9771	9269	Putative pseudouridine synthase C1A4.09 (EC 5.4.99.-)	Interleukin-1 receptor-associated kinase 4 (EC 2.7.11.1) (IRAK-4) (NY-DE REN-64 antigen)	(1)Galgal (1)Homsap (1)Musmus (1)Xentro
461	Homsap_128457p081	Homsap_128458p081	|O75127|PTCD1_HUMAN|	|O95639|CPSF4_HUMAN|	0.0197	193	0	9062	2439	Pentatricopeptide repeat-containing protein 1	mRNA 3'-end-processing protein YTH1 (Yeast 30 kDa homolog 1)	(1)Galgal (1)Homsap (1)Musmus (1)Xentro
462	Homsap_111550p081	Homsap_111552p081	|P61201|CSN2_HUMAN|	|Q01415|GALK2_HUMAN|	0.0197	195	0.3	2131	1844	COP9 signalosome complex subunit 2 (Signalosome subunit 2) (SGN2)DE (JAB1-containing signalosome subunit 2) (Thyroid receptor-interactingDE protein 15) (TRIP-15) (Alien homolog)	N-acetylgalactosamine kinase (EC 2.7.1.157) (GalNAc kinase)DE (Galactokinase 2)	(1)Galgal (1)Homsap (1)Musmus (1)Xentro
463	Homsap_114846p081	Homsap_114847p081	|Q99623|PHB2_HUMAN|	|Q92979|NEP1_HUMAN|	0.0197	196	0.28	1599	1551	Prohibitin-2 (B-cell receptor-associated protein BAP37) (Repressor ofDE estrogen receptor activity) (D-prohibitin)	Probable ribosome biogenesis protein NEP1 (Nucleolar protein EMG1DE homolog) (Protein C2f)	(1)Galgal (1)Homsap (1)Musmus (1)Xentro
464	Homsap_101357p081	Homsap_101367p081	|B7ZBF3_HUMAN|	|Q8IWL3|HSC20_HUMAN|	0.0197	197	0.19	2621	2386	Serine/threonine-protein kinase Chk2 (EC 2.7.11.1) (Cds1)	Co-chaperone protein HscB, mitochondrial precursor (Hsc20) (DnaJDE homolog subfamily C member 20)	(1)Galgal (1)Homsap (1)Musmus (1)Xentro	[29]
465	Homsap_109089p081	Homsap_109091p081	|O75947|ATP5H_HUMAN|	|Q14681|KCTD2_HUMAN|	0.0197	205	0	8772	7285	ATP synthase subunit d, mitochondrial	BTB/POZ domain-containing protein KCTD5	(1)Galgal (1)Homsap (1)Musmus (1)Xentro
466	Homsap_101063p081	Homsap_101065p081	|P54198|HIRA_HUMAN|	|Q9NQ50|RM40_HUMAN|	0.0197	206	0.51	1672	10231	Protein HIRA (TUP1-like enhancer of split protein 1)	39S ribosomal protein L40, mitochondrial precursor (L40mt) (MRP-40)DE (Nuclear localization signal-containing protein deleted inDE velocardiofacial syndrome) (Up-regulated in metastasis)	(1)Galgal (1)Homsap (1)Musmus (1)Xentro
467	Homsap_104980p081	Homsap_104982p081	|Q96NW4|ANR27_HUMAN|	|Q6ZS82|R9BP_HUMAN|	0.0197	208	0.18	10955	17473	Ankyrin repeat domain-containing protein 27 (VPS9 domain-containingDE protein)	Regulator of G-protein signaling 9-binding protein (RGS9-anchoringDE protein)	(1)Galgal (1)Homsap (1)Musmus (1)Xentro
468	Homsap_101598p081	Homsap_101600p081	|Q16762|THTR_HUMAN|	|P25325|THTM_HUMAN|	0.0197	211	1	1093	1093	Thiosulfate sulfurtransferase (EC 2.8.1.1) (Rhodanese)	3-mercaptopyruvate sulfurtransferase (EC 2.8.1.2) (MST)	(1)Galgal (1)Homsap (1)Musmus (1)Xentro
469	Homsap_117415p081	Homsap_117418p081	|Q96GX9|APIP_HUMAN|	|O00330|ODPX_HUMAN|	0.0197	211	0	2553	729	APAF1-interacting protein	Pyruvate dehydrogenase protein X component, mitochondrial precursorDE (Dihydrolipoamide dehydrogenase-binding protein of pyruvateDE dehydrogenase complex) (Lipoyl-containing pyruvate dehydrogenaseDE complex component X) (E3-binding protein) (E3BP) (proX)	(1)Galgal (1)Homsap (1)Musmus (1)Xentro
470	Homsap_143718p081	Homsap_143722p081	|Q9Y6B7|AP4B1_HUMAN|	|Q9H816|DCR1B_HUMAN|	0.0197	215	0.1	5549	896	AP-4 complex subunit beta-1 (Adapter-related protein complex 4 subunitDE beta-1) (Beta subunit of AP-4) (AP-4 adapter complex subunit beta)DE (Beta4-adaptin)	DNA cross-link repair 1A protein	(1)Galgal (1)Homsap (1)Musmus (1)Xentro
471	Homsap_136241p081	Homsap_136242p081	|Q8N4Q1|MIA40_HUMAN|	|Q9BTV4|TMM43_HUMAN|	0.0197	223	0.42	3134	11031	Mitochondrial intermembrane space import and assembly protein 40DE (Coiled-coil-helix-coiled-coil-helix domain-containing protein 4)	Transmembrane protein 43	(1)Galgal (1)Homsap (1)Musmus (1)Xentro
472	Homsap_110500p081	Homsap_110502p081	|B2R6U8_HUMAN|	|Q8N543|OGFD1_HUMAN|	0.0197	236	0	2873	2584	Cleavage and polyadenylation specificity factor subunit 5 (NucleosideDE diphosphate-linked moiety X motif 21) (Nudix motif 21)	PKHD-type hydroxylase ofd1 (EC 1.14.11.-) (2-oxoglutarate and Fe(II)DE dioxygenase domain-containing protein 1)	(1)Galgal (1)Homsap (1)Musmus (1)Xentro
473	Homsap_114072p081	Homsap_114075p081	|Q86XN7|K2032_HUMAN|	|Q5JS37|NHLC3_HUMAN|	0.0197	242	0	17345	17346	Uncharacterized protein KIAA2032	NHL repeat-containing protein 3 (Precursor)	(1)Galgal (1)Homsap (1)Musmus (1)Xentro
474	Homsap_130341p081	Homsap_130342p081	|P51580|TPMT_HUMAN|	|Q8NB78|AOF1_HUMAN|	0.0197	245	0.1	11470	1579	Thiopurine S-methyltransferase (EC 2.1.1.67) (ThiopurineDE methyltransferase)	Amine oxidase family member 1	(1)Galgal (1)Homsap (1)Musmus (1)Xentro
475	Homsap_124368p081	Homsap_124371p081	|Q96K19|RN170_HUMAN|	|Q86VS8|HOOK3_HUMAN|	0.0197	251	0	9616	6003	RING finger protein 170 (Putative LAG1-interacting protein)	Hook homolog 3 (hHK3)	(1)Galgal (1)Homsap (1)Musmus (1)Xentro
476	Homsap_124819p081	Homsap_124820p081	|Q96RS6|NUDC1_HUMAN|	|Q9NPA8|ENY2_HUMAN|	0.0197	255	0	6379	7812	NudC domain-containing protein 1 (Chronic myelogenous leukemia tumor antigen 66Tumor antigen CML66)	Enhancer of yellow 2 transcription factor homolog	(1)Galgal (1)Homsap (1)Musmus (1)Xentro
477	Homsap_122865p081	Homsap_122867p081	|Q5T1M5|FKB15_HUMAN|	|Q5T1M3_HUMAN|	0.0197	270	0.23	11876	6733	FK506-binding protein 15 (FK506-binding protein 133)	High affinity copper uptake protein 1 (hCTR1) (Copper transporter 1)DE (Solute carrier family 31 member 1)	(1)Galgal (1)Homsap (1)Musmus (1)Xentro
478	Homsap_119050p081	Homsap_119051p081	|P08240|SRPR_HUMAN|	|Q96CU9|FXRD1_HUMAN|	0.0197	272	0.31	1432	6094	Signal recognition particle receptor subunit alpha (SR-alpha) (DockingDE protein alpha) (DP-alpha)	FAD-dependent oxidoreductase domain-containing protein 1	(1)Galgal (1)Homsap (1)Musmus (1)Xentro
479	Homsap_116751p081	Homsap_116758p081	|P62875|RPAB5_HUMAN|	|O14817|TSN4_HUMAN|	0.0197	283	0.13	2169	27785	DNA-directed RNA polymerases I, II, and III subunit RPABC5 (RNADE polymerases I, II, and III subunit ABC5) (DNA-directed RNA polymeraseDE III subunit L) (RPB10) (DNA-directed RNA polymerase II 7.6 kDaDE polypeptide) (RPB7.6)	Tetraspanin-4 (Tspan-4) (Transmembrane 4 superfamily member 7) (NovelDE antigen 2) (NAG-2)	(1)Galgal (1)Homsap (1)Musmus (1)Xentro
480	Homsap_104986p081	Homsap_104987p081	|Q96ST8|CC123_HUMAN|	|Q9BTP7|FAP24_HUMAN|	0.0197	287	0	15604	16004	Coiled-coil domain-containing protein 123, mitochondrial precursor	Fanconi anemia-associated protein of 24 kDa	(1)Galgal (1)Homsap (1)Musmus (1)Xentro
481	Homsap_104829p081	Homsap_104833p081	|O14579|COPE_HUMAN|	|Q9Y6V7|DDX49_HUMAN|	0.0197	288	0.05	2677	1910	Coatomer subunit epsilon (Epsilon-coat protein) (Epsilon-COP)	Probable ATP-dependent RNA helicase Dbp45A (EC 3.6.1.-) (DEAD boxDE protein 45A)	(1)Galgal (1)Homsap (1)Musmus (1)Xentro
482	Homsap_135996p081	Homsap_135998p081	|P42574|CASP3_HUMAN|	|Q96LW4|CC111_HUMAN|	0.0197	297	0	13511	6044	Caspase-3 subunit p12))	Coiled-coil domain-containing protein 111	(1)Galgal (1)Homsap (1)Musmus (1)Xentro
483	Homsap_104857p081	Homsap_104859p081	|Q8IWZ8|SF04_HUMAN|	|Q9Y6X3|SCC4_HUMAN|	0.0197	307	0	9285	10062	Splicing factor 4 (RNA-binding protein RBP)	Cohesin loading complex subunit SCC4 homolog (Protein MAU-2)	(1)Galgal (1)Homsap (1)Musmus (1)Xentro
484	Homsap_123525p081	Homsap_123529p081	|O15260|SURF4_HUMAN|	|Q8NE28|SGK71_HUMAN|	0.0197	314	0	3067	27772	Surfeit locus protein 4	Protein kinase-like protein SgK071	(1)Galgal (1)Homsap (1)Musmus (1)Xentro
485	Homsap_115637p081	Homsap_115638p081	|P82979|SARNP_HUMAN|	|Q53FV1|ORML2_HUMAN|	0.0197	328	0	14397	913	Nuclear protein Hcc-1 (Proliferation-associated cytokine-inducibleDE protein CIP29) (Cytokine-induced protein of 29 kDa)	ORM1-like protein 2	(1)Galgal (1)Homsap (1)Musmus (1)Xentro
486	Homsap_133959p081	Homsap_133963p081	|Q9H0E9|BRD8_HUMAN|	|O95235|KI20A_HUMAN|	0.0197	329	0.23	5122	13288	Bromodomain-containing protein 8 (p120) (Skeletal muscle abundantDE protein) (Skeletal muscle abundant protein 2) (Thyroid hormoneDE receptor coactivating protein 120kDa) (TrCP120)	Kinesin-like protein KIF20A (Rabkinesin-6) (Rab6-interacting kinesin-DE like protein) (GG10_2)	(1)Galgal (1)Homsap (1)Musmus (1)Xentro
487	Homsap_103674p081	Homsap_103680p081	|O14818|PSA7_HUMAN|	|O75177|S18L1_HUMAN|	0.0197	336	0	1019	19458	Proteasome subunit alpha type-7 (EC 3.4.25.1) (Proteasome subunit RC6-DE 1) (Proteasome subunit XAPC7)	SS18-like protein 1 (SYT homolog 1)	(1)Galgal (1)Homsap (1)Musmus (1)Xentro
488	Homsap_127559p081	Homsap_127560p081	|Q8IV38|ANKY2_HUMAN|	|Q9Y6E2|BZW2_HUMAN|	0.0197	347	0	7840	4307	Ankyrin repeat and MYND domain-containing protein 2	Basic leucine zipper and W2 domain-containing protein 2	(1)Galgal (1)Homsap (1)Musmus (1)Xentro
489	Homsap_115161p081	Homsap_115164p081	|Q9NVM9|M89BB_HUMAN|	|Q9NVK5|FGOP2_HUMAN|	0.0197	373	0	11098	12032	Cell cycle regulator Mat89Bb homolog (Sarcoma antigen NY-SAR-95)	FGFR1 oncogene partner 2	(1)Galgal (1)Homsap (1)Musmus (1)Xentro
490	Homsap_113140p081	Homsap_113142p081	|B2R5H2_HUMAN|	|Q9NUM3|S39A9_HUMAN|	0.0197	388	0	5258	3119	Enhancer of rudimentary homolog	Zinc transporter ZIP9 (Zrt- and Irt-like protein 9ZIP-9Solute carrier family 39 member 9)	(1)Galgal (1)Homsap (1)Musmus (1)Xentro
491	Homsap_119223p081	Homsap_119227p081	|Q6P6B7|ANR16_HUMAN|	|Q8NFZ0|FBX18_HUMAN|	0.0197	393	0.11	13968	14139	Ankyrin-3 (ANK-3) (Ankyrin-G)	F-box DNA helicase protein 1 (EC 3.6.1.-)	(1)Galgal (1)Homsap (1)Musmus (1)Xentro
492	Homsap_127632p081	Homsap_127638p081	|B9ZVP1_HUMAN|	|Q13185|CBX3_HUMAN|	0.0197	410	0.4	4289	10181	Heterogeneous nuclear ribonucleoproteins A2/B1 (hnRNP A2 / hnRNP B1)	Chromobox protein homolog 3 (Heterochromatin protein 1 homolog gamma)DE (HP1 gamma) (Modifier 2 protein) (HECH)	(1)Galgal (1)Homsap (1)Musmus (1)Xentro
493	Homsap_134348p081	Homsap_134349p081	|Q8WVJ2|NUDC2_HUMAN|	|O75330|HMMR_HUMAN|	0.0197	413	0.67	6899	14088	NudC domain-containing protein 2	Hyaluronan mediated motility receptor (Intracellular hyaluronic acid-DE binding protein) (Receptor for hyaluronan-mediated motility) (CD168DE antigen)	(1)Galgal (1)Homsap (1)Musmus (1)Xentro
494	Homsap_118398p081	Homsap_118402p081	|Q4AC94|C2CD3_HUMAN|	|Q9Y570|PPME1_HUMAN|	0.0197	420	0	7419	2356	C2 domain-containing protein 3	Protein phosphatase methylesterase 1 (EC 3.1.1.-) (PME-1)	(1)Galgal (1)Homsap (1)Musmus (1)Xentro
495	Homsap_138123p081	Homsap_138124p081	|Q7Z5U6|WDR53_HUMAN|	|P0C2W1|FBSP1_HUMAN|	0.0197	428	0	8123	9989	WD repeat-containing protein 53	F-box/SPRY domain-containing protein 1	(1)Galgal (1)Homsap (1)Musmus (1)Xentro
496	Homsap_124303p081	Homsap_124305p081	|Q9BX73|TM2D2_HUMAN|	|Q13443|ADAM9_HUMAN|	0.0197	464	0	10451	10921	TM2 domain-containing protein 2 (Beta-amyloid-binding protein-like protein 1BBP-like protein 1Precursor)	ADAM 9 precursor (EC 3.4.24.-) (A disintegrin and metalloproteinaseDE domain 9) (Metalloprotease/disintegrin/cysteine-rich protein 9)DE (Myeloma cell metalloproteinase) (Meltrin-gamma) (CellularDE disintegrin-related protein)	(1)Galgal (1)Homsap (1)Musmus (1)Xentro
497	Homsap_108752p081	Homsap_108756p081	|Q05BQ5|MBTD1_HUMAN|	|Q9Y5J1|UTP18_HUMAN|	0.0197	499	0	4450	1804	Lethal(3)malignant brain tumor-like 2 protein (L(3)mbt-like 2 protein)DE (H-l(3)mbt-like protein)	U3 small nucleolar RNA-associated protein 18 homolog (WD repeat-DE containing protein 50)	(1)Galgal (1)Homsap (1)Musmus (1)Xentro
498	Homsap_113527p081	Homsap_113530p081	|Q86TU7|SETD3_HUMAN|	|O75909|CCNK_HUMAN|	0.0197	513	0	3437	1858	SET domain-containing protein 3	Cyclin-K	(1)Galgal (1)Homsap (1)Musmus (1)Xentro
499	Homsap_102020p081	Homsap_102026p081	|Q9BU23|LMF2_HUMAN|	|Q6IBW4|CNDH2_HUMAN|	0.0197	545	0.17	9294	7288	Lipase maturation factor 1 (Transmembrane protein 112)	Condensin-2 complex subunit H2 (Non-SMC condensin II complex subunitDE H2) (Kleisin-beta)	(1)Galgal (1)Homsap (1)Musmus (1)Xentro
500	Homsap_133363p081	Homsap_133365p081	|P36406|ARD1_HUMAN|	|A5PLN9|CE044_HUMAN|	0.0197	685	0	14078	3056	GTP-binding protein ARD-1 (ADP-ribosylation factor domain-containingDE protein 1) (Tripartite motif-containing protein 23) (RING fingerDE protein 46)	UPF0533 protein C5orf44	(1)Galgal (1)Homsap (1)Musmus (1)Xentro
501	Homsap_141741p081	Homsap_141748p081	|P18577|RHCE_HUMAN|	|B1AK00_HUMAN|	0.0197	736	0	21853	7025	Blood group Rh(CE) polypeptide (Rhesus C/E antigens) (Rh30A) (RhIXB)DE (Rh polypeptide 1) (RhPI) (CD240CE antigen)	Macoilin (Transmembrane protein 57) (Brain-specific adaptor proteinDE C61)	(1)Galgal (1)Homsap (1)Musmus (1)Xentro
502	Homsap_124386p081	Homsap_124389p081	|P78527|PRKDC_HUMAN|	|P33991|MCM4_HUMAN|	0.0197	751	0.42	7259	1714	DNA-dependent protein kinase catalytic subunit (EC 2.7.11.1) (DNA-PKDE catalytic subunit) (DNA-PKcs) (DNPK1) (p460)	DNA replication licensing factor MCM4 (CDC21 homolog) (P1-CDC21)	(1)Galgal (1)Homsap (1)Musmus (1)Xentro	[30]
503	Homsap_140443p081	Homsap_140447p081	|A6NN50_HUMAN|	|P05111|INHA_HUMAN|	0.0197	768	0	263	15873	Obscurin (EC 2.7.11.1) (Obscurin-myosin light chain kinase) (Obscurin-DE MLCK) (Obscurin-RhoGEF)	Inhibin alpha chain precursor	(1)Galgal (1)Homsap (1)Musmus (1)Xentro
504	Homsap_118611p081	Homsap_118613p081	|Q5HYJ3|FA76B_HUMAN|	|Q86XR8|CEP57_HUMAN|	0.0197	861	0	8145	10028	Protein FAM76B	Centrosomal protein of 57 kDa (Cep57 protein) (Testis-specific proteinDE 57) (Translokin) (FGF2-interacting protein)	(1)Galgal (1)Homsap (1)Musmus (1)Xentro
505	Homsap_138164p081	Homsap_138167p081	|Q96HL8|SH3Y1_HUMAN|	|P24666|PPAC_HUMAN|	0.0197	864	0.12	2044	1365	Protein YSC84 (LAS seventeen-binding protein 4)	Low molecular weight phosphotyrosine protein phosphatase (EC 3.1.3.48)DE (LMW-PTPase) (LMW-PTP) (Low molecular weight cytosolic acidDE phosphatase) (EC 3.1.3.2) (Red cell acid phosphatase 1) (AdipocyteDE acid phosphatase)	(1)Galgal (1)Homsap (1)Musmus (1)Xentro
506	Homsap_125272p081	Homsap_125279p081	|O43182|RHG06_HUMAN|	|Q99217|AMELX_HUMAN|	0.0196	< 0	0	11233	28927	Rho GTPase-activating protein 6 (Rho-type GTPase-activating protein 6)DE (Rho-type GTPase-activating protein RhoGAPX-1)	Amelogenin, X isoform precursor (Leucine-rich amelogenin peptide)DE (LRAP)	(1)Homsap (1)Musmus (1)Xentro
507	Homsap_116643p081	Homsap_116647p081	|Q07864|DPOE1_HUMAN|	|Q9NR77|PXMP2_HUMAN|	0.0196	< 0	0	1163	443	DNA polymerase epsilon catalytic subunit A (EC 2.7.7.7) (DNADE polymerase II subunit A)	Peroxisomal membrane protein 2 (22 kDa peroxisomal membrane protein)	(1)Homsap (1)Musmus (1)Xentro
508	Homsap_127743p081	Homsap_127746p081	|Q9H0P0|5NT3_HUMAN|	|Q3SYG4|PTHB1_HUMAN|	0.0196	< 0	0	4835	4987	Cytosolic 5'-nucleotidase 3 (EC 3.1.3.5) (Cytosolic 5'-nucleotidaseDE III) (cN-III) (Pyrimidine 5'-nucleotidase 1) (P5'N-1) (P5N-1) (PN-I)DE (Uridine 5'-monophosphate hydrolase 1) (p36)	Protein PTHB1 (Parathyroid hormone-responsive B1 gene proteinBardet-Biedl syndrome 9 protein)	(1)Galgal (1)Homsap (1)Xentro
509	Homsap_127178p081	Homsap_127184p081	|P51553|IDH3G_HUMAN|	|P51571|SSRD_HUMAN|	0.0196	< 0	0.24	1006	11377	Isocitrate dehydrogenase ((NAD)) subunit gamma, mitochondrial precursorDE (EC 1.1.1.41) (Isocitric dehydrogenase) (NAD(+)-specific ICDH)	Translocon-associated protein subunit delta precursor (TRAP-delta)DE (Signal sequence receptor subunit delta) (SSR-delta)	(1)Homsap (1)Musmus (1)Xentro	[32]
510	Homsap_136679p081	Homsap_136684p081	|Q5D0E6|DALD3_HUMAN|	|Q9BU61|NDUF3_HUMAN|	0.0196	< 0	0	7828	3288	DALR anticodon-binding domain-containing protein 3	Uncharacterized protein C3orf60	(1)Homsap (1)Musmus (1)Xentro
511	Homsap_140754p081	Homsap_140759p081	|Q00341|VIGLN_HUMAN|	|B4DGE8_HUMAN|	0.0196	< 0	0.29	1776	9182	Vigilin (High density lipoprotein-binding protein) (HDL-bindingDE protein)	Septin-2 (Protein NEDD5) (Neural precursor cell expressedDE developmentally down-regulated protein 5)	(1)Galgal (1)Homsap (1)Xentro
512	Homsap_128509p081	Homsap_128515p081	|P33993|MCM7_HUMAN|	|O00189|AP4M1_HUMAN|	0.0196	< 0	0.39	1384	7706	DNA replication licensing factor MCM7 (CDC47 homolog) (P1.1-MCM3)	AP-4 complex subunit mu-1 (Adapter-related protein complex 4 mu-1DE subunit) (Mu subunit of AP-4) (AP-4 adapter complex mu subunit) (Mu-DE adaptin-related protein 2) (Mu4-adaptin) (mu-ARP2) (mu4)	(1)Homsap (1)Musmus (1)Xentro
513	Homsap_106145p081	Homsap_106147p081	|P0C1Z6|TFPT_HUMAN|	|Q8WWY3|PRP31_HUMAN|	0.0196	< 0	0	15933	2270	TCF3 fusion partner (Protein FB1)	U4/U6 small nuclear ribonucleoprotein Prp31 (Pre-mRNA-processingDE factor 31) (U4/U6 snRNP 61 kDa protein) (hPrp31) (Protein 61K)DE (Serologically defined breast cancer antigen NY-BR-99)	(1)Homsap (1)Musmus (1)Xentro
514	Homsap_136777p081	Homsap_136778p081	|Q8WTW4|TUSC4_HUMAN|	|O14569|C56D2_HUMAN|	0.0196	< 0	0	2690	16772	Tumor suppressor candidate 4 (NPR2-like) (Gene 21 protein) (G21DE protein)	Cytochrome b561 domain-containing protein 2 (Putative tumor suppressor protein 101F6)	(1)Homsap (1)Musmus (1)Xentro
515	Homsap_101087p081	Homsap_101094p081	|Q9NNW7|TRXR2_HUMAN|	|P21964|COMT_HUMAN|	0.0196	< 0	0.24	394	3047	Thioredoxin reductase 2, mitochondrial precursor (EC 1.8.1.9)DE (Thioredoxin reductase TR3) (TR-beta) (Selenoprotein Z) (SelZ)	Catechol O-methyltransferase (EC 2.1.1.6)	(1)Homsap (1)Musmus (1)Xentro
516	Homsap_123473p081	Homsap_123477p081	|Q9H8H2|DDX31_HUMAN|	|Q9UKN8|TF3C4_HUMAN|	0.0196	< 0	0	1725	14530	ATP-dependent RNA helicase dbp7 (EC 3.6.1.-)	General transcription factor 3C polypeptide 4 (EC 2.3.1.48)DE (Transcription factor IIIC subunit delta) (TF3C-delta) (TFIIIC 90 kDaDE subunit) (TFIIIC 90)	(1)Homsap (1)Musmus (1)Xentro
517	Homsap_118138p081	Homsap_118139p081	|Q8N9N8|EIF1A_HUMAN|	|B2R4V4_HUMAN|	0.0196	< 0	0.17	4220	1283	Probable RNA-binding protein EIF1AD (Eukaryotic translation initiationDE factor 1A domain-containing protein)	Barrier-to-autointegration factor (Breakpoint cluster region proteinDE 1)	(1)Homsap (1)Musmus (1)Xentro
518	Homsap_140398p081	Homsap_140400p081	|Q6UWU2|GLB1L_HUMAN|	|O75716|STK16_HUMAN|	0.0196	41	0.18	1742	2865	Beta-galactosidase precursor (EC 3.2.1.23) (Lactase) (Acid beta-DE galactosidase) (Elastin receptor 1)	Serine/threonine-protein kinase 16 (EC 2.7.11.1) (Protein kinaseDE PKL12) (Myristoylated and palmitoylated serine/threonine-proteinDE kinase) (MPSK) (TGF-beta-stimulated factor 1) (TSF-1) (hPSK)	(1)Homsap (1)Musmus (1)Xentro
519	Homsap_123749p081	Homsap_123750p081	|Q9UJX6|ANC2_HUMAN|	|O43805|SSNA1_HUMAN|	0.0196	42	0	2452	6568	Anaphase-promoting complex subunit 2 (APC2) (Cyclosome subunit 2)	Sjoegren syndrome nuclear autoantigen 1 (Nuclear autoantigen of 14DE kDa)	(1)Homsap (1)Musmus (1)Xentro
520	Homsap_117833p081	Homsap_117834p081	|P61165|CK010_HUMAN|	|P39748|FEN1_HUMAN|	0.0196	65	0	13058	1470	UPF0197 transmembrane protein C11orf10	Flap endonuclease 1 (EC 3.1.-.-) (Flap structure-specific endonucleaseDE 1) (FEN-1) (Maturation factor 1) (MF1) (hFEN-1) (DNase IV)	(1)Galgal (1)Homsap (1)Xentro	[33]
521	Homsap_115332p081	Homsap_115334p081	|Q9P0U3|SENP1_HUMAN|	|P08237|K6PF_HUMAN|	0.0196	87	0.15	649	304	Sentrin-specific protease 1 (EC 3.4.22.-) (Sentrin/SUMO-specificDE protease SENP1)	6-phosphofructokinase, muscle type (EC 2.7.1.11) (PhosphofructokinaseDE 1) (Phosphohexokinase) (Phosphofructo-1-kinase isozyme A) (PFK-A)DE (Phosphofructokinase-M)	(1)Homsap (1)Musmus (1)Xentro
522	Homsap_116420p081	Homsap_116423p081	|Q13242|SFRS9_HUMAN|	|Q6FGH9_HUMAN|	0.0196	102	0.24	23748	763	Splicing factor, arginine/serine-rich 9 (Pre-mRNA-splicing factorDE SRp30C)	Dynein light chain 1, cytoplasmic (Dynein light chain LC8-type 1) (8DE kDa dynein light chain) (DLC8) (Protein inhibitor of neuronal nitricDE oxide synthase) (PIN)	(1)Homsap (1)Musmus (1)Xentro
523	Homsap_105746p081	Homsap_105747p081	|Q07020|RL18_HUMAN|	|Q9NRA0|SPHK2_HUMAN|	0.0196	115	0.31	807	871	60S ribosomal protein L18	Sphingosine kinase 2 (EC 2.7.1.91) (SK 2) (SPK 2)	(1)Homsap (1)Musmus (1)Xentro
524	Homsap_116338p081	Homsap_116340p081	|Q8TDD1|DDX54_HUMAN|	|Q96K30|CL052_HUMAN|	0.0196	126	0	1727	43865	ATP-dependent RNA helicase DDX54 (EC 3.6.1.-) (DEAD box protein 54)DE (ATP-dependent RNA helicase DP97) (DEAD box RNA helicase 97 kDa)	Uncharacterized protein C12orf52	(1)Homsap (1)Musmus (1)Xentro
525	Homsap_127168p081	Homsap_127169p081	|P51572|BAP31_HUMAN|	|P33897|ABCD1_HUMAN|	0.0196	153	0.49	13956	217	B-cell receptor-associated protein 31 (BCR-associated protein Bap31)DE (p28 Bap31) (Protein CDM) (6C6-AG tumor-associated antigen)	ATP-binding cassette sub-family D member 1 (AdrenoleukodystrophyDE protein) (ALDP)	(1)Homsap (1)Musmus (1)Xentro
526	Homsap_131600p081	Homsap_131601p081	|Q9NYL5|CP39A_HUMAN|	|O95847|UCP4_HUMAN|	0.0196	156	0.33	16771	8356	Cytochrome P450 39A1 (EC 1.14.13.99) (24-hydroxycholesterol 7-alpha-DE hydroxylase) (Oxysterol 7-alpha-hydroxylase) (hCYP39A1)	Mitochondrial uncoupling protein 4 (UCP 4) (Solute carrier family 25DE member 27)	(1)Homsap (1)Musmus (1)Xentro
527	Homsap_105283p081	Homsap_105285p081	|Q8N7H5|PAF1_HUMAN|	|Q9NX70|MED29_HUMAN|	0.0196	163	0	6872	12315	RNA polymerase II-associated factor 1 homolog	Mediator of RNA polymerase II transcription subunit 29 (MediatorDE complex subunit 29) (Intersex-like protein)	(1)Homsap (1)Musmus (1)Xentro
528	Homsap_123109p081	Homsap_123112p081	|P42766|RL35_HUMAN|	|Q9BPX5|ARP5L_HUMAN|	0.0196	169	0	1400	1982	60S ribosomal protein L35	Actin-related protein 2/3 complex subunit 5-like protein (Arp2/3DE complex 16 kDa subunit 2) (ARC16-2)	(1)Homsap (1)Musmus (1)Xentro
529	Homsap_118062p081	Homsap_118063p081	|Q96FF9|CDCA5_HUMAN|	|O95159|ZFPL1_HUMAN|	0.0196	170	0.28	43819	8612	Sororin (Cell division cycle-associated protein 5) (p35)	Zinc finger protein-like 1 (Zinc finger protein MCG4)	(1)Homsap (1)Musmus (1)Xentro
530	Homsap_107133p081	Homsap_107135p081	|Q86US8|EST1A_HUMAN|	|Q9GZT4|SRR_HUMAN|	0.0196	179	0.2	4753	3444	Telomerase-binding protein EST1A (EC 3.1.-.-) (Ever shorter telomeresDE 1A) (Telomerase subunit EST1A) (EST1-like protein A) (Smg-6 homolog)DE (hSmg5/7a)	Serine racemase (EC 5.1.1.18)	(1)Homsap (1)Musmus (1)Xentro
531	Homsap_112450p081	Homsap_112452p081	|Q8WUD1|RAB2B_HUMAN|	|O94842|TOX4_HUMAN|	0.0196	203	0	2006	14416	Ras-related protein Rab-2B	TOX high mobility group box family member 4 (Epidermal Langerhans cell protein LCP1)	(1)Homsap (1)Musmus (1)Xentro
532	Homsap_107424p081	Homsap_107425p081	|B2RA50_HUMAN|	|Q8N137|CNTRB_HUMAN|	0.0196	210	0	2218	43927	cDNA, FLJ94698, highly similar to Homo sapiens trafficking protein particle complex 1 (TRAPPC1),mRNA	Centrobin (Centrosomal BRCA2-interacting protein) (LYST-interactingDE protein 8)	(1)Homsap (1)Musmus (1)Xentro
533	Homsap_130888p081	Homsap_130891p081	|O00299|CLIC1_HUMAN|	|O43196|MSH5_HUMAN|	0.0196	234	0.32	17099	2589	Chloride intracellular channel protein 1 (Nuclear chloride ion channelDE 27) (NCC27) (Chloride channel ABP) (Regulatory nuclear chloride ionDE channel protein) (hRNCC)	MutS protein homolog 5	(1)Homsap (1)Musmus (1)Xentro
534	Homsap_117503p081	Homsap_117504p081	|Q07960|RHG01_HUMAN|	|Q9H9D4|ZN408_HUMAN|	0.0196	248	0.42	4830	27791	Rho GTPase-activating protein 1 (Rho-type GTPase-activating protein 1)DE (GTPase-activating protein rhoOGAP) (Rho-related small GTPase proteinDE activator) (CDC42 GTPase-activating protein) (p50-RhoGAP)	Zinc finger protein 408 (PR domain zinc finger protein 17)	(1)Homsap (1)Musmus (1)Xentro
535	Homsap_130031p081	Homsap_130032p081	|Q99943|PLCA_HUMAN|	|Q99942|RNF5_HUMAN|	0.0196	258	0.09	1413	2971	1-acyl-sn-glycerol-3-phosphate acyltransferase alpha (EC 2.3.1.51) (1-DE AGP acyltransferase 1) (1-AGPAT 1) (Lysophosphatidic acidDE acyltransferase alpha) (LPAAT-alpha) (1-acylglycerol-3-phosphate O-DE acyltransferase 1) (Protein G15)	E3 ubiquitin-protein ligase RNF5 (EC 6.3.2.-) (HsRma1) (RING fingerDE protein 5) (Protein G16)	(3)Homsap (1)Musmus (1)Xentro
536	Homsap_130987p081	Homsap_130991p081	|Q99943|PLCA_HUMAN|	|Q99942|RNF5_HUMAN|	0.0196	258	0.09	1413	2971	1-acyl-sn-glycerol-3-phosphate acyltransferase alpha (EC 2.3.1.51) (1-DE AGP acyltransferase 1) (1-AGPAT 1) (Lysophosphatidic acidDE acyltransferase alpha) (LPAAT-alpha) (1-acylglycerol-3-phosphate O-DE acyltransferase 1) (Protein G15)	E3 ubiquitin-protein ligase RNF5 (EC 6.3.2.-) (HsRma1) (RING fingerDE protein 5) (Protein G16)	(3)Homsap (1)Musmus (1)Xentro
537	Homsap_144954p081	Homsap_144957p081	|O75173|ATS4_HUMAN|	|O75306|NDUS2_HUMAN|	0.0196	261	0.2	760	2978	ADAMTS-4 precursor (EC 3.4.24.82) (A disintegrin and metalloproteinaseDE with thrombospondin motifs 4) (ADAM-TS 4) (ADAM-TS4) (Aggrecanase-1)DE (ADMP-1)	NADH dehydrogenase ((ubiquinone)) iron-sulfur protein 2, mitochondrialDE precursor (EC 1.6.5.3) (EC 1.6.99.3) (NADH-ubiquinone oxidoreductaseDE 49 kDa subunit) (Complex I-49kD) (CI-49kD)	(1)Homsap (1)Musmus (1)Xentro
538	Homsap_129673p081	Homsap_129674p081	|Q99943|PLCA_HUMAN|	|Q99942|RNF5_HUMAN|	0.0196	264	0.09	1413	2971	1-acyl-sn-glycerol-3-phosphate acyltransferase alpha (EC 2.3.1.51) (1-DE AGP acyltransferase 1) (1-AGPAT 1) (Lysophosphatidic acidDE acyltransferase alpha) (LPAAT-alpha) (1-acylglycerol-3-phosphate O-DE acyltransferase 1) (Protein G15)	E3 ubiquitin-protein ligase RNF5 (EC 6.3.2.-) (HsRma1) (RING fingerDE protein 5) (Protein G16)	(3)Homsap (1)Musmus (1)Xentro
539	Homsap_104483p081	Homsap_104485p081	|A5D8V7|CC151_HUMAN|	|P14314|GLU2B_HUMAN|	0.0196	270	0	8879	1550	Coiled-coil domain-containing protein 151	Glucosidase 2 subunit beta precursor (Glucosidase II subunit beta)DE (Protein kinase C substrate, 60.1 kDa protein, heavy chain) (PKCSH)DE (80K-H protein)	(1)Homsap (1)Musmus (1)Xentro
540	Homsap_144442p081	Homsap_144450p081	|P29353|SHC1_HUMAN|	|Q5T178_HUMAN|	0.0196	277	0.51	11918	1037	SHC-transforming protein 1 (SH2 domain protein C1) (Src homology 2DE domain-containing-transforming protein C1)	Cyclin-dependent kinases regulatory subunit 1 (CKS-1)	(1)Homsap (1)Musmus (1)Xentro
541	Homsap_142609p081	Homsap_142610p081	|Q15345|LRC41_HUMAN|	|P07919|QCR6_HUMAN|	0.0196	289	0	27636	11914	Leucine-rich repeat-containing protein 41 (Protein Muf1)	Cytochrome b-c1 complex subunit 6, mitochondrial precursor (Ubiquinol-DE cytochrome c reductase complex 11 kDa protein) (Cytochrome c1 non-hemeDE 11 kDa protein) (Mitochondrial hinge protein) (Complex III subunitDE VIII) (Complex III subunit 6)	(1)Galgal (1)Homsap (1)Xentro
542	Homsap_130759p081	Homsap_130764p081	|Q8TD31|CCHCR_HUMAN|	|Q9Y242|TCF19_HUMAN|	0.0196	313	0.1	17722	12236	Coiled-coil alpha-helical rod protein 1 (Alpha-helical coiled-coil rodDE protein)	Transcription factor 19 (Transcription factor SC1)	(3)Homsap (1)Musmus (1)Xentro
543	Homsap_127831p081	Homsap_127833p081	|Q8TAP9|TTDN1_HUMAN|	|Q9HAC7|CG010_HUMAN|	0.0196	317	0	27741	2213	TTD non-photosensitive 1 protein	Formyl-coenzyme A transferase (EC 2.8.3.16) (Formyl-CoA transferase)	(1)Homsap (1)Musmus (1)Xentro
544	Homsap_129511p081	Homsap_129513p081	|Q8TD31|CCHCR_HUMAN|	|Q9Y242|TCF19_HUMAN|	0.0196	329	0.1	17722	12236	Coiled-coil alpha-helical rod protein 1 (Alpha-helical coiled-coil rodDE protein)	Transcription factor 19 (Transcription factor SC1)	(3)Homsap (1)Musmus (1)Xentro
545	Homsap_129879p081	Homsap_129884p081	|Q8TD31|CCHCR_HUMAN|	|Q9Y242|TCF19_HUMAN|	0.0196	329	0.1	17722	12236	Coiled-coil alpha-helical rod protein 1 (Alpha-helical coiled-coil rodDE protein)	Transcription factor 19 (Transcription factor SC1)	(3)Homsap (1)Musmus (1)Xentro
546	Homsap_140524p081	Homsap_140528p081	|Q14669|TRIPC_HUMAN|	|Q8NEA4|FBX36_HUMAN|	0.0196	363	0	596	21190	Probable E3 ubiquitin-protein ligase TRIP12 (EC 6.3.2.-) (ThyroidDE receptor-interacting protein 12) (TRIP-12)	F-box only protein 36	(1)Homsap (1)Musmus (1)Xentro
547	Homsap_113226p081	Homsap_113227p081	|Q02252|MMSA_HUMAN|	|Q52LA3|LIN52_HUMAN|	0.0196	470	0	1565	14518	Methylmalonate-semialdehyde dehydrogenase ((acylating)), mitochondrialDE precursor (EC 1.2.1.27) (MMSDH) (Malonate-semialdehyde dehydrogenaseDE ((acylating))) (EC 1.2.1.18)	Protein lin-52 homolog	(1)Galgal (1)Homsap (1)Xentro
548	Homsap_125041p081	Homsap_125044p081	|P29692|EF1D_HUMAN|	|Q53EQ6|TIGD5_HUMAN|	0.0196	492	0.46	10678	32023	Elongation factor 1-delta (EF-1-delta) (Antigen NY-CO-4)	Jerky protein	(1)Galgal (1)Homsap (1)Xentro
549	Homsap_111344p081	Homsap_111345p081	|Q8NHP7|EXD1_HUMAN|	|Q99653|CHP1_HUMAN|	0.0196	542	0	9186	8019	Exonuclease 3&apos (-5&apos domain-containing protein 1Exonuclease 3&apos-5&apos domain-like-containing protein 1)	Calcium-binding protein p22 (Calcium-binding protein CHP) (CalcineurinDE homologous protein) (Calcineurin B homolog)	(1)Homsap (1)Musmus (1)Xentro
550	Homsap_118828p081	Homsap_118830p081	|Q16549|PCSK7_HUMAN|	|Q8ND24|RN214_HUMAN|	0.0196	593	0	184	27802	Proprotein convertase subtilisin/kexin type 7 precursor (EC 3.4.21.-)DE (Proprotein convertase PC7) (Subtilisin/kexin-like protease PC7)DE (Prohormone convertase PC7) (PC8) (hPC8) (Lymphoma proproteinDE convertase)	RING finger protein 214	(1)Homsap (1)Musmus (1)Xentro
551	Homsap_109804p081	Homsap_109807p081	|Q49A26|GLYR1_HUMAN|	|Q9NPG3|UBN1_HUMAN|	0.0196	619	0	5306	11236	Nuclear protein NP60 homolog	Ubinuclein (Ubiquitously expressed nuclear protein) (VT4)	(1)Homsap (1)Musmus (1)Xentro
552	Homsap_107007p081	Homsap_107008p081	|Q8NCQ5|FBX15_HUMAN|	|Q9BVV7|TI21L_HUMAN|	0.0196	804	0.24	13441	3743	F-box only protein 15	TIM21-like protein, mitochondrial precursor	(1)Galgal (1)Homsap (1)Xentro
553	Homsap_109115p081	Homsap_109116p081	|Q8WXE0|CSKI2_HUMAN|	|Q7Z6J9|SEN54_HUMAN|	0.0196	982	0	8178	12766	Caskin-2	tRNA-splicing endonuclease subunit Sen54 (tRNA-intron endonuclease Sen54HsSen54)	(1)Homsap (1)Musmus (1)Xentro
554	Homsap_133603p081	Homsap_133604p081	|Q8IV33|CE036_HUMAN|	|Q9BQI6|ANR32_HUMAN|	0.0195	< 0	0	7060	18883	Uncharacterized protein C5orf36	Ankyrin repeat domain-containing protein 32 (BRCT domain-containing protein 1)	(1)Homsap (1)Xentro
555	Homsap_117077p081	Homsap_117078p081	|P53365|ARFP2_HUMAN|	|Q9Y5J6|TIM9B_HUMAN|	0.0195	23	0.25	8625	16809	Arfaptin-2 (ADP-ribosylation factor-interacting protein 2) (Partner ofDE RAC1) (Protein POR1)	Mitochondrial import inner membrane translocase subunit Tim9 BDE (TIMM10B) (Tim10b) (Fracture callus protein 1) (FxC1)	(1)Homsap (1)Xentro
556	Homsap_115776p081	Homsap_115779p081	|Q9UBP6|TRMB_HUMAN|	|Q96AZ1|F119B_HUMAN|	0.0195	48	0	1543	20767	tRNA (guanine-N(7)-)-methyltransferase (EC 2.1.1.33) (tRNA(m7G46)-DE methyltransferase) (Methyltransferase-like protein 1)	Protein FAM119B (Hepatocellular carcinoma-associated antigen 557a)	(1)Homsap (1)Xentro
557	Homsap_125476p081	Homsap_125479p081	|Q9BUR5|APOO_HUMAN|	|Q96LI9|CX058_HUMAN|	0.0195	86	0	21518	27613	Apolipoprotein O (Protein FAM121BPrecursor)	Putative uncharacterized protein CXorf58	(1)Homsap (1)Xentro
558	Homsap_101377p081	Homsap_101381p081	|Q9Y3P4|RHBD3_HUMAN|	|Q96MX4_HUMAN|	0.0195	103	0	15634	27914	Rhomboid domain-containing protein 3	RNA-binding protein EWS	(1)Homsap (1)Xentro	[34]
559	Homsap_144414p081	Homsap_144415p081	|Q5VZ18|SHE_HUMAN|	|Q5VZ19|TDR10_HUMAN|	0.0195	106	0	15291	63671	SH2 domain-containing adapter protein B	Tudor domain-containing protein 10	(1)Homsap (1)Xentro
560	Homsap_136719p081	Homsap_136721p081	|P26927|HGFL_HUMAN|	|Q5XPI4|RN123_HUMAN|	0.0195	864	0	3416	5432	Hepatocyte growth factor-like protein betaDE chain))	E3 ubiquitin-protein ligase RNF123 (EC 6.3.2.-) (RING finger proteinDE 123) (Kip1 ubiquitination-promoting complex protein 1)	(1)Homsap (1)Xentro
561	Homsap_127327p081	Homsap_127332p081	|P56278|MTCPB_HUMAN|	|P46736|BRCC3_HUMAN|	0.00914	< 0	0.26	44026	7509	Protein p13 MTCP-1 (Mature T-cell proliferation-1 type B1) (MTCP-1DE type B1) (P13MTCP1)	BRCA1/BRCA2-containing complex subunit 3	(1)Galgal (1)Homsap (1)Musmus
562	Homsap_117836p081	Homsap_117839p081	|O60427|FADS1_HUMAN|	|O95864|FADS2_HUMAN|	0.00914	< 0	0.62	1171	1171	Fatty acid desaturase 1 (EC 1.14.19.-) (Delta(5) fatty acidDE desaturase) (Delta(5) desaturase) (D5D)	Fatty acid desaturase 2 (EC 1.14.19.-) (Delta(6) fatty acidDE desaturase) (Delta(6) desaturase) (D6D)	(1)Galgal (1)Homsap (1)Musmus
563	Homsap_133080p081	Homsap_133084p081	|Q9NRR4|RNC_HUMAN|	|Q49AR2|CE022_HUMAN|	0.00914	< 0	0	4510	9476	Ribonuclease 3 (EC 3.1.26.3) (Ribonuclease III) (RNase III) (Drosha)DE (p241)	UPF0489 protein C5orf22	(1)Galgal (1)Homsap (1)Musmus
564	Homsap_111329p081	Homsap_111330p081	|Q9NVM6|DJC17_HUMAN|	|A8K5M9|CO062_HUMAN|	0.00914	< 0	0	5322	43896	DnaJ homolog subfamily C member 17	Uncharacterized protein C15orf62, mitochondrial (Precursor)	(1)Galgal (1)Homsap (1)Musmus
565	Homsap_115106p081	Homsap_115108p081	|P46721|SO1A2_HUMAN|	|P10997|IAPP_HUMAN|	0.00914	< 0	0.28	19766	21355	Solute carrier organic anion transporter family member 1A2 (SoluteDE carrier family 21 member 3) (Sodium-independent organic anionDE transporter) (Organic anion-transporting polypeptide 1) (OATP1) (OATP-DE A)	Islet amyloid polypeptide precursor (Amylin) (Diabetes-associatedDE peptide) (DAP) (Insulinoma amyloid peptide)	(1)Galgal (1)Homsap (1)Musmus
566	Homsap_113292p081	Homsap_113294p081	|Q9UKY4|POMT2_HUMAN|	|O43708|MAAI_HUMAN|	0.00914	< 0	0.34	1745	3545	Protein O-mannosyl-transferase 2 (EC 2.4.1.109) (Dolichyl-phosphate-DE mannose--protein mannosyltransferase 2)	Maleylacetoacetate isomerase (EC 5.2.1.2) (MAAI) (Glutathione S-DE transferase zeta 1) (EC 2.5.1.18) (GSTZ1-1)	(1)Galgal (1)Homsap (1)Musmus
567	Homsap_138155p081	Homsap_138157p081	|Q9H095|IQCG_HUMAN|	|P18077|RL35A_HUMAN|	0.00914	< 0	0	16822	703	IQ domain-containing protein G	60S ribosomal protein L35a (Cell growth-inhibiting gene 33 protein)	(1)Galgal (1)Homsap (1)Musmus
568	Homsap_106616p081	Homsap_106618p081	|Q8TAP6|CEP76_HUMAN|	|Q969U7|PSMG2_HUMAN|	0.00914	< 0	0	8136	4568	Centrosomal protein of 76 kDa (Cep76)	Proteasome assembly chaperone 2 (PAC-2) (Tumor necrosis factorDE superfamily member 5-induced protein 1) (Hepatocellular carcinoma-DE susceptibility protein 3)	(1)Galgal (1)Homsap (1)Musmus
569	Homsap_109322p081	Homsap_109323p081	|Q8TAT6|NPL4_HUMAN|	|Q9H1Z9|TSN10_HUMAN|	0.00914	< 0	0.28	2060	8793	Nuclear protein localization protein 4 homolog (Protein NPL4)	Tetraspanin-10 (Tspan-10Oculospanin)	(1)Galgal (1)Homsap (1)Musmus
570	Homsap_117442p081	Homsap_117443p081	|P55895|RAG2_HUMAN|	|Q86VG3|CK074_HUMAN|	0.00914	< 0	0	17272	43810	V(D)J recombination-activating protein 2 (RAG-2)	Uncharacterized protein C11orf74 (Protein HEPIS)	(1)Galgal (1)Homsap (1)Musmus
571	Homsap_133125p081	Homsap_133127p081	|O60671|RAD1_HUMAN|	|Q8TDN6|BXDC2_HUMAN|	0.00914	< 0	0	3484	1326	Cell cycle checkpoint protein RAD1 (EC 3.1.11.2) (DNA repairDE exonuclease rad1 homolog) (Rad1-like DNA damage checkpoint protein)DE (hRAD1)	Brix domain-containing protein 2 (Ribosome biogenesis protein Brix)	(1)Galgal (1)Homsap (1)Musmus
572	Homsap_102788p081	Homsap_102796p081	|Q9H1R2|DUS15_HUMAN|	|Q3SXZ7|TTLL9_HUMAN|	0.00914	< 0	0.28	43990	4312	Dual specificity protein phosphatase 15 (EC 3.1.3.48) (EC 3.1.3.16)DE (Vaccinia virus VH1-related dual-specific protein phosphatase Y) (VH1-DE related member Y)	Probable tubulin polyglutamylase TTLL9 (Tubulin--tyrosine ligase-like protein 9)	(1)Galgal (1)Homsap (1)Musmus
573	Homsap_131512p081	Homsap_131517p081	|Q9HAV4|XPO5_HUMAN|	|Q9Y253|POLH_HUMAN|	0.00914	< 0	0.23	5898	2578	Exportin-5 (Exp5) (Ran-binding protein 21)	DNA polymerase eta (EC 2.7.7.7) (RAD30 homolog A) (XerodermaDE pigmentosum variant type protein)	(1)Galgal (1)Homsap (1)Musmus
574	Homsap_115910p081	Homsap_115911p081	|P19075|TSN8_HUMAN|	|O75473|LGR5_HUMAN|	0.00914	< 0	0.38	19261	6012	Tetraspanin-8 (Tspan-8) (Transmembrane 4 superfamily member 3) (Tumor-DE associated antigen CO-029)	Leucine-rich repeat-containing G-protein coupled receptor 5 precursorDE (Orphan G-protein coupled receptor HG38) (G-protein coupled receptorDE 49) (G-protein coupled receptor 67)	(1)Galgal (1)Homsap (1)Musmus
575	Homsap_138040p081	Homsap_138041p081	|Q765I0|UTS2B_HUMAN|	|Q8IVM0|CCD50_HUMAN|	0.00914	< 0	0	43653	15347	Urotensin-2B (Urotensin-IIBU-IIBUIIBUrotensin II-related peptideUrotensin 2 domain-containing proteinPrecursor)	Coiled-coil domain-containing protein 50 (Protein Ymer)	(1)Galgal (1)Homsap (1)Musmus
576	Homsap_112993p081	Homsap_112995p081	|B2R584_HUMAN|	|Q9BVV6|K0586_HUMAN|	0.00914	< 0	0	2697	27834	Mitochondrial import inner membrane translocase subunit Tim9	Uncharacterized protein KIAA0586	(1)Galgal (1)Homsap (1)Musmus
577	Homsap_134442p081	Homsap_134443p081	|Q9Y3C1|NOP16_HUMAN|	|Q9BW72|HIG2A_HUMAN|	0.00914	< 0	0	8342	3573	Nucleolar protein 16 (HBV pre-S2 trans-regulated protein 3)	HIG1 domain family member 2A	(1)Galgal (1)Homsap (1)Musmus
578	Homsap_123271p081	Homsap_123273p081	|Q08379|GOGA2_HUMAN|	|Q1ZZU3|CI119_HUMAN|	0.00914	< 0	0	11079	18884	Golgin subfamily A member 2 (Cis-Golgi matrix protein GM130) (Gm130DE autoantigen) (Golgin-95)	Uncharacterized protein C9orf119 (HBV DNAPTP1-transactivated protein A)	(1)Galgal (1)Homsap (1)Musmus
579	Homsap_113838p081	Homsap_113839p081	|Q8IX90|SKA3_HUMAN|	|Q9BQC6|RT63_HUMAN|	0.00914	< 0	0	15903	23972	Spindle and kinetochore-associated protein 3	Mitochondrial ribosomal protein 63 (bMRP63)	(1)Galgal (1)Homsap (1)Musmus
580	Homsap_110072p081	Homsap_110073p081	|Q5JPH6|SYEM_HUMAN|	|O14562|UBFD1_HUMAN|	0.00914	< 0	0	2338	9708	Probable glutamyl-tRNA synthetase, mitochondrial precursorDE (EC 6.1.1.17) (Glutamate--tRNA ligase) (GluRS)	Ubiquitin domain-containing protein UBFD1 (Ubiquitin-binding protein homolog)	(1)Galgal (1)Homsap (1)Musmus
581	Homsap_143653p081	Homsap_143664p081	|Q8TDW4|ST7L_HUMAN|	|P52907|CAZA1_HUMAN|	0.00914	< 0	0	5439	1216	Suppressor of tumorigenicity protein 7-like protein (ST7-related protein)	F-actin-capping protein subunit alpha-1 (CapZ alpha-1)	(1)Galgal (1)Homsap (1)Musmus
582	Homsap_121401p081	Homsap_121404p081	|Q9BSJ2|GCP2_HUMAN|	|Q8NB15|ZN511_HUMAN|	0.00914	< 0	0	1790	3764	Gamma-tubulin complex component 2 (GCP-2) (Spindle pole body proteinDE Spc97 homolog) (hSpc97) (hGCP2) (h103p)	Zinc finger protein 511	(1)Galgal (1)Homsap (1)Musmus
583	Homsap_137338p081	Homsap_137339p081	|Q8IXQ6|PARP9_HUMAN|	|Q8TDB6|DTX3L_HUMAN|	0.00914	< 0	0.31	10437	5230	Poly ((ADP-ribose)) polymerase 9 (EC 2.4.2.30) (PARP-9) (B aggressiveDE lymphoma protein)	Protein deltex-3 (Deltex3) (mDTX3)	(1)Galgal (1)Homsap (1)Musmus	[35]
584	Homsap_107554p081	Homsap_107555p081	|Q19AV6|ZSWM7_HUMAN|	|Q6DKK2|TTC19_HUMAN|	0.00914	< 0	0	9207	13111	Zinc finger SWIM domain-containing protein 7 (SWIM domain-containing and Srs2-interacting protein 1 homolog)	Tetratricopeptide repeat protein 19 (TPR repeat protein 19)	(1)Galgal (1)Homsap (1)Musmus
585	Homsap_123275p081	Homsap_123276p081	|O95900|TRUB2_HUMAN|	|Q9Y3A0|COQ4_HUMAN|	0.00914	< 0	0	9920	2528	Probable tRNA pseudouridine synthase 2	Ubiquinone biosynthesis protein COQ4 homolog (Coenzyme Q biosynthesisDE protein 4 homolog)	(1)Galgal (1)Homsap (1)Musmus
586	Homsap_129020p081	Homsap_129022p081	|Q9HBG4|VPP4_HUMAN|	|A2RRL7|TM213_HUMAN|	0.00914	< 0	0	216	43746	Vacuolar proton translocating ATPase 116 kDa subunit a isoform 4 (V-DE ATPase 116 kDa isoform a4) (Vacuolar proton translocating ATPase 116DE kDa subunit a kidney isoform)	Transmembrane protein 213	(1)Galgal (1)Homsap (1)Musmus
587	Homsap_133725p081	Homsap_133727p081	|O94817|ATG12_HUMAN|	|B2R4I8_HUMAN|	0.00914	< 0	0	3188	1204	Autophagy-related protein 12 (APG12-like)	AP-3 complex subunit sigma-1 (Adapter-related protein complex 3 sigma-DE 1 subunit) (Sigma-adaptin 3a) (AP-3 complex sigma-3A subunit) (SigmaDE 3A-adaptin)	(1)Galgal (1)Homsap (1)Musmus
588	Homsap_121943p081	Homsap_121945p081	|Q9Y490|TLN1_HUMAN|	|O43889|CREB3_HUMAN|	0.00914	< 0	0.2	3074	23921	Talin-1	Cyclic AMP-responsive element-binding protein 3 (Luman protein)DE (Transcription factor LZIP-alpha) ((Contains: Processed cyclic AMP-DE responsive element-binding protein 3))	(1)Galgal (1)Homsap (1)Musmus
589	Homsap_126130p081	Homsap_126131p081	|Q5EBL8|PDZ11_HUMAN|	|O95239|KIF4A_HUMAN|	0.00914	23	0.21	13370	6768	PDZ domain-containing protein 11	Chromosome-associated kinesin KIF4A (Chromokinesin-A)	(1)Galgal (1)Homsap (1)Musmus
590	Homsap_103815p081	Homsap_103822p081	|Q13795|ARFRP_HUMAN|	|Q8N5A5|ZGPAT_HUMAN|	0.00914	25	0	2808	7888	ADP-ribosylation factor-related protein 1 (ARF-related protein 1)DE (ARP)	Zinc finger CCCH-type with G patch domain-containing protein (Zinc finger and G patch domain-containing proteinZinc finger CCCH domain-containing protein 9G patch domain-containing protein 6)	(1)Galgal (1)Homsap (1)Musmus
591	Homsap_101342p081	Homsap_101344p081	|Q9NQG7|HPS4_HUMAN|	|Q9UH36|SRR1L_HUMAN|	0.00914	26	0	19467	7134	Hermansky-Pudlak syndrome 4 protein (Light-ear protein homolog)	SRR1-like protein (SRR1 domain-containing protein)	(1)Galgal (1)Homsap (1)Musmus
592	Homsap_116418p081	Homsap_116419p081	|O43715|TRIA1_HUMAN|	|O43716|GATCL_HUMAN|	0.00914	32	0	5340	14165	TP53-regulated inhibitor of apoptosis 1 (p53-inducible cell-survivalDE factor) (p53CSV) (Protein 15E1.1) (WF-1)	GatC-like protein (Protein 15E1.2)	(1)Galgal (1)Homsap (1)Musmus
593	Homsap_124902p081	Homsap_124904p081	|Q12768|STRUM_HUMAN|	|Q96MF7|NSE2_HUMAN|	0.00914	34	0	5349	18762	Strumpellin	E3 SUMO-protein ligase NSE2 (Non-structural maintenance of chromosomes element 2 homologNon-SMC element 2 homologhMMS21)	(1)Galgal (1)Homsap (1)Musmus
594	Homsap_111083p081	Homsap_111086p081	|A6NI91_HUMAN|	|Q8N554|ZN276_HUMAN|	0.00914	39	0	14200	19349	Uncharacterized protein C16orf7 (Protein ATP-BL)	Zinc finger protein 276 (Zfp-276)	(1)Galgal (1)Homsap (1)Musmus
595	Homsap_114511p081	Homsap_114512p081	|Q6UW63|KDEL1_HUMAN|	|Q86UB2|BIVM_HUMAN|	0.00914	42	0	7884	15523	KDEL motif-containing protein 1 precursor (Endoplasmic reticulumDE resident protein 58) (ER protein 58)	Basic immunoglobulin-like variable motif-containing protein	(1)Galgal (1)Homsap (1)Musmus
596	Homsap_145955p081	Homsap_145959p081	|Q96IY1|NSL1_HUMAN|	|Q17R31|TATD3_HUMAN|	0.00914	46	0	18950	15153	Kinetochore-associated protein NSL1 homolog	Uncharacterized deoxyribonuclease ycfH (EC 3.1.21.-)	(1)Galgal (1)Homsap (1)Musmus
597	Homsap_134272p081	Homsap_134273p081	|Q9NRY5|F1142_HUMAN|	|P55082|MFAP3_HUMAN|	0.00914	62	0	12436	33698	Protein FAM114A2	Microfibril-associated glycoprotein 3 precursor	(1)Galgal (1)Homsap (1)Musmus
598	Homsap_138427p081	Homsap_138428p081	|Q9UI10|EI2BD_HUMAN|	|Q15036|SNX17_HUMAN|	0.00914	65	0.34	1593	9975	Translation initiation factor eIF-2B subunit delta (eIF-2B GDP-GTPDE exchange factor subunit delta)	Sorting nexin-17	(1)Galgal (1)Homsap (1)Musmus
599	Homsap_110890p081	Homsap_110891p081	|Q15046|SYK_HUMAN|	|Q9NYB0|TE2IP_HUMAN|	0.00914	66	0.2	987	14199	Lysyl-tRNA synthetase (EC 6.1.1.6) (Lysine--tRNA ligase) (LysRS)	Telomeric repeat-binding factor 2-interacting protein 1 (TRF2-DE interacting telomeric protein Rap1) (hRap1)	(1)Galgal (1)Homsap (1)Musmus
600	Homsap_131501p081	Homsap_131505p081	|Q9GZM5|YIPF3_HUMAN|	|O15160|RPAC1_HUMAN|	0.00914	68	0.22	16828	1507	Protein YIPF3 (YIP1 family member 3) (Killer lineage protein 1)DE (Natural killer cell-specific antigen KLIP1)	DNA-directed RNA polymerases I and III subunit RPAC1 (RNA polymerasesDE I and III subunit AC1) (DNA-directed RNA polymerase I subunit C) (DNA-DE directed RNA polymerases I and III 40 kDa polypeptide) (RPA40) (RPA39)DE (RPC40) (AC40)	(1)Galgal (1)Homsap (1)Musmus
601	Homsap_141240p081	Homsap_141244p081	|B1AK44_HUMAN|	|Q8NBI3|DRAXI_HUMAN|	0.00914	72	0	4170	21991	Mitotic spindle assembly checkpoint protein MAD2B (MAD2-like 2)DE (hREV7)	Draxin (Dorsal repulsive axon guidance proteinPrecursor)	(1)Galgal (1)Homsap (1)Musmus
602	Homsap_119940p081	Homsap_119941p081	|Q86W56|PARG_HUMAN|	|Q5SRD1|TI23B_HUMAN|	0.00914	76	0.07	3441	2685	Poly(ADP-ribose) glycohydrolase (EC 3.2.1.143)	Mitochondrial import inner membrane translocase subunit Tim23	(1)Galgal (1)Homsap (1)Musmus	[36]
603	Homsap_132763p081	Homsap_132766p081	|Q96JX3|SRAC1_HUMAN|	|Q6YL4|TF2H5_HUMAN|	0.00914	82	0	4202	7853	Protein SERAC1	General transcription factor IIH subtunit 5 (General transcription factor IIH polypeptide 5) (TFIIH basal transcription factor complex TTD-A subunit) (TFB5 ortholog)	(1)Galgal (1)Homsap (1)Musmus
604	Homsap_132945p081	Homsap_132942p081	|Q8IZS6|TC1D3_HUMAN|	|Q5T6L9|CF070_HUMAN|	0.00914	83	0	29003	10153	Tctex1 domain-containing protein 3 (T-complex testis-specific proteinDE 3) (Tcte-3) (T-complex testis-specific protein 2) (TCTEX-2) (T-DE complex-associated testis-expressed protein 4) (TCTEX-4) (LC2)	Transmembrane protein C6orf70	(1)Galgal (1)Homsap (2)Musmus
605	Homsap_100639p081	Homsap_100643p081	|O95447|LCA5L_HUMAN|	|P55822|SH3BG_HUMAN|	0.00914	88	0	33568	13372	Lebercilin-like protein (Leber congenital amaurosis 5-like protein)	SH3 domain-binding glutamic acid-rich protein (SH3BGR protein) (21-DE glutamic acid-rich protein) (21-GARP)	(1)Galgal (1)Homsap (1)Musmus
606	Homsap_114786p081	Homsap_114788p081	|Q4U2R6|RM51_HUMAN|	|Q15021|CND1_HUMAN|	0.00914	88	0.33	10256	2246	39S ribosomal protein L51, mitochondrial precursor (L51mt) (MRP-L51)DE (bMRP64) (bMRP-64)	Condensin complex subunit 1 (Non-SMC condensin I complex subunit D2)DE (Chromosome condensation-related SMC-associated protein 1)DE (Chromosome-associated protein D2) (hCAP-D2) (XCAP-D2 homolog)	(1)Galgal (1)Homsap (1)Musmus
607	Homsap_118688p081	Homsap_118689p081	|Q8NAB2|KBTB3_HUMAN|	|Q9NRN7|ADPPT_HUMAN|	0.00914	99	0	17293	5805	Kelch-like protein 24 (Kainate receptor-interacting protein for GluR6)DE (KRIP6) (Protein DRE1)	L-aminoadipate-semialdehyde dehydrogenase-phosphopantetheinyl transferase (4&apos-phosphopantetheinyl transferaseAlpha-aminoadipic semialdehyde dehydrogenase-phosphopantetheinyl transferaseAASD-PPTLYS5 ortholog)	(1)Galgal (1)Homsap (1)Musmus
608	Homsap_137273p081	Homsap_137274p081	|Q5DX21|IGS11_HUMAN|	|Q96M34|CC030_HUMAN|	0.00914	99	0	16993	33661	Immunoglobulin superfamily member 11 precursor (Brain and testis-DE specific immunoglobulin superfamily protein) (Bt-IGSF) (V-set andDE immunoglobulin domain-containing protein 3)	Uncharacterized protein C3orf30	(1)Galgal (1)Homsap (1)Musmus
609	Homsap_104840p081	Homsap_104842p081	|Q8IX01|SFR14_HUMAN|	|Q6NXE6|ARMC6_HUMAN|	0.00914	103	0	43963	6229	Putative splicing factor, arginine/serine-rich 14 (Arginine/serine-rich-splicing factor 14)	Armadillo repeat-containing protein 6	(1)Galgal (1)Homsap (1)Musmus
610	Homsap_117523p081	Homsap_117525p081	|P11117|PPAL_HUMAN|	|Q13133|NR1H3_HUMAN|	0.00914	104	0.16	4471	9267	Lysosomal acid phosphatase precursor (EC 3.1.3.2) (LAP)	Oxysterols receptor LXR-alpha (Liver X receptor alpha) (Nuclear orphanDE receptor LXR-alpha) (Nuclear receptor subfamily 1 group H member 3)	(1)Galgal (1)Homsap (1)Musmus
611	Homsap_107177p081	Homsap_107179p081	|O14907|TX1B3_HUMAN|	|Q9BV81|TMM93_HUMAN|	0.00914	110	0	10350	8649	Tax1-binding protein 3 (Tax interaction protein 1) (TIP-1)DE (Glutaminase-interacting protein 3)	Transmembrane protein 93	(1)Galgal (1)Homsap (1)Musmus
612	Homsap_127990p081	Homsap_127992p081	|P78330|SERB_HUMAN|	|P40227|TCPZ_HUMAN|	0.00914	110	0.22	2529	1012	Phosphoserine phosphatase (EC 3.1.3.3) (PSP) (O-phosphoserineDE phosphohydrolase) (PSPase) (L-3-phosphoserine phosphatase)	T-complex protein 1 subunit zeta (TCP-1-zeta) (CCT-zeta) (CCT-zeta-1)DE (Tcp20) (HTR3) (Acute morphine dependence-related protein 2)	(1)Galgal (1)Homsap (1)Musmus
613	Homsap_109362p081	Homsap_109364p081	|Q9Y644|RFNG_HUMAN|	|Q13098|CSN1_HUMAN|	0.00914	113	0.31	19385	2660	Beta-1,3-N-acetylglucosaminyltransferase radical fringe (EC 2.4.1.222)DE (O-fucosylpeptide 3-beta-N-acetylglucosaminyltransferase)	COP9 signalosome complex subunit 1 (Signalosome subunit 1) (SGN1)DE (JAB1-containing signalosome subunit 1) (G protein pathway suppressorDE 1) (Protein GPS1) (Protein MFH)	(1)Galgal (1)Homsap (1)Musmus
614	Homsap_103756p081	Homsap_103763p081	|Q8IVV8|NKAI4_HUMAN|	|Q8N6T3|ARFG1_HUMAN|	0.00914	119	0	10169	2430	Sodium/potassium-transporting ATPase subunit beta-1-interactingDE protein 4 (Na(+)/K(+)-transporting ATPase subunit beta-1-interactingDE protein 4) (Protein FAM77A)	Uncharacterized protein C622.14	(1)Galgal (1)Homsap (1)Musmus
615	Homsap_140126p081	Homsap_140127p081	|Q8IXS8|F126B_HUMAN|	|Q6IB80_HUMAN|	0.00914	122	0.37	12968	11928	Protein FAM126B	NADH dehydrogenase ((ubiquinone)) 1 beta subcomplex subunit 3 (NADH-DE ubiquinone oxidoreductase B12 subunit) (Complex I-B12) (CI-B12)	(1)Galgal (1)Homsap (1)Musmus
616	Homsap_115087p081	Homsap_115089p081	|Q86YW0|PLCZ1_HUMAN|	|Q96KX2|CAZA3_HUMAN|	0.00914	127	0.33	295	43848	Inactive phospholipase C-like protein 1 (PLC-L1) (Phospholipase C-DE deleted in lung carcinoma) (Phospholipase C-related but catalyticallyDE inactive protein) (PRIP)	F-actin-capping protein subunit alpha-2 (CapZ alpha-2)	(1)Galgal (1)Homsap (1)Musmus
617	Homsap_110076p081	Homsap_110077p081	|Q86YC2|PALB2_HUMAN|	|Q9BTE1|DCTN5_HUMAN|	0.00914	129	0	13290	3190	Partner and localizer of BRCA2	Dynactin subunit 5 (Dynactin subunit p25)	(1)Galgal (1)Homsap (1)Musmus
618	Homsap_118586p081	Homsap_118589p081	|Q9H5J8|TARD1D_HUMAN|	|Q9H0W9|CK054_HUMAN|	0.00914	133	0	33788	4727	Protein JOSD3 (TATA box-binding protein associated factor RNA polymerase I subunit D)	Ester hydrolase C11orf54 (EC 3.1.-.-)	(1)Galgal (1)Homsap (1)Musmus
619	Homsap_128365p081	Homsap_128368p081	|O00522|KRIT1_HUMAN|	|Q9P2G1|AKIB1_HUMAN|	0.00914	134	0.09	13427	327	Krev interaction trapped protein 1 (Krev interaction trapped 1)DE (Cerebral cavernous malformations 1 protein)	Uncharacterized RING finger protein C328.02	(1)Galgal (1)Homsap (1)Musmus
620	Homsap_133456p081	Homsap_133457p081	|Q92552|RT27_HUMAN|	|Q8WV60|PTCD2_HUMAN|	0.00914	134	0	12993	12440	28S ribosomal protein S27, mitochondrial (S27mtMRP-S27)	Pentatricopeptide repeat-containing protein 2	(1)Galgal (1)Homsap (1)Musmus
621	Homsap_114126p081	Homsap_114127p081	|Q5T0U0|CC122_HUMAN|	|Q8IV20|CM031_HUMAN|	0.00914	142	0	33822	14169	Coiled-coil domain-containing protein 122	UPF0124 protein C13orf31	(1)Galgal (1)Homsap (1)Musmus
622	Homsap_127482p081	Homsap_127485p081	|P54278|PMS2_HUMAN|	|Q13155|AIMP2_HUMAN|	0.00914	145	0	1322	11062	PMS1 protein homolog 2 (DNA mismatch repair protein PMS2)	Multisynthetase complex auxiliary component p38 (Protein JTV-1)	(1)Galgal (1)Homsap (1)Musmus
623	Homsap_107174p081	Homsap_107175p081	|Q9UHJ6|SHPK_HUMAN|	|O60931|CTNS_HUMAN|	0.00914	146	0.43	9001	3129	Sedoheptulokinase (EC 2.7.1.14) (SHK) (Carbohydrate kinase-likeDE protein)	Cystinosin	(1)Galgal (1)Homsap (1)Musmus	[37]
624	Homsap_120691p081	Homsap_120701p081	|Q9Y3B2|EXOS1_HUMAN|	|Q969W1|ZDH16_HUMAN|	0.00914	162	0.26	2153	4656	3'-5' exoribonuclease CSL4 homolog (EC 3.1.13.-) (Exosome componentDE 1)	Probable palmitoyltransferase ZDHHC16 (EC 2.3.1.-) (Zinc finger DHHCDE domain-containing protein 16) (DHHC-16)	(1)Galgal (1)Homsap (1)Musmus
625	Homsap_118420p081	Homsap_118423p081	|Q6P2D8|XRRA1_HUMAN|	|Q15005|SPCS2_HUMAN|	0.00914	165	0.23	14151	8590	X-ray radiation resistance-associated protein 1	Probable signal peptidase complex subunit 2 (EC 3.4.-.-) (MicrosomalDE signal peptidase 25 kDa subunit) (SPase 25 kDa subunit)	(1)Galgal (1)Homsap (1)Musmus
626	Homsap_140193p081	Homsap_140194p081	|Q9GZL7|WDR12_HUMAN|	|Q8N187|AL2S8_HUMAN|	0.00914	168	0.26	1833	27672	WD repeat-containing protein 12 (YTM1 homolog)	Amyotrophic lateral sclerosis 2 chromosomal region candidate gene 8DE protein homolog (Calcium-response factor) (CaRF)	(1)Galgal (1)Homsap (1)Musmus
627	Homsap_100467p081	Homsap_100470p081	|P22102|PUR2_HUMAN|	|P18583|SON_HUMAN|	0.00914	183	0.12	1613	12107	Trifunctional purine biosynthetic protein adenosine-3 ((Includes:DE Phosphoribosylamine--glycine ligase (EC 6.3.4.13) (GARS) (GlycinamideDE ribonucleotide synthetase) (Phosphoribosylglycinamide synthetase);DE Phosphoribosylformylglycinamidine cyclo-ligase (EC 6.3.3.1) (AIRS)DE (Phosphoribosyl-aminoimidazole synthetase) (AIR synthase);DE Phosphoribosylglycinamide formyltransferase (EC 2.1.2.2) (GA…	SON protein (SON3) (Negative regulatory element-binding protein) (NRE-DE binding protein) (DBP-5) (Bax antagonist selected in saccharomyces 1)DE (BASS1)	(1)Galgal (1)Homsap (1)Musmus
628	Homsap_110726p081	Homsap_110727p081	|Q96CW6|S7A6O_HUMAN|	|Q9NVM4|ANM7_HUMAN|	0.00914	186	0	17413	5810	Protein SLC7A6OS (Solute carrier family 7 member 6 opposite strand transcriptADAMS proteinase-related protein)	Protein arginine N-methyltransferase 7 (EC 2.1.1.-)	(1)Galgal (1)Homsap (1)Musmus
629	Homsap_109074p081	Homsap_109075p081	|Q9BTE0|NAT9_HUMAN|	|Q8NE00|TM104_HUMAN|	0.00914	192	0	3594	4074	N-acetyltransferase 9 (EC 2.3.1.-) (Embryo brain-specific protein)	Transmembrane protein 104	(1)Galgal (1)Homsap (1)Musmus
630	Homsap_136243p081	Homsap_136244p081	|Q01831|XPC_HUMAN|	|Q6IAH0_HUMAN|	0.00914	194	0.45	2106	2522	DNA-repair protein complementing XP-C cells (Xeroderma pigmentosumDE group C-complementing protein) (p125)	U6 snRNA-associated Sm-like protein LSm3	(1)Galgal (1)Homsap (1)Musmus
631	Homsap_143397p081	Homsap_143399p081	|Q6UVJ0|SAS6_HUMAN|	|Q9NUP7|TRM13_HUMAN|	0.00914	195	0.08	6158	4381	Spindle assembly abnormal protein 6 homolog (HsSAS-6)	Uncharacterized protein YOL125W	(1)Galgal (1)Homsap (1)Musmus
632	Homsap_108619p081	Homsap_108620p081	|Q7Z7H8|RM10_HUMAN|	|Q96FV0|LRC46_HUMAN|	0.00914	197	0	10055	27872	39S ribosomal protein L10, mitochondrial precursor (L10mt) (MRP-L10)	Leucine-rich repeat-containing protein 46	(1)Galgal (1)Homsap (1)Musmus
633	Homsap_146485p081	Homsap_146487p081	|Q9H5Q4|TFB2M_HUMAN|	|Q6PJW8|CA071_HUMAN|	0.00914	200	0.19	18953	18954	Mitochondrial dimethyladenosine transferase 2, mitochondrial precursorDE (EC 2.1.1.-) (S-adenosylmethionine-6-N', N'-adenosyl(rRNA)DE dimethyltransferase 2) (Mitochondrial 12S rRNA dimethylase 2)DE (Mitochondrial transcription factor B2) (mtTFB2) (h-mtTFB2) (h-mtTFB)DE (hTFB2M) (Hepatitis C virus NS5A-transactivated protein 5) (HCV NS5A-DE transactivated protein 5)	Uncharacterized protein C1orf71	(1)Galgal (1)Homsap (1)Musmus
634	Homsap_109828p081	Homsap_109829p081	|Q96B77|TM186_HUMAN|	|O15305|PMM2_HUMAN|	0.00914	205	0	14539	895	Transmembrane protein 186	Phosphomannomutase 2 (EC 5.4.2.8) (PMM 2)	(1)Galgal (1)Homsap (1)Musmus
635	Homsap_124529p081	Homsap_124530p081	|Q53H82|LACB2_HUMAN|	|Q5GH70|XKR9_HUMAN|	0.00914	208	0	3078	19133	Beta-lactamase-like protein 2 (EC 3.-.-.-)	XK-related protein 9	(1)Galgal (1)Homsap (1)Musmus
636	Homsap_102509p081	Homsap_102510p081	|P12004|PCNA_HUMAN|	|O95674|CDS2_HUMAN|	0.00914	214	0.39	1266	919	Proliferating cell nuclear antigen (PCNA) (Cyclin)	Phosphatidate cytidylyltransferase 2 (EC 2.7.7.41) (CDP-diglycerideDE synthetase 2) (CDP-diglyceride pyrophosphorylase 2) (CDP-DE diacylglycerol synthase 2) (CDS 2) (CTP:phosphatidateDE cytidylyltransferase 2) (CDP-DAG synthase 2) (CDP-DG synthetase 2)	(1)Galgal (1)Homsap (1)Musmus
637	Homsap_140827p081	Homsap_140828p081	|Q9BRK5|CAB45_HUMAN|	|Q96L58|B3GT6_HUMAN|	0.00914	218	0.41	9441	11003	45 kDa calcium-binding protein precursor (Cab45) (Stromal cell-derivedDE factor 4) (SDF-4)	Beta-1,3-galactosyltransferase 6 (EC 2.4.1.134) (beta 3GalT6)DE (Galactosylxylosylprotein 3-beta-galactosyltransferase) (UDP-DE Gal:betaGal beta 1,3-galactosyltransferase polypeptide 6)DE (Galactosyltransferase II) (GAG GalTII)	(1)Galgal (1)Homsap (1)Musmus
638	Homsap_110118p081	Homsap_110121p081	|Q12789|TF3C1_HUMAN|	|O60303|K0556_HUMAN|	0.00914	219	0	11115	8171	General transcription factor 3C polypeptide 1 (Transcription factorDE IIIC subunit alpha) (TF3C-alpha) (TFIIIC 220 kDa subunit) (TFIIIC220)DE (TFIIIC box B-binding subunit)	Uncharacterized protein KIAA0556	(1)Galgal (1)Homsap (1)Musmus
639	Homsap_134726p081	Homsap_134728p081	|P78316|NOP14_HUMAN|	|P32298|GRK4_HUMAN|	0.00914	220	0.11	3217	3419	Nucleolar protein 14 (Nucleolar complex protein 14)	G protein-coupled receptor kinase 4 (EC 2.7.11.16) (G protein-coupledDE receptor kinase GRK4) (ITI1)	(1)Galgal (1)Homsap (1)Musmus
640	Homsap_103324p081	Homsap_103328p081	|O14734|ACOT8_HUMAN|	|Q96MP5|ZSWM3_HUMAN|	0.00914	221	0	1311	43994	Acyl-coenzyme A thioesterase 8 (EC 3.1.2.27) (Choloyl-coenzyme ADE thioesterase) (Acyl-CoA thioesterase 8) (Peroxisomal acyl-coenzyme ADE thioester hydrolase 1) (PTE-1) (Peroxisomal long-chain acyl-CoADE thioesterase 1) (HIV-Nef-associated acyl-CoA thioesterase)DE (Thioesterase II) (hTE) (hACTEIII) (hACTE-III) (PTE-2)	Zinc finger SWIM domain-containing protein 1	(1)Galgal (1)Homsap (1)Musmus
641	Homsap_104183p081	Homsap_104185p081	|Q14151|SAFB2_HUMAN|	|Q15424|SAFB1_HUMAN|	0.00914	226	1	9409	9409	Scaffold attachment factor B1 (SAB-B1) (SAF-B) (HSP27 estrogenDE response element-TATA box-binding protein) (HSP27 ERE-TATA-bindingDE protein)	Scaffold attachment factor B1 (SAB-B1) (SAF-B) (HSP27 estrogenDE response element-TATA box-binding protein) (HSP27 ERE-TATA-bindingDE protein)	(1)Galgal (1)Homsap (1)Musmus	[38]
642	Homsap_136284p081	Homsap_136285p081	|Q96FX2|DPH3_HUMAN|	|Q96HP4|OXND1_HUMAN|	0.00914	228	0	2644	6207	DPH3 homolog (CSL-type zinc finger-containing protein 2) (DelGEF-DE interacting protein 1) (DelGIP1)	Oxidoreductase NAD-binding domain-containing protein 1 (Precursor)	(1)Galgal (1)Homsap (1)Musmus
643	Homsap_110794p081	Homsap_110799p081	|Q9H9E3|COG4_HUMAN|	|A8K6V3_HUMAN|	0.00914	244	0.39	2364	1234	Conserved oligomeric Golgi complex component 4	Splicing factor 3B subunit 3 (Spliceosome-associated protein 130) (SAPDE 130) (SF3b130) (Pre-mRNA-splicing factor SF3b 130 kDa subunit)DE (STAF130)	(1)Galgal (1)Homsap (1)Musmus
644	Homsap_131631p081	Homsap_131633p081	|P22033|MUTA_HUMAN|	|Q7L2Z9|CENPQ_HUMAN|	0.00914	244	0	9253	23898	Methylmalonyl-CoA mutase, mitochondrial precursor (EC 5.4.99.2) (MCM)DE (Methylmalonyl-CoA isomerase)	Centromere protein Q (CENP-Q)	(1)Galgal (1)Homsap (1)Musmus
645	Homsap_122277p081	Homsap_122281p081	|Q9NWW6|NRK1_HUMAN|	|Q92882|OSTF1_HUMAN|	0.00914	257	0.54	2568	8140	Nicotinamide riboside kinase 2 (EC 2.7.1.-) (Integrin beta-1-bindingDE protein 3) (Muscle integrin-binding protein) (MIBP)	Osteoclast-stimulating factor 1	(1)Galgal (1)Homsap (1)Musmus
646	Homsap_146009p081	Homsap_146011p081	|Q9NW75|GPTC2_HUMAN|	|Q96L03|SPT17_HUMAN|	0.00914	277	0	13974	8454	G patch domain-containing protein 2	Spermatogenesis-associated protein 17	(1)Galgal (1)Homsap (1)Musmus
647	Homsap_128110p081	Homsap_128111p081	|Q86XT4|TRI50_HUMAN|	|O75344|FKBP6_HUMAN|	0.00914	278	0.28	33722	10981	Tripartite motif-containing protein 69 (RING finger protein 36)	FK506-binding protein 6 (EC 5.2.1.8) (Peptidyl-prolyl cis-transDE isomerase) (PPIase) (Rotamase) (36 kDa FK506-binding protein) (FKBP-DE 36) (Immunophilin FKBP36)	(1)Galgal (1)Homsap (1)Musmus
648	Homsap_142527p081	Homsap_142529p081	|Q6P2H8|TMM53_HUMAN|	|Q6PIY5|CA228_HUMAN|	0.00914	279	0	5500	12401	Transmembrane protein 53	Uncharacterized protein C1orf228 (p40)	(1)Galgal (1)Homsap (1)Musmus
649	Homsap_133035p081	Homsap_133036p081	|Q6P4H8|F173B_HUMAN|	|P48643|TCPE_HUMAN|	0.00914	293	0	8142	1600	Protein FAM173B	T-complex protein 1 subunit epsilon (TCP-1-epsilon) (CCT-epsilon)	(1)Galgal (1)Homsap (1)Musmus
650	Homsap_108540p081	Homsap_108542p081	|Q8WVC6|DCAKD_HUMAN|	|P30419|NMT1_HUMAN|	0.00914	294	0.33	2123	810	Dephospho-CoA kinase (EC 2.7.1.24) (Dephosphocoenzyme A kinase)	Glycylpeptide N-tetradecanoyltransferase 1 (EC 2.3.1.97) (Peptide N-DE myristoyltransferase 1) (Myristoyl-CoA:protein N-myristoyltransferaseDE 1) (NMT 1) (Type I N-myristoyltransferase)	(1)Galgal (1)Homsap (1)Musmus
651	Homsap_145832p081	Homsap_145834p081	|Q5VVQ6|OTU1_HUMAN|	|O60825|F262_HUMAN|	0.00914	295	0.47	2744	381	Ubiquitin thioesterase OTU1 (EC 3.1.2.-) (OTU domain-containingDE protein 2) (HIV-1-induced protease 7) (HIN-7) (HsHIN7)	Fructose-2,6-bisphosphataseDE (EC 3.1.3.46)))	(1)Galgal (1)Homsap (1)Musmus
652	Homsap_110476p081	Homsap_110478p081	|Q68CZ1|FTM_HUMAN|	|Q9C0B1|FTO_HUMAN|	0.00914	297	0.7	7552	15561	Protein fantom (RPGR-interacting protein 1-like protein) (RPGRIP1-likeDE protein)	Protein fatso (Fat mass and obesity-associated protein)	(1)Galgal (1)Homsap (1)Musmus
653	Homsap_123754p081	Homsap_123755p081	|Q969S6|TM203_HUMAN|	|Q9UHB4|NDOR1_HUMAN|	0.00914	317	0	13265	1831	Transmembrane protein 203	NADPH-dependent diflavin oxidoreductase 1 (EC 1.6.-.-) (NovelDE reductase 1) (NADPH-dependent FMN and FAD containing oxidoreductase)	(1)Galgal (1)Homsap (1)Musmus
654	Homsap_108905p081	Homsap_108906p081	|Q8IY81|RRMJ3_HUMAN|	|A8K3Z3_HUMAN|	0.00914	331	0	1956	1139	AdoMet-dependent rRNA methyltransferase spb1 (EC 2.1.1.-) (2'-O-riboseDE RNA methyltransferase) (S-adenosyl-L-methionine-dependentDE methyltransferase)	26S protease regulatory subunit 8 (Proteasome 26S subunit ATPase 5)DE (Proteasome subunit p45) (p45/SUG)	(1)Galgal (1)Homsap (1)Musmus
655	Homsap_136599p081	Homsap_136602p081	|Q9HAQ2|KIF9_HUMAN|	|O94889|KLH18_HUMAN|	0.00914	352	0.13	9952	11033	Osmotic avoidance abnormal protein 3 (Kinesin-like protein osm-3)	Kelch-like protein 20 (Kelch-like ECT2-interacting protein) (Kelch-DE like protein X)	(1)Galgal (1)Homsap (1)Musmus
656	Homsap_138148p081	Homsap_138151p081	|Q92622|K0226_HUMAN|	|Q96QD9|FYTD1_HUMAN|	0.00914	362	0	8818	19023	Differentially expressed in FDCP 8 homolog	Forty-two-three domain-containing protein 1 (Protein 40-2-3)	(1)Galgal (1)Homsap (1)Musmus
657	Homsap_131344p081	Homsap_131345p081	|Q9Y530|CF130_HUMAN|	|P23511|NFYA_HUMAN|	0.00914	394	0	12437	1244	Uncharacterized protein C6orf130	Nuclear transcription factor Y subunit alpha (Nuclear transcriptionDE factor Y subunit A) (NF-YA) (CAAT-box DNA-binding protein subunit A)	(1)Galgal (1)Homsap (1)Musmus
658	Homsap_122698p081	Homsap_122700p081	|Q9BRR3|CI125_HUMAN|	|Q5VTR2|BRE1A_HUMAN|	0.00914	403	0	15440	3522	Transmembrane protein C9orf125	E3 ubiquitin-protein ligase Bre1 (EC 6.3.2.-) (dBre1)	(1)Galgal (1)Homsap (1)Musmus
659	Homsap_118744p081	Homsap_118745p081	|Q9BRP7|FDXA1_HUMAN|	|Q9H5F2|CK001_HUMAN|	0.00914	405	0	11586	23947	Ferredoxin-fold anticodon-binding domain-containing protein 1 (FDX-ACDB domain-containing protein 1)	Uncharacterized protein C11orf1	(1)Galgal (1)Homsap (1)Musmus
660	Homsap_117263p081	Homsap_117266p081	|Q9UPZ3|HPS5_HUMAN|	|P32780|TF2H1_HUMAN|	0.00914	422	0.27	12017	5044	Hermansky-Pudlak syndrome 5 protein homolog (Ruby-eye protein 2)DE (Ru2)	General transcription factor IIH subunit 1 (General transcriptionDE factor IIH polypeptide 1) (TFIIH basal transcription factor complexDE p62 subunit) (Basic transcription factor 2 62 kDa subunit) (BTF2-p62)	(1)Galgal (1)Homsap (1)Musmus
661	Homsap_132934p081	Homsap_132935p081	|A2RRH5|WDR27_HUMAN|	|Q7Z4R8|CF120_HUMAN|	0.00914	508	0	10990	17132	WD repeat-containing protein 27	UPF0669 protein C6orf120 (Precursor)	(1)Galgal (1)Homsap (1)Musmus
662	Homsap_108817p081	Homsap_108820p081	|Q8IWB6|TEX14_HUMAN|	|O43502|RA51C_HUMAN|	0.00914	518	0	33874	5767	Testis-expressed protein 14 (Testis-expressed sequence 14Protein kinase-like protein SgK307Sugen kinase 307)	DNA repair protein RAD51 homolog 3 (R51H3) (RAD51-like protein 2)	(1)Galgal (1)Homsap (1)Musmus
663	Homsap_108826p081	Homsap_108827p081	|Q8WVK7|SKA2_HUMAN|	|Q96HE9|PRR11_HUMAN|	0.00914	549	0	17708	24029	Spindle and kinetochore-associated protein 2 (Protein FAM33A)	Proline-rich protein 11	(1)Galgal (1)Homsap (1)Musmus
664	Homsap_108439p081	Homsap_108440p081	|Q9BTE6|AASD1_HUMAN|	|Q96C34|RUND1_HUMAN|	0.00914	562	0	4715	10053	Alanyl-tRNA synthetase domain-containing protein 1	RUN domain-containing protein 1	(1)Galgal (1)Homsap (1)Musmus
665	Homsap_102949p081	Homsap_102952p081	|P43026|GDF5_HUMAN|	|Q9BV73|CP250_HUMAN|	0.00914	582	0.37	24069	24070	Growth/differentiation factor 5 precursor (GDF-5) (Cartilage-derivedDE morphogenetic protein 1) (CDMP-1) (Radotermin)	Centrosome-associated protein CEP250 (Centrosomal protein 2)DE (Centrosomal Nek2-associated protein 1) (C-Nap1)	(1)Galgal (1)Homsap (1)Musmus
666	Homsap_124145p081	Homsap_124147p081	|Q7L273|KCTD9_HUMAN|	|Q69YH5|CDCA2_HUMAN|	0.00914	591	0	7658	27754	BTB/POZ domain-containing protein KCTD5	Cell division cycle-associated protein 2 (Recruits PP1 onto mitotic chromatin at anaphase proteinRepo-Man)	(1)Galgal (1)Homsap (1)Musmus
667	Homsap_108902p081	Homsap_108904p081	|Q96A33|CCD47_HUMAN|	|Q86XP3|DDX42_HUMAN|	0.00914	610	0	5533	6871	Coiled-coil domain-containing protein 47 precursor	ATP-dependent RNA helicase DDX42 (EC 3.6.1.-) (DEAD box protein 42)DE (Splicing factor 3B-associated 125 kDa protein) (SF3b125) (RNADE helicase-related protein) (RNAHP) (RNA helicase-like protein) (RHELP)DE (SF3b DEAD-box protein)	(1)Galgal (1)Homsap (1)Musmus
668	Homsap_120891p081	Homsap_120894p081	|A5PKW4|PSD1_HUMAN|	|Q9H469|FBX37_HUMAN|	0.00914	688	0	9472	10847	PH and SEC7 domain-containing protein 3 (Pleckstrin homology and SEC7DE domain-containing protein 3) (Exchange factor for ADP-ribosylationDE factor guanine nucleotide factor 6)	F-box only protein 37 (F-box/LRR-repeat protein 15)	(1)Galgal (1)Homsap (1)Musmus
669	Homsap_104124p081	Homsap_104129p081	|Q8N6T7|SIRT6_HUMAN|	|Q8TF21|ANR24_HUMAN|	0.00914	727	0	3552	24039	Mono-ADP-ribosyltransferase sirtuin-6 (EC 2.4.2.31) (SIR2-like proteinDE 6)	Ankyrin repeat domain-containing protein 24	(1)Galgal (1)Homsap (1)Musmus
670	Homsap_124203p081	Homsap_124205p081	|Q9NV88|INT9_HUMAN|	|Q6NT76|HMBX1_HUMAN|	0.00914	744	0	6555	10009	Integrator complex subunit 9 (Int9) (Protein related to CPSF subunitsDE of 74 kDa) (RC-74)	Homeobox-containing protein 1	(1)Galgal (1)Homsap (1)Musmus
671	Homsap_132805p081	Homsap_132807p081	|P17987|TCPA_HUMAN|	|Q9H0U6|RM18_HUMAN|	0.00914	763	0.36	1218	11060	T-complex protein 1 subunit alpha (TCP-1-alpha) (CCT-alpha)	39S ribosomal protein L18, mitochondrial precursor (L18mt) (MRP-L18)	(1)Galgal (1)Homsap (1)Musmus
672	Homsap_109270p081	Homsap_109275p081	|Q8TBP0|TBC16_HUMAN|	|Q4G0X9|CCD40_HUMAN|	0.00914	791	0	9736	5017	TBC1 domain family member 15	Coiled-coil domain-containing protein 40	(1)Galgal (1)Homsap (1)Musmus
673	Homsap_114828p081	Homsap_114829p081	|Q99618|CDCA3_HUMAN|	|P45974|UBP5_HUMAN|	0.00914	884	0	43842	852	Cell division cycle-associated protein 3 (Trigger of mitotic entry protein 1TOME-1Gene-rich cluster protein C8)	Ubiquitin carboxyl-terminal hydrolase 5 (EC 3.1.2.15) (UbiquitinDE thioesterase 5) (Ubiquitin-specific-processing protease 5)DE (Deubiquitinating enzyme 5) (Isopeptidase T)	(1)Galgal (1)Homsap (1)Musmus
674	Homsap_142547p081	Homsap_142549p081	|Q5T447|HECD3_HUMAN|	|P06132|DCUP_HUMAN|	0.00914	901	0.08	13305	1653	Probable E3 ubiquitin-protein ligase HERC1 (EC 6.3.2.-) (HECT domainDE and RCC1-like domain-containing protein 1) (p532) (p619)	Uroporphyrinogen decarboxylase (EC 4.1.1.37) (URO-D) (UPD)	(1)Galgal (1)Homsap (1)Musmus
675	Homsap_139255p081	Homsap_139256p081	|O14530|TXND9_HUMAN|	|O60841|IF2P_HUMAN|	0.00914	974	0	1617	1378	Thioredoxin domain-containing protein 9 (Protein 1-4) (ATP-bindingDE protein associated with cell differentiation)	Eukaryotic translation initiation factor 5B (eIF-5B) (TranslationDE initiation factor IF-2)	(1)Galgal (1)Homsap (1)Musmus
676	Homsap_120457p081	Homsap_120458p081	|Q9H8L6|MMRN2_HUMAN|	|O76070|SYUG_HUMAN|	0.00914	999	0	43798	10316	Multimerin-2 (EMILIN-3Elastin microfibril interface located protein 3Elastin microfibril interfacer 3EndoGlyx-1 p125/p140 subunitPrecursor)	Gamma-synuclein (Persyn) (Breast cancer-specific gene 1 protein)DE (Synoretin) (SR)	(1)Galgal (1)Homsap (1)Musmus
677	Homsap_128717p081	Homsap_128720p081	|Q9UP83|COG5_HUMAN|	|Q99680|GPR22_HUMAN|	0.00904	< 0	0.18	5631	15856	Conserved oligomeric Golgi complex component 5 (13S Golgi transportDE complex 90 kDa subunit) (GTC-90) (Golgi transport complex 1)	Probable G-protein coupled receptor 22	(1)Galgal (1)Homsap
678	Homsap_139517p081	Homsap_139521p081	|Q7Z4I7|LIMS2_HUMAN|	|Q13304|GPR17_HUMAN|	0.00904	< 0	0.28	5930	15867	LIM and senescent cell antigen-like-containing domain protein 2DE (Particularly interesting new Cys-His protein 2) (PINCH-2)	Uracil nucleotide/cysteinyl leukotriene receptor (UDP/CysLT receptor)DE (G-protein coupled receptor 17) (P2Y-like receptor) (R12)	(1)Galgal (1)Homsap
679	Homsap_118634p081	Homsap_118635p081	|Q86XS5|ANGL5_HUMAN|	|Q9P2H0|K1377_HUMAN|	0.00904	< 0	0	19228	33793	Angiopoietin-related protein 1 precursor (Angiopoietin-like 1)DE (Angiopoietin-3) (ANG-3)	Uncharacterized protein KIAA1377	(1)Galgal (1)Homsap
680	Homsap_132842p081	Homsap_132855p081	|O60260|PRKN2_HUMAN|	|Q96M98|PACRG_HUMAN|	0.00904	< 0	0	10936	4686	E3 ubiquitin-protein ligase parkin (EC 6.3.2.-) (Parkinson juvenileDE disease protein 2) (Parkinson disease protein 2)	Parkin coregulated gene protein (PARK2 coregulated gene proteinMolecular chaperone/chaperonin-binding protein)	(1)Galgal (1)Homsap	[39]
681	Homsap_137126p081	Homsap_137127p081	|O94826|TOM70_HUMAN|	|A1A4G5|LNP1_HUMAN|	0.00904	< 0	0	2463	65015	Mitochondrial precursor proteins import receptor (Mitochondrial importDE receptor subunit TOM70) (Translocase of outer membrane 70 kDaDE subunit)	Leukemia NUP98 fusion partner 1	(1)Galgal (1)Homsap
682	Homsap_140766p081	Homsap_140767p081	|Q8WY91|THAP4_HUMAN|	|Q9Y4P1|ATG4B_HUMAN|	0.00904	< 0	0	8259	563	THAP domain-containing protein 4	Cysteine protease ATG4B (EC 3.4.22.-) (Autophagy-related protein 4DE homolog B) (hAPG4B) (Autophagin-1) (Autophagy-related cysteineDE endopeptidase 1) (AUT-like 1 cysteine endopeptidase)	(1)Galgal (2)Homsap
683	Homsap_135611p081	Homsap_135615p081	|Q86YA3|CD021_HUMAN|	|Q4G0J3|LARP7_HUMAN|	0.00904	61	0	65053	5837	Uncharacterized protein C4orf21	La-related protein 7 (La ribonucleoprotein domain family member 7P-TEFb-interaction protein for 7SK stabilityPIP7S)	(1)Galgal (1)Homsap
684	Homsap_108764p081	Homsap_108765p081	|Q9Y6N1|COX11_HUMAN|	|Q6ZWJ1|STXB4_HUMAN|	0.00904	72	0.1	2465	14212	Cytochrome c oxidase assembly protein COX11, mitochondrial precursor	Syntaxin-binding protein 4 (Syntaxin 4-interacting protein) (STX4-DE interacting protein) (Synip)	(1)Galgal (1)Homsap
685	Homsap_106517p081	Homsap_106518p081	|Q8N3J2|METL4_HUMAN|	|O14777|NDC80_HUMAN|	0.00904	109	0	4367	2471	Uncharacterized protein C22G7.07c	Kinetochore protein NDC80 homolog (Kinetochore protein Hec1) (HsHec1)DE (Kinetochore-associated protein 2) (Highly expressed in cancerDE protein) (Retinoblastoma-associated protein HEC)	(1)Galgal (1)Homsap
686	Homsap_134815p081	Homsap_134816p081	|O15254|ACOX3_HUMAN|	|Q8IYL2|TRM44_HUMAN|	0.00904	112	0	258	3273	Acyl-coenzyme A oxidase 3, peroxisomal (EC 1.3.3.6) (Pristanoyl-CoADE oxidase) (Branched-chain acyl-CoA oxidase) (BRCACox)	Putative methyltransferase UPF0383 (EC 2.1.1.-)	(1)Galgal (1)Homsap
687	Homsap_109124p081	Homsap_109126p081	|O94762|RECQ5_HUMAN|	|Q9UHR5|S30BP_HUMAN|	0.00904	130	0.04	4040	8119	ATP-dependent DNA helicase Q5 (EC 3.6.1.-) (RecQ protein-like 5)DE (RecQ5)	SAP30-binding protein (Transcriptional regulator protein HCNGP)	(1)Galgal (1)Homsap
688	Homsap_118390p081	Homsap_118391p081	|Q9NYJ1|CHCH8_HUMAN|	|Q9BRP4|PAAF1_HUMAN|	0.00904	131	0	19826	9930	Coiled-coil-helix-coiled-coil-helix domain-containing protein 8 (E2-induced gene 2 protein)	Proteasomal ATPase-associated factor 1 (WD repeat-containing proteinDE 71) (Protein G-16)	(1)Galgal (1)Homsap
689	Homsap_126543p081	Homsap_126547p081	|Q5JSN6_HUMAN|	|Q9NQM4|CX041_HUMAN|	0.00904	199	0	2839	7377	Nuclear pore glycoprotein p62 (62 kDa nucleoporin)	Uncharacterized protein CXorf41 (Sarcoma antigen NY-SAR-97)	(1)Galgal (1)Homsap
690	Homsap_100954p081	Homsap_100956p081	|P58505|CU058_HUMAN|	|O95613|PCNT_HUMAN|	0.00904	266	0	27910	21506	Uncharacterized protein C21orf58	Pericentrin (Pericentrin B) (Kendrin)	(1)Galgal (1)Homsap
691	Homsap_103473p081	Homsap_103476p081	|Q5QPK0_HUMAN|	|O95396|MOCS3_HUMAN|	0.00904	271	0	1591	1407	Dolichol-phosphate mannosyltransferase (EC 2.4.1.83) (Dolichol-DE phosphate mannose synthase) (Dolichyl-phosphate beta-D-DE mannosyltransferase) (Mannose-P-dolichol synthase) (MPD synthase) (DPMDE synthase)	Molybdenum cofactor synthesis protein 3 (Molybdopterin synthaseDE sulfurylase) (MPT synthase sulfurylase)	(1)Galgal (1)Homsap
692	Homsap_113298p081	Homsap_113299p081	|Q6PL24|TMED8_HUMAN|	|Q9P1V8|CN174_HUMAN|	0.00904	310	0	19299	25047	Golgi resident protein GCP60 (Acyl-CoA-binding domain-containingDE protein 3) (Golgi phosphoprotein 1) (GOLPH1) (Golgi complex-associatedDE protein 1) (GOCAP1) (PBR- and PKA-associated protein 7) (PeripheralDE benzodiazepine receptor-associated protein PAP7)	SAM domain-containing protein C14orf174	(1)Galgal (1)Homsap
693	Homsap_132398p081	Homsap_132403p081	|Q8N6K7|SAMD3_HUMAN|	|Q86VY9|T200A_HUMAN|	0.00904	334	0	43724	17124	Sterile alpha motif domain-containing protein 3	Transmembrane protein 200A	(1)Galgal (1)Homsap
694	Homsap_100155p081	Homsap_100156p081	|Q8WY91|THAP4_HUMAN|	|Q9Y4P1|ATG4B_HUMAN|	0.00904	366	0	8259	563	THAP domain-containing protein 4	Cysteine protease ATG4B (EC 3.4.22.-) (Autophagy-related protein 4DE homolog B) (hAPG4B) (Autophagin-1) (Autophagy-related cysteineDE endopeptidase 1) (AUT-like 1 cysteine endopeptidase)	(1)Galgal (2)Homsap
695	Homsap_142923p081	Homsap_142926p081	|Q13352|CENPR_HUMAN|	|A8K855|EFCB7_HUMAN|	0.00904	403	0	43548	14006	Centromere protein R (CENP-R) (Nuclear receptor-interacting factor 3)DE (Integrin beta-3-binding protein) (Beta3-endonexin)	EF-hand calcium-binding domain-containing protein 7	(1)Galgal (1)Homsap
696	Homsap_138494p081	Homsap_138495p081	|A8MX76|CAN14_HUMAN|	|Q9NZN3|EHD3_HUMAN|	0.00904	479	0.39	65042	885	Calpain-9 (EC 3.4.22.-) (Digestive tract-specific calpain) (nCL-4)DE (CG36 protein)	EH domain-containing protein 3	(1)Galgal (1)Homsap
697	Homsap_142118p081	Homsap_142124p081	|Q53TY4_HUMAN|	|Q8WW32|HMGB4_HUMAN|	0.0002	< 0	0.29	2076	63626	Sushi, von Willebrand factor type A, EGF and pentraxin domain-DE containing protein 1 precursor (Polydom)	High mobility group protein B2 (High mobility group protein 2) (HMG-DE 2)	(1)Homsap (1)Musmus
698	Homsap_104077p081	Homsap_104080p081	|Q9BU89|DOHH_HUMAN|	|Q9UM11|FZR_HUMAN|	0.0002	< 0	0.3	1719	1210	Deoxyhypusine hydroxylase (EC 1.14.99.29) (DeoxyhypusineDE monooxygenase) (hDOHH) (Deoxyhypusine dioxygenase) (HEAT-like repeat-DE containing protein 1)	Fizzy-related protein homolog (Fzr) (Cdh1/Hct1 homolog) (hCDH1)DE (CDC20-like protein 1)	(1)Homsap (1)Musmus
699	Homsap_111555p081	Homsap_111557p081	|Q96M60|CO033_HUMAN|	|P21781|FGF7_HUMAN|	0.0002	< 0	0	27618	15544	Uncharacterized protein C15orf33	Keratinocyte growth factor precursor (KGF) (Fibroblast growth factorDE 7) (FGF-7) (HBGF-7)	(1)Homsap (1)Musmus
700	Homsap_116999p081	Homsap_117000p081	|Q9Y5P1|O51B2_HUMAN|	|Q9H340|O51B6_HUMAN|	0.0002	< 0	1	35666	28893	Olfactory receptor 51B2 (Odorant receptor HOR5'beta3)	Olfactory receptor 51B5 (Odorant receptor HOR5'beta6)	(1)Homsap (1)Musmus
701	Homsap_140673p081	Homsap_140675p081	|Q9H0T7|RAB17_HUMAN|	|Q32MZ4|LRRF1_HUMAN|	0.0002	< 0	0.28	27679	43614	Ras-related protein Rab-17	Leucine-rich repeat flightless-interacting protein 1 (LRR FLII-DE interacting protein 1) (TAR RNA-interacting protein) (GC-bindingDE factor 2)	(1)Homsap (1)Musmus
702	Homsap_135888p081	Homsap_135889p081	|Q504U0|CD046_HUMAN|	|Q16134|ETFD_HUMAN|	0.0002	< 0	0	63865	1680	Uncharacterized protein C4orf46	Electron transfer flavoprotein-ubiquinone oxidoreductase,DE mitochondrial precursor (EC 1.5.5.1) (ETF-QO) (ETF-ubiquinoneDE oxidoreductase) (ETF dehydrogenase) (Electron-transferring-DE flavoprotein dehydrogenase)	(1)Homsap (1)Musmus
703	Homsap_132305p081	Homsap_132312p081	|Q9NRX5|SERC1_HUMAN|	|Q9C010|IPKB_HUMAN|	0.0002	< 0	0	1078	63958	Serine incorporator 1 (Tumor differentially expressed protein 2)DE (Tumor differentially expressed 1 protein-like)	cAMP-dependent protein kinase inhibitor beta (PKI-beta)	(1)Homsap (1)Musmus
704	Homsap_120513p081	Homsap_120515p081	|P38571|LICH_HUMAN|	|P09913|IFIT2_HUMAN|	0.0002	< 0	0	383	64149	Lysosomal acid lipase/cholesteryl ester hydrolase precursorDE (EC 3.1.1.13) (LAL) (Acid cholesteryl ester hydrolase) (SterolDE esterase) (Lipase A) (Cholesteryl esterase)	Interferon-induced protein with tetratricopeptide repeats 1 (IFIT-1)DE (Interferon-induced 56 kDa protein) (IFI-56K)	(1)Homsap (1)Musmus
705	Homsap_101234p081	Homsap_101235p081	|Q9UHP6|RTDR1_HUMAN|	|P19086|GNAZ_HUMAN|	0.0002	< 0	0	13480	21095	Rhabdoid tumor deletion region protein 1	Guanine nucleotide-binding protein G(z) subunit alpha (G(x) alphaDE chain) (Gz-alpha)	(1)Homsap (1)Musmus
706	Homsap_125704p081	Homsap_125708p081	|Q14587|ZN268_HUMAN|	|Q96QH8|LYZL5_HUMAN|	0.0002	< 0	0.23	108	17719	Zinc finger protein 268 (Zinc finger protein 3) (HZF3)	Sperm acrosome membrane-associated protein 3, processed form))	(1)Homsap (1)Musmus
707	Homsap_136564p081	Homsap_136565p081	|Q9BQS8|FYCO1_HUMAN|	|O00574|CXCR6_HUMAN|	0.0002	< 0	0	8875	43627	FYVE and coiled-coil domain-containing protein 1 (Zinc finger FYVE domain-containing protein 7)	C-X-C chemokine receptor type 6 (CXC-R6) (CXCR-6) (G-protein coupledDE receptor bonzo) (G-protein coupled receptor STRL33) (CD186 antigen)DE (CDw186)	(1)Homsap (1)Musmus
708	Homsap_125678p081	Homsap_125680p081	|P17600|SYN1_HUMAN|	|P01033|TIMP1_HUMAN|	0.0002	< 0	0.25	27923	64916	Synapsin-1 (Synapsin I) (Brain protein 4.1)	Metalloproteinase inhibitor 1 precursor (TIMP-1) (Erythroid-DE potentiating activity) (EPA) (Tissue inhibitor of metalloproteinases)DE (Fibroblast collagenase inhibitor) (Collagenase inhibitor)	(1)Homsap (1)Musmus
709	Homsap_108094p081	Homsap_108100p081	|Q13085|ACACA_HUMAN|	|Q8N4C9|CQ078_HUMAN|	0.0002	< 0	0	675	64565	Acetyl-CoA carboxylase 1 (EC 6.4.1.2) (ACC-alpha) ((Includes: BiotinDE carboxylase (EC 6.3.4.14)))	Uncharacterized protein C17orf78	(1)Homsap (1)Musmus
710	Homsap_144633p081	Homsap_144643p081	|P49368|TCPG_HUMAN|	|Q96A04|CA182_HUMAN|	0.0002	< 0	0	1364	63677	T-complex protein 1 subunit gamma (TCP-1-gamma) (CCT-gamma) (hTRiC5)	Uncharacterized protein C1orf182 (SSTK-interacting proteinSSTK-IP)	(1)Homsap (1)Musmus
711	Homsap_125343p081	Homsap_125346p081	|O00625|PIR_HUMAN|	|P51813|BMX_HUMAN|	0.0002	< 0	0.29	801	44016	Pirin	Cytoplasmic tyrosine-protein kinase BMX (EC 2.7.10.2) (Bone marrowDE tyrosine kinase gene in chromosome X protein) (Epithelial andDE endothelial tyrosine kinase) (ETK) (NTK38)	(1)Homsap (1)Musmus
712	Homsap_104468p081	Homsap_104470p081	|Q96HP0|DOCK6_HUMAN|	|Q6UXH0|TD26_HUMAN|	0.0002	< 0	0	2878	64659	Dedicator of cytokinesis protein 7	Hepatocellular carcinoma-associated protein TD26 (Precursor)	(1)Homsap (1)Musmus
713	Homsap_125104p081	Homsap_125105p081	|Q14137|BOP1_HUMAN|	|Q7RTU7|SCX_HUMAN|	0.0002	< 0	0.27	1778	15790	Ribosome biogenesis protein BOP1 (Block of proliferation 1 protein)	Transcription factor 15 (bHLH-EC2 protein) (Paraxis)	(2)Homsap (1)Musmus
714	Homsap_129387p081	Homsap_129388p081	|Q9GZK7|O11A1_HUMAN|	|Q96KK4|O10C1_HUMAN|	0.0002	< 0	1	21884	28928	Olfactory receptor 11A1 (Olfactory receptor OR6-30) (Hs6M1-18)	Olfactory receptor 10C1 (Hs6M1-17)	(3)Homsap (1)Musmus
715	Homsap_130581p081	Homsap_130577p081	|Q9GZK7|O11A1_HUMAN|	|Q96KK4|O10C1_HUMAN|	0.0002	< 0	1	21884	28928	Olfactory receptor 11A1 (Olfactory receptor OR6-30) (Hs6M1-18)	Olfactory receptor 10C1 (Hs6M1-17)	(3)Homsap (1)Musmus
716	Homsap_129756p081	Homsap_129757p081	|Q9GZK7|O11A1_HUMAN|	|Q96KK4|O10C1_HUMAN|	0.0002	< 0	1	21884	28928	Olfactory receptor 11A1 (Olfactory receptor OR6-30) (Hs6M1-18)	Olfactory receptor 10C1 (Hs6M1-17)	(3)Homsap (1)Musmus
717	Homsap_144703p081	Homsap_144701p081	|P14616|INSRR_HUMAN|	|P04629|NTRK1_HUMAN|	0.0002	< 0	0.69	2986	3904	Insulin receptor-related protein beta chain))	High affinity nerve growth factor receptor precursor (EC 2.7.10.1)DE (Neurotrophic tyrosine kinase receptor type 1) (TRK1-transformingDE tyrosine kinase protein) (p140-TrkA) (Trk-A)	(1)Homsap (1)Musmus
718	Homsap_117008p081	Homsap_117009p081	|Q9H343|O51I1_HUMAN|	|Q9H344|O51I2_HUMAN|	0.0002	< 0	1	64184	64185	Olfactory receptor 51I1 (Olfactory receptor OR11-39) (Odorant receptorDE HOR5'beta11)	Olfactory receptor 51I2 (Olfactory receptor OR11-38) (Odorant receptorDE HOR5'beta12)	(1)Homsap (1)Musmus
719	Homsap_144624p081	Homsap_144629p081	|Q9UPR3|SMG5_HUMAN|	|Q9BSE2|TMM79_HUMAN|	0.0002	< 0	0	9586	18933	Protein SMG5 (SMG-5 homolog) (EST1-like protein B) (LPTS-interactingDE protein) (LPTS-RP1)	Transmembrane protein 79	(1)Homsap (1)Musmus
720	Homsap_117636p081	Homsap_117638p081	|A8MXK6_HUMAN|	|Q8NH18|OR5J2_HUMAN|	0.0002	< 0	1	24600	33774	Olfactory receptor 8K5	Olfactory receptor 5J2 (Olfactory receptor OR11-266)	(1)Homsap (1)Musmus
721	Homsap_104010p081	Homsap_104012p081	|Q96BX8|MOL2A_HUMAN|	|A7RA93_HUMAN|	0.0002	< 0	0	324	64628	Mps one binder kinase activator-like 2A (Mob1 homolog 2A) (MOB-LAK)DE (Protein Mob3A)	utative SAMP14 binding protein variant 1	(1)Homsap (1)Musmus
722	Homsap_102881p081	Homsap_102883p081	|Q96P71|NECA3_HUMAN|	|Q9BQM9|CT144_HUMAN|	0.0002	< 0	0	15618	64850	N-terminal EF-hand calcium-binding protein 3 (Amyloid beta A4 protein-DE binding family A member 2-binding protein) (Neuronal calcium-bindingDE protein 3) (X11L-binding protein 51) (Nek2-interacting protein 1)	Uncharacterized protein C20orf144	(1)Homsap (1)Musmus
723	Homsap_128239p081	Homsap_128241p081	|Q8WTU2|SRB4D_HUMAN|	|P21754|ZP3_HUMAN|	0.0002	< 0	0.15	21279	7803	Deleted in malignant brain tumors 1 protein precursor (CRP-ductin)DE (Vomeroglandin)	Zona pellucida sperm-binding protein 3 precursor (Zona pellucidaDE glycoprotein ZP3) (Zona pellucida protein C) (Sperm receptor)DE (ZP3A/ZP3B) ((Contains: Processed zona pellucida sperm-binding proteinDE 3))	(1)Homsap (1)Musmus
724	Homsap_120399p081	Homsap_120400p081	|Q8WWB3|DYDC1_HUMAN|	|Q96IM9|DYDC2_HUMAN|	0.0002	< 0	0	21320	64148	DPY30 domain-containing protein 1	DPY30 domain-containing protein 2	(1)Homsap (1)Musmus
725	Homsap_130550p081	Homsap_130552p081	|P59796|GPX6_HUMAN|	|O75715|GPX5_HUMAN|	0.0002	< 0	1	7075	7075	Glutathione peroxidase 3 precursor (EC 1.11.1.9) (GSHPx-3) (GPx-3)DE (Plasma glutathione peroxidase) (GSHPx-P)	Epididymal secretory glutathione peroxidase precursor (EC 1.11.1.9)DE (Epididymis-specific glutathione peroxidase-like protein) (EGLP)	(1)Homsap (1)Musmus
726	Homsap_103084p081	Homsap_103085p081	|A2A2K8_HUMAN|	|Q16517|NNAT_HUMAN|	0.0002	< 0	0	12104	64855	Bladder cancer-associated protein	Neuronatin	(1)Homsap (1)Musmus
727	Homsap_144328p081	Homsap_144329p081	|Q99584|S10AD_HUMAN|	|P23297|S10A1_HUMAN|	0.0002	< 0	0.53	27641	21145	Protein S100-A13 (S100 calcium-binding protein A13)	Protein S100-A1 (S100 calcium-binding protein A1) (S-100 protein alphaDE subunit) (S-100 protein alpha chain)	(1)Homsap (1)Musmus
728	Homsap_121736p081	Homsap_121738p081	|Q86TA1|MOL2B_HUMAN|	|Q9P0W0|IFNK_HUMAN|	0.0002	< 0	0	324	64091	Mps one binder kinase activator-like 2B (Mob1 homolog 2b) (ProteinDE Mob3B)	Interferon kappa precursor (IFN-kappa)	(1)Homsap (1)Musmus
729	Homsap_127284p081	Homsap_127286p081	|P11413|G6PD_HUMAN|	|Q9Y6K9|NEMO_HUMAN|	0.0002	< 0	0.21	452	19504	Glucose-6-phosphate 1-dehydrogenase (EC 1.1.1.49) (G6PD)	NF-kappa-B essential modulator (NEMO) (NF-kappa-B essential modifier)DE (Inhibitor of nuclear factor kappa-B kinase subunit gamma) (IkB kinaseDE subunit gamma) (I-kappa-B kinase gamma) (IKK-gamma) (IKKG) (IkBDE kinase-associated protein 1) (IKKAP1) (FIP-3)	(1)Homsap (1)Musmus
730	Homsap_121510p081	Homsap_121515p081	|Q8N4H0|CI068_HUMAN|	|Q8IY26|PPAC2_HUMAN|	0.0002	< 0	0	64080	7454	Uncharacterized protein C9orf68	Presqualene diphosphate phosphatase (Phosphatidic acid phosphatase type 2 domain-containing protein 2PPAP2 domain-containing protein 2)	(1)Homsap (1)Musmus
731	Homsap_131263p081	Homsap_131266p081	|Q5TDC9_HUMAN|	|Q6UWU4|CF089_HUMAN|	0.0002	< 0	0	3303	17100	Peptidyl-prolyl cis-trans isomerase ppi1 (EC 5.2.1.8) (CyclophilinDE ppi1)	Uncharacterized protein C6orf89	(1)Homsap (1)Musmus
732	Homsap_110438p081	Homsap_110439p081	|Q96J66|ABCCB_HUMAN|	|Q86WA8|LONP2_HUMAN|	0.0002	< 0	0.15	19	3411	Multidrug resistance-associated protein 5 (ATP-binding cassette sub-DE family C member 5) (Multi-specific organic anion transporter-C) (MOAT-DE C) (pABC11) (SMRP)	Peroxisomal Lon protease homolog 2 (EC 3.4.21.-) (Lon protease 2) (LonDE protease-like protein 2) (Peroxisomal Lon protease)	(1)Homsap (1)Musmus
733	Homsap_112678p081	Homsap_112679p081	|Q9UHD4|CIDEB_HUMAN|	|Q9NPC1|LT4R2_HUMAN|	0.0002	< 0	0.24	21383	21384	Cell death activator CIDE-B (Cell death-inducing DFFA-like effectorDE B)	Leukotriene B4 receptor 2 (LTB4-R2) (Seven transmembrane receptorDE BLTR2) (Leukotriene B4 receptor BLT2) (LTB4 receptor JULF2)	(1)Homsap (1)Musmus
734	Homsap_109980p081	Homsap_109981p081	|Q1ED39|CP088_HUMAN|	|Q8N0W5|IQCK_HUMAN|	0.0002	< 0	0	21414	33845	Protein C16orf88 (Testis-specific gene 118 protein)	IQ domain-containing protein K	(1)Homsap (1)Musmus
735	Homsap_123598p081	Homsap_123600p081	|Q5BN46|CI116_HUMAN|	|Q9Y399|RT02_HUMAN|	0.0002	< 0	0	33560	3311	UPF0691 protein C9orf116 (Pierce 1)	Mitochondrial 28S ribosomal protein S2 (S2mt) (MRP-S2)	(1)Homsap (1)Musmus
736	Homsap_109216p081	Homsap_109218p081	|Q7Z403|TMC6_HUMAN|	|Q8IU68|TMC8_HUMAN|	0.0002	< 0	1	13118	64608	Transmembrane channel-like protein 6 (Epidermodysplasia verruciformisDE protein 1) (Protein LAK-4)	Transmembrane channel-like protein 8 (Epidermodysplasia verruciformisDE protein 2)	(1)Homsap (1)Musmus
737	Homsap_103291p081	Homsap_103292p081	|Q8NEX5|WFDC9_HUMAN|	|Q9H1F0|WF10A_HUMAN|	0.0002	< 0	0	64867	64868	Protein WFDC9 (Precursor)	WAP four-disulfide core domain protein 10A (Putative protease inhibitor WAP10APrecursor)	(1)Homsap (1)Musmus
738	Homsap_129582p081	Homsap_129583p081	|O95872|BAT4_HUMAN|	|Q5SRQ6_HUMAN|	0.0002	< 0	0	12238	586	Protein BAT4 (HLA-B-associated transcript 4) (G5 protein)	Casein kinase II subunit beta (CK II beta) (Phosvitin) (G5a)	(3)Homsap (1)Musmus
739	Homsap_129953p081	Homsap_129954p081	|O95872|BAT4_HUMAN|	|Q5SRQ6_HUMAN|	0.0002	< 0	0	12238	586	Protein BAT4 (HLA-B-associated transcript 4) (G5 protein)	Casein kinase II subunit beta (CK II beta) (Phosvitin) (G5a)	(3)Homsap (1)Musmus
740	Homsap_130849p081	Homsap_130850p081	|O95872|BAT4_HUMAN|	|Q5SRQ6_HUMAN|	0.0002	< 0	0	12238	586	Protein BAT4 (HLA-B-associated transcript 4) (G5 protein)	Casein kinase II subunit beta (CK II beta) (Phosvitin) (G5a)	(3)Homsap (1)Musmus
741	Homsap_110319p081	Homsap_110322p081	|Q8WUZ0|BCL7C_HUMAN|	|Q16619|CTF1_HUMAN|	0.0002	< 0	0.31	8318	64506	MarinerDE transposase Hsmar1))	Cardiotrophin-1 (CT-1)	(1)Homsap (1)Musmus
742	Homsap_144035p081	Homsap_144039p081	|Q96BI3|APH1A_HUMAN|	|Q8WWF1|CA054_HUMAN|	0.0002	< 0	0	7793	63654	Gamma-secretase subunit APH-1A (APH-1a) (Aph-1alpha) (Presenilin-DE stabilization factor)	Uncharacterized protein C1orf54 (Precursor)	(1)Homsap (1)Musmus
743	Homsap_116726p081	Homsap_116730p081	|O75398|DEAF1_HUMAN|	|Q96HE8|TMM80_HUMAN|	0.0002	< 0	0	13051	11087	Deformed epidermal autoregulatory factor 1 homolog (Nuclear DEAF-1-DE related transcriptional regulator) (NUDR) (Suppressin) (Zinc fingerDE MYND domain-containing protein 5)	Transmembrane protein 80	(1)Homsap (1)Musmus
744	Homsap_133403p081	Homsap_133411p081	|Q16594|TAF9_HUMAN|	|O75943|RAD17_HUMAN|	0.0002	< 0	0.15	1949	2703	Transcription initiation factor TFIID subunit 9 (TranscriptionDE initiation factor TFIID 31 kDa subunit) (TAFII-31) (TAFII-32)DE (TAFII32) (RNA polymerase II TBP-associated factor subunit G)DE (STAF31/32)	Cell cycle checkpoint protein RAD17 (hRad17) (RF-C/activator 1DE homolog)	(1)Homsap (1)Musmus
745	Homsap_105832p081	Homsap_105835p081	|Q14653|IRF3_HUMAN|	|Q9HB09|B2L12_HUMAN|	0.0002	< 0	0	19433	33900	Interferon regulatory factor 3 (IRF-3)	Bcl-2-like protein 12 (Bcl2-L-12Bcl-2-related proline-rich protein)	(1)Homsap (1)Musmus
746	Homsap_142072p081	Homsap_142074p081	|P54577|SYYC_HUMAN|	|Q96BU1|S1PBP_HUMAN|	0.0002	< 0	0.43	904	33594	Tyrosyl-tRNA synthetase, cytoplasmic (EC 6.1.1.1) (Tyrosyl--tRNADE ligase) (TyrRS)	S100P-binding protein (S100P binding protein Riken)	(1)Homsap (1)Musmus
747	Homsap_136449p081	Homsap_136450p081	|Q9BQQ3|GR65_HUMAN|	|Q8NDW8|TT21A_HUMAN|	0.0002	< 0	0	1411	4273	Golgi reassembly-stacking protein 1 (Golgi reassembly-stacking proteinDE of 65 kDa) (GRASP65) (Golgi peripheral membrane protein p65)	Tetratricopeptide repeat protein 21A (TPR repeat protein 21AStress-inducible protein 2)	(1)Homsap (1)Musmus
748	Homsap_137149p081	Homsap_137150p081	|O95625|ZBT11_HUMAN|	|Q9BTX9|YC010_HUMAN|	0.0002	< 0	0	16765	63813	Zinc finger protein 93 (Zinc finger protein 505) (Zinc finger proteinDE HTF34)	Putative uncharacterized protein LOC100009676	(1)Homsap (1)Musmus
749	Homsap_143613p081	Homsap_143615p081	|Q6UX65|DRAM2_HUMAN|	|Q9Y6K0|CEPT1_HUMAN|	0.0002	< 0	0.5	6398	256	Damage-regulated autophagy modulator	Choline/ethanolaminephosphotransferase 1 (EC 2.7.8.1) (EC 2.7.8.2)DE (hCEPT1)	(1)Homsap (1)Musmus
750	Homsap_127139p081	Homsap_127143p081	|B4DUH6_HUMAN|	|P21810|PGS1_HUMAN|	0.0002	< 0	0.23	19501	19502	UCHL5-interacting protein (26S proteasome-associated UCH37-interactingDE protein 1) (X-linked protein STS1769)	Biglycan precursor (Bone/cartilage proteoglycan I) (PG-S1)	(1)Homsap (1)Musmus
751	Homsap_127254p081	Homsap_127255p081	|P49184|DNSL1_HUMAN|	|Q16635|TAZ_HUMAN|	0.0002	< 0	0.3	44025	2313	Deoxyribonuclease I-like 1 precursor (EC 3.1.21.-) (DNase I-like 1)DE (Muscle-specific DNase I-like) (DNase X) (XIB)	Tafazzin (Protein G4.5)	(1)Homsap (1)Musmus
752	Homsap_129248p081	Homsap_129250p081	|Q3YBM2|T176B_HUMAN|	|Q96HP8|T176A_HUMAN|	0.0002	< 0	0	64034	64035	Transmembrane protein 176B (Protein LR8)	Transmembrane protein 176A (Hepatocellular carcinoma-associated antigen 112)	(1)Homsap (1)Musmus
753	Homsap_103055p081	Homsap_103059p081	|Q5JYQ7_HUMAN|	|P04844|RPN2_HUMAN|	0.0002	< 0	0	24647	6080	Chromosome 20 open reading frame 132 (Fragment)	Dolichyl-diphosphooligosaccharide--protein glycosyltransferase subunitDE 2 precursor (EC 2.4.1.119) (Dolichyl-diphosphooligosaccharide--proteinDE glycosyltransferase 63 kDa subunit) (Ribophorin-2) (Ribophorin II)DE (RPN-II) (RIBIIR)	(1)Homsap (1)Musmus
754	Homsap_102401p081	Homsap_102403p081	|Q9H1Q7|F113A_HUMAN|	|Q9H269|VPS16_HUMAN|	0.0002	< 0	0	21490	1525	Protein FAM113A (Sarcoma antigen NY-SAR-23)	Vacuolar protein sorting-associated protein 16 homolog (hVPS16)	(1)Homsap (1)Musmus
755	Homsap_111464p081	Homsap_111465p081	|Q9HB65|ELL3_HUMAN|	|B9A026_HUMAN|	0.0002	< 0	0	64442	21896	RNA polymerase II elongation factor ELL3	Putative uncharacterized protein SERF2	(1)Homsap (1)Musmus
756	Homsap_138949p081	Homsap_138951p081	|Q9Y679|AUP1_HUMAN|	|O43464|HTRA2_HUMAN|	0.0002	< 0	0	12962	4636	Ancient ubiquitous protein 1	Serine protease HTRA2, mitochondrial precursor (EC 3.4.21.108) (HighDE temperature requirement protein A2) (HtrA2) (Omi stress-regulatedDE endoprotease) (Serine proteinase OMI) (Serine protease 25)	(1)Homsap (1)Musmus
757	Homsap_105447p081	Homsap_105448p081	|Q15102|PA1B3_HUMAN|	|A6NJB7|PRR19_HUMAN|	0.0002	< 0	0	6062	64725	Platelet-activating factor acetylhydrolase IB subunit gammaDE (EC 3.1.1.47) (PAF acetylhydrolase 29 kDa subunit) (PAF-AH 29 kDaDE subunit) (PAF-AH subunit gamma) (PAFAH subunit gamma)	Proline-rich protein 19	(1)Homsap (1)Musmus
758	Homsap_144188p081	Homsap_144190p081	|Q9BYD2|RM09_HUMAN|	|Q6GMR0_HUMAN|	0.0002	< 0	0.22	12950	63656	39S ribosomal protein L9, mitochondrial precursor (L9mt) (MRP-L9)	Ornithine decarboxylase antizyme 3 (ODC-Az 3) (AZ3)	(1)Homsap (1)Musmus
759	Homsap_131283p081	Homsap_131284p081	|Q8N7C4|TM217_HUMAN|	|Q9NU19|TB22B_HUMAN|	0.0002	< 0	0	63938	1099	Transmembrane protein 217	GTPase-activating protein gyp1 (GAP for ypt1)	(1)Homsap (1)Musmus
760	Homsap_105141p081	Homsap_105142p081	|P36954|RPB9_HUMAN|	|Q99426|TBCB_HUMAN|	0.0002	< 0	0	1814	1944	DNA-directed RNA polymerase II subunit RPB9 (RNA polymerase II subunitDE B9) (DNA-directed RNA polymerase II subunit I) (DNA-directed RNADE polymerase II 14.5 kDa polypeptide) (RPB14.5)	Tubulin folding cofactor B (Tubulin-specific chaperone B)DE (Cytoskeleton-associated protein 1) (Cytoskeleton-associated proteinDE CKAPI)	(1)Homsap (1)Musmus
761	Homsap_110238p081	Homsap_110241p081	|Q9BW71|HIRP3_HUMAN|	|Q8NBZ0|IN80E_HUMAN|	0.0002	< 0	0	19783	12336	HIRA-interacting protein 3	INO80 complex subunit E (Coiled-coil domain-containing protein 95)	(1)Homsap (1)Musmus
762	Homsap_105263p081	Homsap_105264p081	|Q9NP81|SYSM_HUMAN|	|O15235|RT12_HUMAN|	0.0002	< 0	0.44	2742	2944	Seryl-tRNA synthetase, mitochondrial precursor (EC 6.1.1.11) (Seryl-DE tRNA(Ser/Sec) synthetase) (Serine--tRNA ligase) (SerRSmt)	28S ribosomal protein S12, mitochondrial precursor (S12mt) (MRP-S12)DE (MT-RPS12)	(1)Homsap (1)Musmus	[40]
763	Homsap_131826p081	Homsap_131828p081	|A6NGQ2|OOEP_HUMAN|	|Q9NXZ2|DDX43_HUMAN|	0.0002	< 0	0	63953	10174	Oocyte-expressed protein homolog (Oocyte- and embryo-specific protein 19HOEP19KH homology domain-containing protein 2)	Probable ATP-dependent RNA helicase DDX43 (EC 3.6.1.-) (DEAD boxDE protein 43) (DEAD box protein HAGE) (Helical antigen) (Cancer/testisDE antigen 13) (CT13)	(1)Homsap (1)Musmus
764	Homsap_124361p081	Homsap_124362p081	|Q08357|S20A2_HUMAN|	|Q96E16|CH040_HUMAN|	0.0002	< 0	0	357	17177	Sodium-dependent phosphate transporter 1 (Solute carrier family 20DE member 1) (Phosphate transporter 1) (PiT-1) (Gibbon ape leukemia virusDE receptor 1) (GLVR-1) (Leukemia virus receptor 1 homolog)	UPF0697 protein C8orf40	(1)Homsap (1)Musmus
765	Homsap_129459p081	Homsap_129460p081	|P36915|GNL1_HUMAN|	|B2RE77_HUMAN|	0.0002	< 0	0	5207	28937	Guanine nucleotide-binding protein-like 1 (GTP-binding protein HSR1)	cDNA, FLJ95224, Homo sapiens proline rich 3 (PRR3), mRNA	(3)Homsap (1)Musmus
766	Homsap_129827p081	Homsap_129828p081	|P36915|GNL1_HUMAN|	|B2RE77_HUMAN|	0.0002	< 0	0	5207	28937	Guanine nucleotide-binding protein-like 1 (GTP-binding protein HSR1)	cDNA, FLJ95224, Homo sapiens proline rich 3 (PRR3), mRNA	(3)Homsap (1)Musmus
767	Homsap_125653p081	Homsap_125655p081	|Q9NX14|NDUBB_HUMAN|	|P98175|RBM10_HUMAN|	0.0002	< 0	0	33933	2198	NADH dehydrogenase ((ubiquinone)) 1 beta subcomplex subunit 11,DE mitochondrial precursor (NADH-ubiquinone oxidoreductase ESSS subunit)DE (Complex I-ESSS) (CI-ESSS) (Neuronal protein 15.6) (p15.6) (Np15.6)	RNA-binding protein 10 (RNA-binding motif protein 10) (G patch domain-DE containing protein 9)	(1)Homsap (1)Musmus
768	Homsap_105904p081	Homsap_105906p081	|Q6IPT2|F71E1_HUMAN|	|Q5UCC4|CS063_HUMAN|	0.0002	< 0	0	64774	9424	Protein FAM71E1	protein INM02	(1)Homsap (1)Musmus
769	Homsap_115306p081	Homsap_115307p081	|Q86SJ2|AMGO2_HUMAN|	|Q96HM7|F113B_HUMAN|	0.0002	< 0	0	43854	64333	Amphoterin-induced protein 2 precursor (AMIGO-2) (Alivin-1)DE (Differentially expressed in gastric adenocarcinomas) (DEGA)	Protein FAM113A (Sarcoma antigen NY-SAR-23)	(1)Homsap (1)Musmus
770	Homsap_137539p081	Homsap_137542p081	|A8K3Z6_HUMAN|	|Q96MT8|CEP63_HUMAN|	0.0002	< 0	0	19014	17774	Anaphase promoting complex subunit 13, isoform CRA_a	Centrosomal protein of 63 kDa (Cep63)	(1)Homsap (1)Musmus
771	Homsap_130691p081	Homsap_130693p081	|P36915|GNL1_HUMAN|	|B2RE77_HUMAN|	0.0002	< 0	0	5207	28937	Guanine nucleotide-binding protein-like 1 (GTP-binding protein HSR1)	cDNA, FLJ95224, Homo sapiens proline rich 3 (PRR3), mRNA	(3)Homsap (1)Musmus
772	Homsap_109723p081	Homsap_109724p081	|Q9NWW0|HPIP_HUMAN|	|Q86W42|THOC6_HUMAN|	0.0002	< 0	0	64472	7391	Host cell factor C1 regulator 1 (HCF-1 beta-propeller-interacting protein)	THO complex subunit 6	(1)Homsap (1)Musmus
773	Homsap_144130p081	Homsap_144131p081	|Q9NRR8|C42S1_HUMAN|	|Q13015|AF1Q_HUMAN|	0.0002	< 0	0	33608	33609	CDC42 small effector protein 1 (CDC42-binding protein SCIP1)	Protein AF1q	(1)Homsap (1)Musmus
774	Homsap_117816p081	Homsap_117817p081	|Q8NBI2|CYAC3_HUMAN|	|Q9NPI0|TM138_HUMAN|	0.0002	< 0	0	17749	11089	Cytochrome b ascorbate-dependent protein 3 (EC 1.-.-.-) (LCytb)DE (Lysosomal cytochrome b)	Transmembrane protein 138	(1)Homsap (1)Musmus
775	Homsap_129735p081	Homsap_129738p081	|O15213|WDR46_HUMAN|	|Q5STK2_HUMAN|	0.0002	< 0	0	314	2647	U3 small nucleolar RNA-associated protein 7 (U3 snoRNA-associatedDE protein 7) (U three protein 7)	Prefoldin subunit 6 (Protein Ke2)	(3)Homsap (1)Musmus
776	Homsap_130095p081	Homsap_130098p081	|O15213|WDR46_HUMAN|	|Q5STK2_HUMAN|	0.0002	< 0	0	314	2647	U3 small nucleolar RNA-associated protein 7 (U3 snoRNA-associatedDE protein 7) (U three protein 7)	Prefoldin subunit 6 (Protein Ke2)	(3)Homsap (1)Musmus
777	Homsap_138414p081	Homsap_138415p081	|Q9Y289|SC5A6_HUMAN|	|Q6UW56|APR3_HUMAN|	0.0002	< 0	0	4463	14569	Sodium-dependent multivitamin transporter (Na(+)-dependentDE multivitamin transporter) (Solute carrier family 5 member 6)	Apoptosis-related protein 3 (APR-3p18Precursor)	(1)Homsap (1)Musmus
778	Homsap_142406p081	Homsap_142408p081	|Q8N300|CCD23_HUMAN|	|Q96PL5|ERMAP_HUMAN|	0.0002	< 0	0	33598	22000	Coiled-coil domain-containing protein 23	Erythroid membrane-associated protein precursor (hERMAP) (SciannaDE blood group antigen) (Radin blood group antigen)	(1)Homsap (1)Musmus
779	Homsap_138382p081	Homsap_138384p081	|Q8IZF5|GP113_HUMAN|	|Q9C0D9|SELI_HUMAN|	0.0002	< 0	0.09	29232	256	Probable G-protein coupled receptor 113 precursor (G-protein coupledDE receptor PGR23)	Ethanolaminephosphotransferase 1 (EC 2.7.8.1) (hEPT1) (SelenoproteinDE I) (SelI)	(1)Homsap (1)Musmus
780	Homsap_140438p081	Homsap_140441p081	|Q8IZ52|CHSS2_HUMAN|	|Q66K66|TM198_HUMAN|	0.0002	< 0	0	5728	16961	Chondroitin sulfate synthase 2 (EC 2.4.1.175) (Glucuronosyl-N-DE acetylgalactosaminyl-proteoglycan 4-beta-N-DE acetylgalactosaminyltransferase II) (N-acetylgalactosaminyl-DE proteoglycan 3-beta-glucuronosyltransferase II) (EC 2.4.1.226)DE (Chondroitin glucuronyltransferase II) (N-DE acetylgalactosaminyltransferase) (Chondroitin-polymerizing factor)	Transmembrane protein 198	(1)Homsap (1)Musmus
781	Homsap_116723p081	Homsap_116725p081	|P09683|SECR_HUMAN|	|P21917|DRD4_HUMAN|	0.0002	< 0	0.27	64162	13342	Secretin precursor	D(4) dopamine receptor (Dopamine D4 receptor) (D(2C) dopamineDE receptor)	(1)Homsap (1)Musmus
782	Homsap_126706p081	Homsap_126707p081	|O15541|R113A_HUMAN|	|O15239|NDUA1_HUMAN|	0.0002	< 0	0.09	1810	17541	RING finger protein 113 homolog	NADH dehydrogenase ((ubiquinone)) 1 alpha subcomplex subunit 1 (NADH-DE ubiquinone oxidoreductase MWFE subunit) (Complex I-MWFE) (CI-MWFE)	(1)Homsap (1)Musmus
783	Homsap_132208p081	Homsap_132211p081	|Q9UJT0|TBE_HUMAN|	|Q4G0N7|CF225_HUMAN|	0.0002	< 0	0	6318	63956	Tubulin epsilon chain (Epsilon-tubulin)	UPF0731 protein C6orf225	(1)Homsap (1)Musmus
784	Homsap_128608p081	Homsap_128609p081	|O60568|PLOD3_HUMAN|	|Q6IB12_HUMAN|	0.0002	< 0	0	3906	7900	Procollagen-lysine,2-oxoglutarate 5-dioxygenase 3 precursorDE (EC 1.14.11.4) (Lysyl hydroxylase 3) (LH3)	Zinc finger HIT domain-containing protein 1 (Cyclin-G1-binding proteinDE 1) (Zinc finger protein subfamily 4A member 1) (p18 Hamlet)	(1)Homsap (1)Musmus
785	Homsap_119004p081	Homsap_119005p081	|Q9HAT2|SIAE_HUMAN|	|Q15506|SP17_HUMAN|	0.0002	< 0	0	14690	19230	Sialate O-acetylesterase precursor (EC 3.1.1.53) (Sialic acid-specificDE 9-O-acetylesterase) (H-Lse)	Sperm surface protein Sp17 (Sperm autoantigenic protein 17) (SpermDE protein 17) (Sp17-1) (Cancer/testis antigen 22) (CT22)	(1)Homsap (1)Musmus
786	Homsap_133868p081	Homsap_133871p081	|O60383|GDF9_HUMAN|	|O14949|QCR8_HUMAN|	0.0002	< 0	0.03	17072	8882	Growth/differentiation factor 9 precursor (GDF-9)	Cytochrome b-c1 complex subunit 8 (Ubiquinol-cytochrome c reductaseDE complex ubiquinone-binding protein QP-C) (Ubiquinol-cytochrome cDE reductase complex 9.5 kDa protein) (Complex III subunit VII) (ComplexDE III subunit 8)	(1)Homsap (1)Musmus
787	Homsap_130171p081	Homsap_130175p081	|Q8IXS0|CF146_HUMAN|	|Q7Z4U5|CF201_HUMAN|	0.0002	< 0	0	63913	63914	Uncharacterized protein C6orf146	Uncharacterized protein C6orf201	(1)Homsap (1)Musmus
788	Homsap_122882p081	Homsap_122884p081	|Q9NRF9|DPOE3_HUMAN|	|Q8TAL5|CI043_HUMAN|	0.0002	14	0	3180	64114	DNA polymerase epsilon subunit 3 (EC 2.7.7.7) (DNA polymerase IIDE subunit 3) (DNA polymerase epsilon subunit p17) (ChromatinDE accessibility complex 17) (HuCHRAC17) (CHRAC-17) (Arsenic-DE transactivated protein) (AsTP)	Uncharacterized protein C9orf43	(1)Homsap (1)Musmus
789	Homsap_112199p081	Homsap_112200p081	|O75192|PX11A_HUMAN|	|Q6P2C0|WDR93_HUMAN|	0.0002	20	0	3062	24003	Peroxisomal membrane protein 11A (Peroxin-11A) (Peroxisomal biogenesisDE factor 11A) (PEX11alpha) (Pex11palpha) (HsPEX11p) (28 kDa peroxisomalDE integral membrane protein) (PMP28)	WD repeat-containing protein 93	(1)Homsap (1)Musmus
790	Homsap_103306p081	Homsap_103307p081	|Q8IUB2|WFDC3_HUMAN|	|Q9H147|TDIF1_HUMAN|	0.0002	29	0	64873	14227	WAP four-disulfide core domain protein 3 (Putative protease inhibitor WAP14Precursor)	Deoxynucleotidyltransferase terminal-interacting protein 1 (Terminal deoxynucleotidyltransferase-interacting factor 1TdT-interacting factor 1TdIF1)	(1)Homsap (1)Musmus
791	Homsap_115912p081	Homsap_115914p081	|O60293|ZC3H1_HUMAN|	|Q9H0W7|THAP2_HUMAN|	0.0002	35	0	13928	64374	Zinc finger C3H1 domain-containing protein (Coiled-coil domain-containing protein 131Proline/serine-rich coiled-coil protein 2)	THAP domain-containing protein 2	(1)Homsap (1)Musmus
792	Homsap_134043p081	Homsap_134044p081	|P12081|SYHC_HUMAN|	|P49590|SYHM_HUMAN|	0.0002	47	1	1086	1086	Histidyl-tRNA synthetase, cytoplasmic (EC 6.1.1.21) (Histidine--tRNADE ligase) (HisRS)	Probable histidyl-tRNA synthetase, mitochondrial precursorDE (EC 6.1.1.21) (Histidine--tRNA ligase) (HisRS) (Histidine--tRNADE ligase-like)	(1)Homsap (1)Musmus	[41]
793	Homsap_110742p081	Homsap_110745p081	|Q8NDH8|DERPC_HUMAN|	|Q969X6|CIR1A_HUMAN|	0.0002	49	0	64518	2429	Protein DERPC (Decreased expression in renal and prostate cancer protein)	Cirhin	(1)Homsap (1)Musmus
794	Homsap_139552p081	Homsap_139553p081	|Q96NT0|CC115_HUMAN|	|Q96G21|IMP4_HUMAN|	0.0002	61	0	21178	1323	Coiled-coil domain-containing protein 115	U3 small nucleolar ribonucleoprotein protein IMP4 (U3 snoRNP proteinDE IMP4) (Brix domain-containing protein 4)	(1)Homsap (1)Musmus
795	Homsap_122757p081	Homsap_122759p081	|O95163|ELP1_HUMAN|	|Q9NX38|CI006_HUMAN|	0.0002	63	0	2032	6742	Elongator complex protein 1 (ELP1) (IkappaB kinase complex-associatedDE protein) (IKK complex-associated protein) (p150)	UPF0436 protein CG9288	(1)Homsap (1)Musmus
796	Homsap_107992p081	Homsap_107993p081	|Q92526|TCPW_HUMAN|	|Q96NB3|ZN830_HUMAN|	0.0002	70	0.27	1012	10052	T-complex protein 1 subunit zeta-2 (TCP-1-zeta-2) (CCT-zeta-2) (TCP-1-DE zeta-like) (CCT-zeta-like) (Testis-specific Tcp20) (Testis-specificDE protein TSA303)	Coiled-coil domain-containing protein 16 (Ovus mutant candidate gene 1DE protein)	(1)Homsap (1)Musmus
797	Homsap_119048p081	Homsap_119049p081	|Q96CM3|RUSD4_HUMAN|	|Q9BPY3|F118B_HUMAN|	0.0002	71	0	6056	17305	RNA pseudouridylate synthase domain-containing protein 4	Protein FAM118B	(1)Homsap (1)Musmus
798	Homsap_142438p081	Homsap_142446p081	|Q96G25|MED8_HUMAN|	|Q5T011|K0467_HUMAN|	0.0002	73	0	11913	9218	Mediator of RNA polymerase II transcription subunit 8 (MediatorDE complex subunit 8) (Activator-recruited cofactor 32 kDa component)DE (ARC32)	Uncharacterized protein KIAA0467	(1)Homsap (1)Musmus
799	Homsap_109599p081	Homsap_109601p081	|P82930|RT34_HUMAN|	|A4GXA9|EME2_HUMAN|	0.0002	78	0	14420	43903	Mitochondrial 28S ribosomal protein S34 (S34mt) (MRP-S34)	Probable crossover junction endonuclease EME2	(1)Homsap (1)Musmus
800	Homsap_107501p081	Homsap_107503p081	|O75880|SCO1_HUMAN|	|Q3LIE5|ADPRM_HUMAN|	0.0002	80	0	1662	10419	SCO1 protein homolog, mitochondrial precursor	Probable crossover junction endonuclease EME2	(1)Homsap (1)Musmus
801	Homsap_117957p081	Homsap_117959p081	|Q86TN4|TRPT1_HUMAN|	|Q9BRQ3|NUD22_HUMAN|	0.0002	81	0	3196	12023	tRNA 2'-phosphotransferase 1 (EC 2.7.1.160)	Nucleoside diphosphate-linked moiety X motif 22 (Nudix motif 22)	(1)Homsap (1)Musmus
802	Homsap_131100p081	Homsap_131104p081	|O15213|WDR46_HUMAN|	|Q5STK2_HUMAN|	0.0002	84	0	314	2647	U3 small nucleolar RNA-associated protein 7 (U3 snoRNA-associatedDE protein 7) (U three protein 7)	Prefoldin subunit 6 (Protein Ke2)	(3)Homsap (1)Musmus
803	Homsap_136346p081	Homsap_136348p081	|Q9H6S1|AZI2_HUMAN|	|Q504Y3|ZCPW2_HUMAN|	0.0002	85	0	14046	63794	5-azacytidine-induced protein 2	Zinc finger CW-type PWWP domain protein 2	(1)Homsap (1)Musmus
804	Homsap_103317p081	Homsap_103319p081	|P02585|TNNC2_HUMAN|	|Q969T3|SNX21_HUMAN|	0.0002	86	0	9501	6671	Troponin C, skeletal muscle	Sorting nexin-21 (Sorting nexin LSNX-L)	(1)Homsap (1)Musmus
805	Homsap_110673p081	Homsap_110674p081	|Q17RG1|KCD19_HUMAN|	|Q1X8D7|LRC36_HUMAN|	0.0002	86	0	43917	43337	BTB/POZ domain-containing protein KCTD19	Centrosomal protein of 72 kDa (Cep72)	(1)Homsap (1)Musmus
806	Homsap_105723p081	Homsap_105724p081	|P18858|DNLI1_HUMAN|	|Q86XI8|CS068_HUMAN|	0.0002	89	0	1377	64758	DNA ligase 1 (EC 6.5.1.1) (DNA ligase I) (PolydeoxyribonucleotideDE synthase ((ATP)) 1)	Uncharacterized protein C19orf68	(1)Homsap (1)Musmus
807	Homsap_112675p081	Homsap_112676p081	|Q96LJ7|DHRS1_HUMAN|	|Q86U38|CN021_HUMAN|	0.0002	93	0	7814	2945	Dehydrogenase/reductase SDR family member 1 (EC 1.1.-.-)	Pumilio domain-containing protein C14orf21	(1)Homsap (1)Musmus
808	Homsap_133030p081	Homsap_133031p081	|Q14CZ7|FAKD3_HUMAN|	|Q9UBK8|MTRR_HUMAN|	0.0002	95	0	14074	4579	FAST kinase domain-containing protein 3	Methionine synthase reductase, mitochondrial precursor (EC 1.16.1.8)DE (MSR)	(1)Homsap (1)Musmus
809	Homsap_142422p081	Homsap_142423p081	|Q99848|EBP2_HUMAN|	|Q96MR6|WDR65_HUMAN|	0.0002	95	0	2669	4780	Probable rRNA-processing protein EBP2 (EBNA1-binding protein 2)DE (Nucleolar protein p40)	WD repeat-containing protein 65	(1)Homsap (1)Musmus
810	Homsap_132128p081	Homsap_132130p081	|Q8IXY8|PPIL6_HUMAN|	|O60906|NSMA_HUMAN|	0.0002	100	0.27	10001	3574	Peptidyl-prolyl cis-trans isomerase G (EC 5.2.1.8) (Peptidyl-prolylDE isomerase G) (PPIase G) (Rotamase G) (Cyclophilin G) (Clk-associatingDE RS-cyclophilin) (CARS-cyclophilin) (CARS-Cyp) (SR-cyclophilin) (SRcyp)DE (SR-cyp) (CASP10)	Sphingomyelin phosphodiesterase 2 (EC 3.1.4.12) (NeutralDE sphingomyelinase) (nSMase) (N-SMase) (Lyso-platelet-activating factor-DE phospholipase C) (Lyso-PAF-PLC)	(1)Homsap (1)Musmus
811	Homsap_107329p081	Homsap_107331p081	|P78352|DLG4_HUMAN|	|P49748|ACADV_HUMAN|	0.0002	101	0.3	3257	9438	Disks large homolog 4 (Postsynaptic density protein 95) (PSD-95)DE (Synapse-associated protein 90) (SAP90)	Very long-chain specific acyl-CoA dehydrogenase, mitochondrialDE precursor (EC 1.3.99.-) (VLCAD)	(1)Homsap (1)Musmus	[42]
812	Homsap_110848p081	Homsap_110849p081	|Q9NX01|TXN4B_HUMAN|	|Q92620|PRP16_HUMAN|	0.0002	101	0.05	1109	93	Mitosis protein dim1	Pre-mRNA-splicing factor ATP-dependent RNA helicase PRP16 (EC 3.6.1.-)DE (ATP-dependent RNA helicase DHX38) (DEAH box protein 38)	(1)Homsap (1)Musmus
813	Homsap_107415p081	Homsap_107417p081	|Q9BRA0|LSMD1_HUMAN|	|Q6P9G0|CB5D1_HUMAN|	0.0002	104	0	5330	6667	LSM domain-containing protein 1 (Phosphonoformate immuno-associated protein 2)	Cytochrome b5 domain-containing protein 1	(1)Homsap (1)Musmus
814	Homsap_104588p081	Homsap_104589p081	|Q0VDD7|CS057_HUMAN|	|Q6P1N0|C2D1A_HUMAN|	0.0002	105	0.14	64667	5939	Uncharacterized protein C19orf57 (Pre-T/NK cell-associated proteinDE 3B3)	Coiled-coil and C2 domain-containing protein 1A (Five repressorDE element under dual repression-binding protein 1) (FRE under dualDE repression-binding protein 1) (Freud-1) (Putative NF-kappa-B-DE activating protein 023N)	(1)Homsap (1)Musmus
815	Homsap_115062p081	Homsap_115063p081	|Q9Y2W2|WBP11_HUMAN|	|Q5U649|CL060_HUMAN|	0.0002	105	0	15487	64327	WW domain-binding protein 11 (WBP-11) (SH3 domain-binding proteinDE SNP70) (Npw38-binding protein) (NpwBP)	Uncharacterized protein C12orf60	(1)Homsap (1)Musmus
816	Homsap_118606p081	Homsap_118607p081	|Q9P013|CWC15_HUMAN|	|Q6B0I6|KDM4D_HUMAN|	0.0002	106	0.32	2912	60532	Protein CWC15 homolog	JmjC domain-containing histone demethylation protein 3A (EC 1.14.11.-)DE (Jumonji domain-containing protein 2A)	(1)Homsap (1)Musmus
817	Homsap_137317p081	Homsap_137320p081	|Q15051|IQCB1_HUMAN|	|Q96CJ1|EAF2_HUMAN|	0.0002	108	0.29	14433	11943	IQ calmodulin-binding motif-containing protein 1 (Nephrocystin-5)	ELL-associated factor 2 (Testosterone-regulated apoptosis inducer andDE tumor suppressor protein)	(1)Homsap (1)Musmus
818	Homsap_107339p081	Homsap_107342p081	|O95476|DULRD_HUMAN|	|Q8TE02|DERP6_HUMAN|	0.0002	113	0	2913	14202	Serine/threonine-protein phosphatase dullard (EC 3.1.3.16)	Dermal papilla-derived protein 6 (S-phase 2 protein)	(1)Homsap (1)Musmus
819	Homsap_136711p081	Homsap_136712p081	|Q53HM4_HUMAN|	|P57738|TCTA_HUMAN|	0.0002	113	0	956	19001	Transforming protein RhoA precursor (Gb) (p21)	T-cell leukemia translocation-altered gene protein (T-cell leukemia translocation-associated gene protein)	(1)Homsap (1)Musmus
820	Homsap_130214p081	Homsap_130216p081	|Q5TAM2_HUMAN|	|Q9BRS2|RIOK1_HUMAN|	0.0002	120	0	63915	1630	Cancer antigen 1 (Fragment)	Putative RIO-type serine/threonine-protein kinase C10F6.10DE (EC 2.7.11.1)	(1)Homsap (1)Musmus
821	Homsap_145162p081	Homsap_145164p081	|O95568|CA156_HUMAN|	|Q9NSG2|CA112_HUMAN|	0.0002	120	0	2573	13287	UPF0558 protein C1orf156 (Arsenic-transactivated protein 2AsTP2)	Uncharacterized protein C1orf112	(1)Homsap (1)Musmus
822	Homsap_111424p081	Homsap_111426p081	|O60294|LCMT2_HUMAN|	|Q6DHV7|ADAL_HUMAN|	0.0002	122	0	2192	3531	Leucine carboxyl methyltransferase 2 (EC 2.1.1.-) (p21WAF1/CIP1DE promoter-interacting protein) (tRNA wybutosine-synthesizing protein 4DE homolog) (tRNA yW-synthesizing protein 4 homolog)	Adenosine deaminase-like protein	(1)Homsap (1)Musmus
823	Homsap_109796p081	Homsap_109797p081	|Q6ZW76|ANKS3_HUMAN|	|Q8IYS4|CP071_HUMAN|	0.0002	126	0	11885	64484	Ankyrin repeat and SAM domain-containing protein 3	Uncharacterized protein C16orf71	(1)Homsap (1)Musmus
824	Homsap_107136p081	Homsap_107137p081	|Q2NL82|TSR1_HUMAN|	|O43147|SGSM2_HUMAN|	0.0002	128	0	1406	3923	Pre-rRNA-processing protein TSR1 homolog	TBC1 domain family member 15	(1)Homsap (1)Musmus
825	Homsap_112853p081	Homsap_112854p081	|Q969Q0|RL36L_HUMAN|	|Q10469|MGAT2_HUMAN|	0.0002	128	0.13	546	7709	60S ribosomal protein L36a (60S ribosomal protein L44) (CellDE migration-inducing gene 6 protein)	Alpha-1,6-mannosyl-glycoprotein 2-beta-N-acetylglucosaminyltransferaseDE (EC 2.4.1.143) (Mannoside acetylglucosaminyltransferase 2) (N-DE glycosyl-oligosaccharide-glycoprotein N-acetylglucosaminyltransferaseDE II) (Beta-1,2-N-acetylglucosaminyltransferase II) (GNT-II) (GlcNAc-TDE II)	(1)Homsap (1)Musmus
826	Homsap_145434p081	Homsap_145436p081	|Q7Z2T5|TRM1L_HUMAN|	|Q5T5J6|CA026_HUMAN|	0.0002	129	0	15095	7251	N(2),N(2)-dimethylguanosine tRNA methyltransferase (EC 2.1.1.32)DE (tRNA(guanine-26,N(2)-N(2)) methyltransferase) (tRNA 2,2-DE dimethylguanosine-26 methyltransferase)DE (tRNA(m(2,2)G26)dimethyltransferase)	Uncharacterized protein C1orf26	(1)Homsap (1)Musmus
827	Homsap_121778p081	Homsap_121784p081	|Q99933|BAG1_HUMAN|	|Q9NZZ3|CHMP5_HUMAN|	0.0002	133	0.31	14128	1537	BAG family molecular chaperone regulator 1 (Bcl-2-associatedDE athanogene 1) (BAG-1) (Glucocorticoid receptor-associated proteinDE RAP46)	Charged multivesicular body protein 5 (Chromatin-modifying protein 5)DE (Vacuolar protein-sorting-associated protein 60) (Vps60) (hVps60)DE (SNF7 domain-containing protein 2)	(1)Homsap (1)Musmus
828	Homsap_133533p081	Homsap_133536p081	|Q9UI17|M2GD_HUMAN|	|Q9H2M3|BHMT2_HUMAN|	0.0002	134	0.2	4368	63875	Dimethylglycine dehydrogenase, mitochondrial precursor (EC 1.5.99.2)DE (ME2GLYDH)	Betaine--homocysteine S-methyltransferase 2 (EC 2.1.1.5)	(1)Homsap (1)Musmus
829	Homsap_129726p081	Homsap_129729p081	|Q59G65_HUMAN|	|B0UXF6_HUMAN|	0.0002	138	0	33705	3261	Retinoic acid receptor RXR-beta (Retinoid X receptor beta) (NuclearDE receptor subfamily 2 group B member 2) (MHC class I regulatoryDE element-binding protein H-2RIIBP)	Zinc transporter SLC39A7 (Solute carrier family 39 member 7)DE (Histidine-rich membrane protein Ke4)	(3)Homsap (1)Musmus
830	Homsap_130087p081	Homsap_130089p081	|Q59G65_HUMAN|	|B0UXF6_HUMAN|	0.0002	138	0	33705	3261	Retinoic acid receptor RXR-beta (Retinoid X receptor beta) (NuclearDE receptor subfamily 2 group B member 2) (MHC class I regulatoryDE element-binding protein H-2RIIBP)	Zinc transporter SLC39A7 (Solute carrier family 39 member 7)DE (Histidine-rich membrane protein Ke4)	(3)Homsap (1)Musmus
831	Homsap_116627p081	Homsap_116628p081	|Q8N8A6|DDX51_HUMAN|	|Q9BVI4|NOC4L_HUMAN|	0.0002	140	0	2622	2258	ATP-dependent RNA helicase dbp6 (EC 3.6.1.-)	Nucleolar complex protein 4 homolog (NOC4 protein homolog) (NOC4-likeDE protein) (Nucleolar complex-associated protein 4-like protein)	(1)Homsap (1)Musmus
832	Homsap_110664p081	Homsap_110665p081	|Q8WV35|LRC29_HUMAN|	|B5MC92_HUMAN|	0.0002	142	0	14198	6723	Leucine-rich repeat-containing protein 29 (F-box and leucine-rich repeat protein 9F-box/LRR-repeat protein 9F-box protein FBL9)	Putative uncharacterized protein TMEM208 (Fragment)	(1)Homsap (1)Musmus
833	Homsap_116309p081	Homsap_116310p081	|Q7Z569|BRAP_HUMAN|	|Q6JQN1|ACD10_HUMAN|	0.0002	147	0	2125	2482	BRCA1-associated protein (EC 6.3.2.-) (BRAP2) (Impedes mitogenicDE signal propagation) (IMP) (RING finger protein 52) (Renal carcinomaDE antigen NY-REN-63)	Acyl-CoA dehydrogenase family member 10 (ACAD-10)	(1)Homsap (1)Musmus
834	Homsap_110952p081	Homsap_110953p081	|Q3SXM5|HSDL1_HUMAN|	|Q8NEP3|LRC50_HUMAN|	0.0002	158	0	9580	3735	Estradiol 17-beta-dehydrogenase 12-A (EC 1.1.1.62) (17-beta-HSD 12-A)DE (17-beta-hydroxysteroid dehydrogenase 12-A)	Leucine-rich repeat-containing protein 50	(1)Homsap (1)Musmus
835	Homsap_124171p081	Homsap_124173p081	|Q9UPQ4|TRI35_HUMAN|	|Q14289|FAK2_HUMAN|	0.0002	165	0.34	1789	4153	Tripartite motif-containing protein 35 (Macrophage-derived apoptosis-DE inducing RBCC protein) (Protein MAIR) (Protein Nc8) (HemopoieticDE lineage switch protein 5)	Protein tyrosine kinase 2 beta (EC 2.7.10.2) (Focal adhesion kinase 2)DE (FADK 2) (Proline-rich tyrosine kinase 2) (Cell adhesion kinase beta)DE (CAK beta) (Calcium-dependent tyrosine kinase) (CADTK) (RelatedDE adhesion focal tyrosine kinase) (RAFTK)	(1)Homsap (1)Musmus
836	Homsap_125088p081	Homsap_125092p081	|Q9H0F6|SHRPN_HUMAN|	|Q9H063|MAF1_HUMAN|	0.0002	165	0	23917	2339	Sharpin (Shank-associated RH domain-interacting protein)	Repressor of RNA polymerase III transcription MAF1 homolog	(1)Homsap (1)Musmus
837	Homsap_103732p081	Homsap_103740p081	|Q9BTC0|DIDO1_HUMAN|	|Q9NWU2|CT011_HUMAN|	0.0002	167	0	7036	2788	Death-inducer obliterator 1 (DIO-1) (Death-associated transcriptionDE factor 1) (DATF-1)	Protein C20orf11 (Two hybrid-associated protein 1 with RanBPM) (Twa1)	(1)Homsap (1)Musmus
838	Homsap_109326p081	Homsap_109327p081	|Q5BKU9|CQ090_HUMAN|	|Q6PK04|CC137_HUMAN|	0.0002	168	0	15921	8793	Uncharacterized protein C17orf90	Coiled-coil domain-containing protein 137	(1)Homsap (1)Musmus
839	Homsap_131087p081	Homsap_131093p081	|Q59G65_HUMAN|	|B0UXF6_HUMAN|	0.0002	171	0	33705	3261	Retinoic acid receptor RXR-beta (Retinoid X receptor beta) (NuclearDE receptor subfamily 2 group B member 2) (MHC class I regulatoryDE element-binding protein H-2RIIBP)	Zinc transporter SLC39A7 (Solute carrier family 39 member 7)DE (Histidine-rich membrane protein Ke4)	(3)Homsap (1)Musmus
840	Homsap_105332p081	Homsap_105337p081	|Q8N9M1|CS047_HUMAN|	|Q8IV08|PLD3_HUMAN|	0.0002	173	0	12094	5052	Uncharacterized protein C19orf47	Phospholipase D3 (EC 3.1.4.4) (PLD 3) (Choline phosphatase 3)DE (Phosphatidylcholine-hydrolyzing phospholipase D3) (HindIII K4LDE homolog) (Hu-K4)	(1)Homsap (1)Musmus
841	Homsap_116272p081	Homsap_116273p081	|Q9UHW5|GPN3_HUMAN|	|Q8WUB2|CL024_HUMAN|	0.0002	177	0	215	64379	ATP-binding domain 1 family member C	Uncharacterized protein C12orf24	(1)Homsap (1)Musmus
842	Homsap_128554p081	Homsap_128555p081	|O75427|LRCH4_HUMAN|	|O75426|FBX24_HUMAN|	0.0002	180	0.23	17789	33724	Leucine-rich repeat and calponin homology domain-containing protein 4DE (Leucine-rich repeat neuronal protein 4) (Leucine-rich neuronalDE protein)	F-box only protein 24	(1)Homsap (1)Musmus
843	Homsap_134103p081	Homsap_134104p081	|O15379|HDAC3_HUMAN|	|Q8NC24|RELL2_HUMAN|	0.0002	181	0.27	164	33694	Histone deacetylase 3 (HD3) (RPD3-2) (SMAP45)	RELT-like protein 2	(1)Homsap (1)Musmus
844	Homsap_118186p081	Homsap_118187p081	|Q9NVE4|CCD87_HUMAN|	|O14618|CCS_HUMAN|	0.0002	183	0	23941	3361	Coiled-coil domain-containing protein 87	Copper chaperone for superoxide dismutase (Superoxide dismutase copperDE chaperone)	(1)Homsap (1)Musmus
845	Homsap_129709p081	Homsap_129707p081	|Q03518|TAP1_HUMAN|	|P28065|PSB9_HUMAN|	0.0002	183	0.28	15810	8752	Antigen peptide transporter 1 (APT1) (Peptide transporter TAP1) (ATP-DE binding cassette sub-family B member 2) (Peptide transporter PSF1)DE (Peptide supply factor 1) (PSF-1) (Peptide transporter involved inDE antigen processing 1)	Proteasome subunit beta type-9 precursor (EC 3.4.25.1) (ProteasomeDE subunit beta-1i) (Proteasome chain 7) (Macropain chain 7)DE (Multicatalytic endopeptidase complex chain 7) (RING12 protein) (LowDE molecular mass protein 2)	(3)Homsap (1)Musmus	[43]
846	Homsap_130069p081	Homsap_130067p081	|Q03518|TAP1_HUMAN|	|P28065|PSB9_HUMAN|	0.0002	183	0.28	15810	8752	Antigen peptide transporter 1 (APT1) (Peptide transporter TAP1) (ATP-DE binding cassette sub-family B member 2) (Peptide transporter PSF1)DE (Peptide supply factor 1) (PSF-1) (Peptide transporter involved inDE antigen processing 1)	Proteasome subunit beta type-9 precursor (EC 3.4.25.1) (ProteasomeDE subunit beta-1i) (Proteasome chain 7) (Macropain chain 7)DE (Multicatalytic endopeptidase complex chain 7) (RING12 protein) (LowDE molecular mass protein 2)	(3)Homsap (1)Musmus
847	Homsap_131049p081	Homsap_131047p081	|Q03518|TAP1_HUMAN|	|P28065|PSB9_HUMAN|	0.0002	183	0.28	15810	8752	Antigen peptide transporter 1 (APT1) (Peptide transporter TAP1) (ATP-DE binding cassette sub-family B member 2) (Peptide transporter PSF1)DE (Peptide supply factor 1) (PSF-1) (Peptide transporter involved inDE antigen processing 1)	Proteasome subunit beta type-9 precursor (EC 3.4.25.1) (ProteasomeDE subunit beta-1i) (Proteasome chain 7) (Macropain chain 7)DE (Multicatalytic endopeptidase complex chain 7) (RING12 protein) (LowDE molecular mass protein 2)	(3)Homsap (1)Musmus
848	Homsap_107396p081	Homsap_107400p081	|Q502X4_HUMAN|	|P04278|SHBG_HUMAN|	0.0002	187	0.09	2088	21434	Diamine acetyltransferase 2 (EC 2.3.1.57) (Spermidine/spermine N(1)-DE acetyltransferase 2) (Polyamine N-acetyltransferase 2) (Thialysine N-DE epsilon-acetyltransferase)	Sex hormone-binding globulin precursor (SHBG) (Sex steroid-bindingDE protein) (SBP) (Testis-specific androgen-binding protein) (ABP)DE (Testosterone-estrogen-binding globulin) (Testosterone-estradiol-DE binding globulin) (TeBG)	(1)Homsap (1)Musmus
849	Homsap_126405p081	Homsap_126407p081	|P06280|AGAL_HUMAN|	|P55795|HNRH2_HUMAN|	0.0002	190	0.3	605	6663	Alpha-galactosidase A precursor (EC 3.2.1.22) (Melibiase) (Alpha-D-DE galactoside galactohydrolase) (Alpha-D-galactosidase A) (Agalsidase)	Heterogeneous nuclear ribonucleoprotein H2 (hnRNP H2) (HeterogeneousDE nuclear ribonucleoprotein H') (hnRNP H') (FTP-3)	(1)Homsap (1)Musmus
850	Homsap_125131p081	Homsap_125132p081	|O94761|RECQ4_HUMAN|	|Q15048|LRC14_HUMAN|	0.0002	191	0	4115	21299	ATP-dependent DNA helicase Q4 (EC 3.6.1.-) (RecQ protein-like 4)DE (RecQ4) (RTS)	Melanoma antigen preferentially expressed in tumors (PreferentiallyDE expressed antigen of melanoma) (OPA-interacting protein 4) (OIP4)	(1)Homsap (1)Musmus	[44]
851	Homsap_144360p081	Homsap_144363p081	|Q9NY26|S39A1_HUMAN|	|Q8TEY5|CR3L4_HUMAN|	0.0002	191	0.31	6743	9971	Zinc transporter ZIP1 (Zrt- and Irt-like protein 1) (ZIP-1) (hZIP1)DE (Solute carrier family 39 member 1) (Zinc-iron-regulated transporter-DE like)	cAMP-responsive element-binding protein 3-like protein 4 (Androgen-DE induced basic leucine zipper protein) (AIbZIP) (Cyclic AMP-responsiveDE element-binding protein 4) (Attaching to CRE-like 1) (ATCE1)DE (Transcript induced in spermiogenesis protein 40) (Tisp40) (hJAL)DE ((Contains: Processed cAMP-responsive element-binding protein 3-likeDE protein 4))	(1)Homsap (1)Musmus
852	Homsap_105608p081	Homsap_105613p081	|O75298|RTN2_HUMAN|	|Q8N819|PPMBL_HUMAN|	0.0002	196	0.27	43362	64742	Reticulon-2 (Neuroendocrine-specific protein-like 1) (NSP-like proteinDE 1) (NSPLI)	Protein phosphatase 1B (EC 3.1.3.16) (Protein phosphatase 2C isoformDE beta) (PP2C-beta)	(1)Homsap (1)Musmus
853	Homsap_118794p081	Homsap_118795p081	|Q6IPW1|CK071_HUMAN|	|Q9Y580|RBM7_HUMAN|	0.0002	199	0	64286	13062	Uncharacterized protein C11orf71	RNA-binding protein 7 (RNA-binding motif protein 7)	(1)Homsap (1)Musmus
854	Homsap_104711p081	Homsap_104712p081	|Q96L12|CALR3_HUMAN|	|Q9H6X5|CS044_HUMAN|	0.0002	202	0	64675	21476	Calreticulin-3 precursor (Calreticulin-2)	Uncharacterized protein C19orf44	(1)Homsap (1)Musmus
855	Homsap_110690p081	Homsap_110692p081	|Q96AP0|ACD_HUMAN|	|Q9NPB6|PAR6A_HUMAN|	0.0002	205	0.2	33854	3439	Adrenocortical dysplasia protein homolog (POT1 and TIN2-interactingDE protein)	Partitioning defective 6 homolog alpha (PAR-6 alpha) (PAR-6A) (PAR-6)DE (PAR6C) (Tax interaction protein 40) (TIP-40)	(1)Homsap (1)Musmus
856	Homsap_116314p081	Homsap_116316p081	|Q8NCL8|TM116_HUMAN|	|P30040|ERP29_HUMAN|	0.0002	209	0	33818	21372	Transmembrane protein 116	Endoplasmic reticulum protein ERp29 precursor (ERp31) (ERp28)	(1)Homsap (1)Musmus
857	Homsap_135838p081	Homsap_135839p081	|Q8IY51|TIGD4_HUMAN|	|P53367|ARFP1_HUMAN|	0.0002	219	0	59068	12262	Tigger transposable element-derived protein 6	Arfaptin-1 (ADP-ribosylation factor-interacting protein 1)	(1)Homsap (1)Musmus
858	Homsap_116707p081	Homsap_116710p081	|Q8IXW0|CK035_HUMAN|	|Q02833|RASF7_HUMAN|	0.0002	220	0	64160	64161	Uncharacterized protein C11orf35	Ras association domain-containing protein 7 (HRAS1-related clusterDE protein 1)	(1)Homsap (1)Musmus
859	Homsap_140337p081	Homsap_140338p081	|Q13685|AAMP_HUMAN|	|Q8N490|PNKD_HUMAN|	0.0002	222	0.15	3236	63785	Angio-associated migratory cell protein	Hydroxyacylglutathione hydrolase (EC 3.1.2.6) (Glyoxalase II) (Glx II)DE (Round spermatid protein RSP29)	(1)Homsap (1)Musmus
860	Homsap_138954p081	Homsap_138956p081	|P58215|LOXL3_HUMAN|	|Q99704|DOK1_HUMAN|	0.0002	225	0.08	3718	18963	Lysyl oxidase homolog 3 precursor (EC 1.4.3.-) (Lysyl oxidase-likeDE protein 3)	Docking protein 1 (Downstream of tyrosine kinase 1) (p62(dok)) (pp62)	(1)Homsap (1)Musmus
861	Homsap_139008p081	Homsap_139012p081	|Q6NUM9|RETST_HUMAN|	|Q96FG2|ELMD3_HUMAN|	0.0002	225	0	8283	10468	All-trans-retinol 13,14-reductase precursor (EC 1.3.99.23) (All-trans-DE 13,14-dihydroretinol saturase) (RetSat)	ELMO domain-containing protein 3 (RNA-binding motif and ELMO domain-containing protein 1RNA-binding protein 29RNA-binding motif protein 29)	(1)Homsap (1)Musmus
862	Homsap_134028p081	Homsap_134033p081	|O95704|APBB3_HUMAN|	|Q96G79|S35A4_HUMAN|	0.0002	231	0	21245	13591	Amyloid beta A4 precursor protein-binding family B member 3 (Fe65-likeDE protein 2) (Fe65L2)	Probable UDP-sugar transporter protein SLC35A4 (Solute carrier family 35 member A4)	(1)Homsap (1)Musmus
863	Homsap_146247p081	Homsap_146248p081	|Q7L7L0|H2A3_HUMAN|	|Q8N257|H2B3B_HUMAN|	0.0002	234	1	12218	119	Histone H2A type 3	Histone H2B type 3-B (H2B type 12)	(1)Homsap (1)Musmus	[45]
864	Homsap_116917p081	Homsap_116928p081	|P52948|NUP98_HUMAN|	|Q9UHJ9|PGAP2_HUMAN|	0.0002	250	0.45	1241	10899	Nuclear pore complex protein Nup98-Nup96 precursor ((Contains: NuclearDE pore complex protein Nup98 (Nucleoporin Nup98) (98 kDa nucleoporin);DE Nuclear pore complex protein Nup96 (Nucleoporin Nup96) (96 kDaDE nucleoporin)))	Post-GPI attachment to proteins factor 2 (FGF receptor-activatingDE protein 1)	(1)Homsap (1)Musmus
865	Homsap_105258p081	Homsap_105261p081	|A7VJH3_HUMAN|	|Q15653|IKBB_HUMAN|	0.0002	254	0.43	1182	64709	NAD-dependent deacetylase sirtuin-2 (EC 3.5.1.-) (SIR2-like) (SIR2-DE like protein 2)	NF-kappa-B inhibitor beta (NF-kappa-BIB) (I-kappa-B-beta)DE (IkappaBbeta) (IkB-beta) (IkB-B) (Thyroid receptor-interacting proteinDE 9) (TRIP-9) (TR-interacting protein 9)	(1)Homsap (1)Musmus
866	Homsap_120705p081	Homsap_120709p081	|Q96T76|MMS19_HUMAN|	|Q9HAC8|UBTD1_HUMAN|	0.0002	255	0	2480	23669	MMS19 nucleotide excision repair protein homolog (MMS19-like protein)DE (hMMS19) (MET18 homolog)	Ubiquitin domain-containing protein 1	(1)Homsap (1)Musmus
867	Homsap_122690p081	Homsap_122692p081	|Q8N5N7|RM50_HUMAN|	|O75820|ZN189_HUMAN|	0.0002	259	0	14642	64103	Mitochondrial 39S ribosomal protein L50 (L50mt) (MRP-L50)	Zinc finger protein 189	(1)Homsap (1)Musmus
868	Homsap_109718p081	Homsap_109720p081	|P56747|CLD6_HUMAN|	|Q9NP84|TNR12_HUMAN|	0.0002	270	0.4	4643	64471	Claudin-6 (Skullin 2)	Tumor necrosis factor receptor superfamily member 12A precursorDE (Fibroblast growth factor-inducible immediate-early response proteinDE 14) (FGF-inducible 14) (Tweak-receptor) (TweakR) (CD266 antigen)	(1)Homsap (1)Musmus
869	Homsap_130646p081	Homsap_130650p081	|Q2KJ03|CF012_HUMAN|	|Q9P1U0|RPA12_HUMAN|	0.0002	278	0	63931	2163	Uncharacterized protein C6orf12 (Protein HTEX4)	DNA-directed RNA polymerase I subunit RPA12 (Zinc ribbon domain-DE containing protein 1)	(1)Homsap (1)Musmus
870	Homsap_104867p081	Homsap_104868p081	|Q9BXA6|TSSK6_HUMAN|	|B4DF76_HUMAN|	0.0002	282	0.36	33888	3332	Testis-specific serine/threonine-protein kinase 6 (EC 2.7.11.1) (TSSK-DE 6) (Small serine/threonine kinase) (Serine/threonine-protein kinaseDE SSTK) (Cancer/testis antigen 72) (CT72)	NADH dehydrogenase ((ubiquinone)) 1 alpha subcomplex subunit 13 (NADH-DE ubiquinone oxidoreductase B16.6 subunit) (Complex I-B16.6) (CI-B16.6)	(1)Homsap (1)Musmus
871	Homsap_128516p081	Homsap_128517p081	|P49848|TAF6_HUMAN|	|Q8N129|CNPY4_HUMAN|	0.0002	282	0.17	1847	14440	Transcription initiation factor TFIID subunit 6 (TranscriptionDE initiation factor TFIID 70 kDa subunit) (TAF(II)70) (TAFII-70) (TAFII-DE 80) (TAFII80) (RNA polymerase II TBP-associated factor subunit E)	Protein canopy homolog 4 precursor (Protein associated with Tlr4)	(1)Homsap (1)Musmus
872	Homsap_134641p081	Homsap_134645p081	|O14976|GAK_HUMAN|	|Q9BSA9|TM175_HUMAN|	0.0002	285	0	5725	15862	Cyclin G-associated kinase (EC 2.7.11.1)	Transmembrane protein 175	(1)Homsap (1)Musmus
873	Homsap_137181p081	Homsap_137182p081	|Q8TCG1|CIP2A_HUMAN|	|Q86Y13|DZIP3_HUMAN|	0.0002	294	0	15333	32801	Protein KIAA1524 (p90 autoantigen)	E3 ubiquitin-protein ligase DZIP3 (EC 6.3.2.-) (DAZ-interactingDE protein 3) (RNA-binding ubiquitin ligase of 138 kDa) (hRUL138)	(1)Homsap (1)Musmus
874	Homsap_139940p081	Homsap_139941p081	|O75569|PRKRA_HUMAN|	|Q0ZLH3|PJVK_HUMAN|	0.0002	299	0.31	7695	21181	Interferon-inducible double stranded RNA-dependent protein kinaseDE activator A (Protein kinase, interferon-inducible double stranded RNA-DE dependent activator) (Protein activator of the interferon-inducedDE protein kinase) (PKR-associated protein X) (PKR-associating proteinDE X)	Pejvakin (Autosomal recessive deafness type 59 protein homolog)	(1)Homsap (1)Musmus
875	Homsap_111966p081	Homsap_111967p081	|Q9NV31|IMP3_HUMAN|	|Q8WV41|SNX33_HUMAN|	0.0002	301	0	1321	12682	U3 small nucleolar ribonucleoprotein protein IMP3 (U3 snoRNP proteinDE IMP3) (BRMS2)	Sorting nexin-18 (Sorting nexin-associated Golgi protein 1) (SH3 andDE PX domain-containing protein 3B)	(1)Homsap (1)Musmus
876	Homsap_116554p081	Homsap_116556p081	|Q53HC0|CCD92_HUMAN|	|Q8N3J9|ZN664_HUMAN|	0.0002	306	0	15512	64381	Coiled-coil domain-containing protein 92 (Limkain beta-2)	Zinc finger protein 664 (Zinc finger protein from organ of Corti)	(1)Homsap (1)Musmus
877	Homsap_118468p081	Homsap_118471p081	|Q96T23|RSF1_HUMAN|	|Q9H7C9|CK067_HUMAN|	0.0002	321	0	9460	23942	Remodeling and spacing factor 1 (Rsf-1) (Hepatitis B virus X-DE associated protein) (HBV pX-associated protein 8) (p325 subunit of RSFDE chromatin-remodeling complex)	UPF0366 protein C11orf67	(1)Homsap (1)Musmus
878	Homsap_107251p081	Homsap_107253p081	|Q0VD86|INCA1_HUMAN|	|O43896|KIF1C_HUMAN|	0.0002	342	0	64535	468	Protein INCA1 (Inhibitor of CDK interacting with cyclin A1)	Kinesin-like protein KIF1C	(1)Homsap (1)Musmus
879	Homsap_116080p081	Homsap_116081p081	|Q70UQ0|IKIP_HUMAN|	|O14727|APAF_HUMAN|	0.0002	346	0	43862	13811	Inhibitor of nuclear factor kappa-B kinase interacting protein	Apoptotic protease-activating factor 1 (Apaf-1)	(1)Homsap (1)Musmus
880	Homsap_131446p081	Homsap_131447p081	|Q16626|MEA1_HUMAN|	|Q9BQ90|KLDC3_HUMAN|	0.0002	359	0.09	23895	2654	Male-enhanced antigen 1 (MEA-1)	Kelch domain-containing protein 3 (Protein Peas) (Testis intracellularDE mediator protein)	(1)Homsap (1)Musmus	[46]
881	Homsap_117870p081	Homsap_117871p081	|Q32P44|EMAL3_HUMAN|	|Q03395|ROM1_HUMAN|	0.0002	386	0	3163	64245	Echinoderm microtubule-associated protein-like 3 (EMAP-3)	Rod outer segment membrane protein 1 (ROSP1) (Tetraspanin-23) (Tspan-DE 23)	(1)Homsap (1)Musmus
882	Homsap_136893p081	Homsap_136894p081	|Q8NE62|CHDH_HUMAN|	|Q9NRM6|I17RB_HUMAN|	0.0002	401	0.13	159	63811	Choline dehydrogenase, mitochondrial precursor (EC 1.1.99.1) (CHD)DE (CDH)	Interleukin-17 receptor B precursor (IL-17 receptor B) (IL-17RB)DE (Interleukin-17B receptor) (IL-17B receptor) (IL-17 receptor homologDE 1) (IL-17Rh1) (IL17Rh1) (Cytokine receptor CRL4)	(1)Homsap (1)Musmus
883	Homsap_112691p081	Homsap_112692p081	|Q6UW01|CBLN3_HUMAN|	|O15037|K0323_HUMAN|	0.0002	410	0	64417	21385	Cerebellin-1 precursor (Precerebellin) ((Contains: Cerebellin (CER);DE ((des-Ser1))-cerebellin))	Protein KIAA0323	(1)Homsap (1)Musmus
884	Homsap_114749p081	Homsap_114751p081	|Q9NQ89|CL004_HUMAN|	|Q96B01|R51A1_HUMAN|	0.0002	419	0	7485	64302	Uncharacterized protein C12orf4	RAD51-associated protein 1 (RAD51-interacting protein)	(1)Homsap (1)Musmus
885	Homsap_136805p081	Homsap_136807p081	|O43818|U3IP2_HUMAN|	|Q9Y6F1|PARP3_HUMAN|	0.0002	421	0.3	1954	15332	U3 small nucleolar RNA-interacting protein 2 (U3 small nucleolarDE ribonucleoprotein-associated 55 kDa protein) (U3 snoRNP-associated 55DE kDa protein) (U3-55K) (RRP9 homolog)	Poly ((ADP-ribose)) polymerase 3 (EC 2.4.2.30) (PARP-3) (NAD(+) ADP-DE ribosyltransferase 3) (Poly((ADP-ribose)) synthetase 3) (pADPRT-3)DE (hPARP-3) (IRT1)	(1)Homsap (1)Musmus
886	Homsap_137025p081	Homsap_137027p081	|Q8N5X7|IF4E3_HUMAN|	|Q9NS67|GPR27_HUMAN|	0.0002	426	0	9093	63812	Eukaryotic translation initiation factor 4E type 3 (eIF-4E type 3eIF4E type 3eIF4E-3eIF-4E3)	Probable G-protein coupled receptor 27 (Super conserved receptorDE expressed in brain 1)	(1)Homsap (1)Musmus
887	Homsap_123199p081	Homsap_123195p081	|Q86Y79|PTH_HUMAN|	|Q8NEE8|TTC16_HUMAN|	0.0002	427	0	3677	10157	Peptidyl-tRNA hydrolase (EC 3.1.1.29) (PTH)	Tetratricopeptide repeat protein 16 (TPR repeat protein 16)	(1)Homsap (1)Musmus
888	Homsap_129660p081	Homsap_129661p081	|Q99946|PRRT1_HUMAN|	|Q9UMR5|PPT2_HUMAN|	0.0002	441	0	17724	4620	Proline-rich transmembrane protein 1	Lysosomal thioesterase PPT2 precursor (EC 3.1.2.-) (PPT-2) (S-DE thioesterase G14)	(2)Homsap (1)Musmus
889	Homsap_130018p081	Homsap_130019p081	|Q99946|PRRT1_HUMAN|	|Q9UMR5|PPT2_HUMAN|	0.0002	441	0	17724	4620	Proline-rich transmembrane protein 1	Lysosomal thioesterase PPT2 precursor (EC 3.1.2.-) (PPT-2) (S-DE thioesterase G14)	(2)Homsap (1)Musmus
890	Homsap_140491p081	Homsap_140496p081	|P53420|CO4A4_HUMAN|	|Q01955|CO4A3_HUMAN|	0.0002	452	0.55	63787	43610	Collagen alpha-4(IV) chain precursor	Collagen alpha-3(IV) chain precursor (Goodpasture antigen) ((Contains:DE Tumstatin))	(1)Homsap (1)Musmus
891	Homsap_139682p081	Homsap_139685p081	|O75400|PR40A_HUMAN|	|Q8N6S5|AR6P6_HUMAN|	0.0002	453	0	2117	27668	Pre-mRNA-processing factor 40 homolog A (Formin-binding protein 3)DE (Formin-binding protein 11) (Huntingtin-interacting protein A)DE (Huntingtin yeast partner A) (Fas ligand-associated factor 1) (NY-REN-DE 6 antigen)	ADP-ribosylation factor-like protein 6-interacting protein 6 (ARL-6-DE interacting protein 6) (Aip-6)	(1)Homsap (1)Musmus
892	Homsap_105731p081	Homsap_105733p081	|Q96AN5|TM143_HUMAN|	|O95473|SNG4_HUMAN|	0.0002	460	0.57	24060	64760	Transmembrane protein 143	Synaptogyrin-1 (p29)	(1)Homsap (1)Musmus
893	Homsap_105623p081	Homsap_105624p081	|P62316|SMD2_HUMAN|	|Q9NXS2|QPCTL_HUMAN|	0.0002	490	0	1523	1486	Small nuclear ribonucleoprotein Sm D2 (snRNP core protein D2) (Sm-D2)	Glutaminyl-peptide cyclotransferase-like protein (EC 2.3.2.-)	(1)Homsap (1)Musmus
894	Homsap_109517p081	Homsap_109524p081	|A2IDD5|CCD78_HUMAN|	|Q6PII5|HAGHL_HUMAN|	0.0002	499	0	27852	41673	Coiled-coil domain-containing protein 78	Hydroxyacylglutathione hydrolase (EC 3.1.2.6) (Glyoxalase II) (GlxDE II)	(1)Homsap (1)Musmus
895	Homsap_136842p081	Homsap_136843p081	|Q92560|BAP1_HUMAN|	|Q9BWX1|PHF7_HUMAN|	0.0002	509	0	11644	63810	Ubiquitin carboxyl-terminal hydrolase BAP1 (EC 3.4.19.12) (BRCA1-DE associated protein 1) (Cerebral protein 6)	G2/M phase-specific E3 ubiquitin-protein ligase (EC 6.3.2.-) (G2E3)	(1)Homsap (1)Musmus
896	Homsap_104194p081	Homsap_104196p081	|P36776|LONM_HUMAN|	|Q86XM0|TM146_HUMAN|	0.0002	512	0	1669	64636	Lon protease homolog, mitochondrial precursor (EC 3.4.21.-) (LonDE protease-like protein) (LONP) (Mitochondrial ATP-dependent proteaseDE Lon) (LONHs) (Serine protease 15)	Transmembrane protein 146 (Precursor)	(1)Homsap (1)Musmus
897	Homsap_117982p081	Homsap_117977p081	|Q9UI30|TR112_HUMAN|	|P30044|PRDX5_HUMAN|	0.0002	527	0	2184	518	TRM112-like protein	Peroxiredoxin-5, mitochondrial precursor (EC 1.11.1.15) (Prx-V)DE (Peroxisomal antioxidant enzyme) (PLP) (Thioredoxin reductase)DE (Thioredoxin peroxidase PMP20) (Antioxidant enzyme B166) (AOEB166)DE (TPx type VI) (Liver tissue 2D-page spot 71B) (Alu corepressor 1)	(1)Homsap (1)Musmus
898	Homsap_106155p081	Homsap_106160p081	|Q96N66|MBOA7_HUMAN|	|Q9BSV6|SEN34_HUMAN|	0.0002	531	0	12100	2955	Lysophospholipid acyltransferase (EC 2.3.1.51) (EC 2.3.1.23) (LPLAT)DE (1-acyl-sn-glycerol-3-phosphate acyltransferase) (AGPAT)DE (Lysophosphatidic acid acyltransferase) (LPAAT)DE (Lysophosphatidylethanolamine acyltransferase) (LPEAT)DE (Lysophosphatidylcholine acyltransferase) (LPCAT)	tRNA-splicing endonuclease subunit Sen34 (EC 3.1.27.9) (tRNA-intronDE endonuclease Sen34) (Leukocyte receptor cluster member 5 homolog)	(1)Homsap (1)Musmus
899	Homsap_144493p081	Homsap_144496p081	|Q8N6L1|KTAP2_HUMAN|	|Q7Z4K8|TRI46_HUMAN|	0.0002	533	0.15	16874	11306	Keratinocytes-associated protein 2 (KCP-2)	Tripartite motif-containing protein 36 (Haprin) (Acrosome RBCCDE protein)	(1)Homsap (1)Musmus
900	Homsap_123702p081	Homsap_123703p081	|Q969U6|FBXW5_HUMAN|	|P07360|CO8G_HUMAN|	0.0002	540	0	9526	21310	F-box/WD repeat-containing protein 5 (F-box and WD-40 domain-DE containing protein 5)	Complement component C8 gamma chain precursor	(1)Homsap (1)Musmus
901	Homsap_128524p081	Homsap_128526p081	|Q8N158|GPC2_HUMAN|	|Q9UJ98|STAG3_HUMAN|	0.0002	548	0.32	63981	531	Glypican-2 precursor	Cohesin subunit SA-3 (Stromal antigen 3) (Stromalin 3) (SCC3 homologDE 3)	(1)Homsap (1)Musmus
902	Homsap_105581p081	Homsap_105582p081	|O75865|TPC6A_HUMAN|	|Q6QNY0|BL1S3_HUMAN|	0.0002	566	0	64739	21480	Trafficking protein particle complex subunit 6A (TRAPP complex subunit 6A)	Biogenesis of lysosome-related organelles complex-1 subunit 3 (BLOCDE subunit 3)	(1)Homsap (1)Musmus
903	Homsap_105419p081	Homsap_105421p081	|Q6UWN0|LYPD4_HUMAN|	|Q8IXT2|DMRTD_HUMAN|	0.0002	578	0	64722	64723	Ly6/PLAUR domain-containing protein 4 precursor	Doublesex- and mab-3-related transcription factor C2	(1)Homsap (1)Musmus
904	Homsap_127231p081	Homsap_127233p081	|O15482|TEX28_HUMAN|	|P51854|TKTL1_HUMAN|	0.0002	587	0	28926	457	Testis-specific protein TEX28	Transketolase-like protein 1 (EC 2.2.1.1) (Transketolase 2) (TK 2)DE (Transketolase-related protein)	(1)Homsap (1)Musmus
905	Homsap_114166p081	Homsap_114167p081	|P13796|PLSL_HUMAN|	|Q05C16|LRC63_HUMAN|	0.0002	600	0	585	43875	Plastin-2 (L-plastin) (Lymphocyte cytosolic protein 1) (LCP-1)DE (LC64P)	Leucine-rich repeat-containing protein 63	(1)Homsap (1)Musmus
906	Homsap_105776p081	Homsap_105778p081	|P13807|GYS1_HUMAN|	|Q9Y230|RUVB2_HUMAN|	0.0002	606	0.3	2256	1509	Glycogen ((starch)) synthase, muscle (EC 2.4.1.11)	RuvB-like 2 (EC 3.6.1.-) (48 kDa TATA box-binding protein-interactingDE protein) (48 kDa TBP-interacting protein) (TIP49b) (Repressing pontinDE 52) (Reptin 52) (51 kDa erythrocyte cytosolic protein) (ECP-51)DE (TIP60-associated protein 54-beta) (TAP54-beta)	(1)Homsap (1)Musmus
907	Homsap_103977p081	Homsap_103978p081	|Q6UW60|PCSK4_HUMAN|	|A8MXN1|A8MXCN1_HUMAN|	0.0002	616	0	184	64626	Furin precursor (EC 3.4.21.75) (Paired basic amino acid residueDE cleaving enzyme) (PACE) (Dibasic-processing enzyme) (ProhormoneDE convertase 3)	Putative uncharacterized protein REEP6	(1)Homsap (1)Musmus
908	Homsap_112837p081	Homsap_112839p081	|Q00688|FKBP3_HUMAN|	|Q8IYD8|FANCM_HUMAN|	0.0002	628	0.14	12919	2130	FK506-binding protein 3 (EC 5.2.1.8) (Peptidyl-prolyl cis-transDE isomerase) (PPIase) (Rotamase) (25 kDa FKBP) (FKBP-25) (Rapamycin-DE selective 25 kDa immunophilin)	Putative ATP-dependent RNA helicase mfh1 (EC 3.6.1.-) (FancM homologDE protein 1)	(1)Homsap (1)Musmus
909	Homsap_116062p081	Homsap_116063p081	|Q502W7|CCD38_HUMAN|	|Q96NU7|HUTI_HUMAN|	0.0002	643	0	64376	9010	Coiled-coil domain-containing protein 38	Probable imidazolonepropionase (EC 3.5.2.7) (Amidohydrolase domain-DE containing protein 1)	(1)Homsap (1)Musmus
910	Homsap_103863p081	Homsap_103862p081	|Q8TD35|CT201_HUMAN|	|P41146|OPRX_HUMAN|	0.0002	657	0	44000	15806	Uncharacterized protein C20orf201	Nociceptin receptor (Orphanin FQ receptor) (Kappa-type 3 opioidDE receptor) (KOR-3)	(1)Homsap (1)Musmus
911	Homsap_107226p081	Homsap_107227p081	|Q9H2A7|CXL16_HUMAN|	|Q9H091|ZMY15_HUMAN|	0.0002	667	0	64533	23781	C-X-C motif chemokine 16 precursor (Small-inducible cytokine B16)DE (Transmembrane chemokine CXCL16) (SR-PSOX) (Scavenger receptor forDE phosphatidylserine and oxidized low density lipoprotein)	Zinc finger MYND domain-containing protein 15	(1)Homsap (1)Musmus
912	Homsap_106798p081	Homsap_106799p081	|B4E224_HUMAN|	|Q6IA86|ELP2_HUMAN|	0.0002	679	0.26	14418	2326	Zinc transporter ZIP6 precursor (Zrt- and Irt-like protein 6) (ZIP-6)DE (Solute carrier family 39 member 6)	Elongator complex protein 2 (ELP2) (STAT3-interacting protein) (StIP1)DE (SHINC-2)	(1)Homsap (1)Musmus
913	Homsap_131727p081	Homsap_131737p081	|Q5TBT2_HUMAN|	|Q5SZJ8|BEND6_HUMAN|	0.0002	684	0	934	43712	Bullous pemphigoid antigen 1, isoforms 1/2/3/4 (BPA) (HemidesmosomalDE plaque protein) (Dystonia musculorum protein) (Dystonin)	BEN domain-containing protein 6	(1)Homsap (1)Musmus
914	Homsap_141713p081	Homsap_141720p081	|Q5TH74|CA201_HUMAN|	|Q6P499|NPAL3_HUMAN|	0.0002	697	0	22042	14517	UPF0490 protein C1orf201	NIPA-like protein 3	(1)Homsap (1)Musmus
915	Homsap_137934p081	Homsap_137936p081	|Q92685|ALG3_HUMAN|	|O60344|ECE2_HUMAN|	0.0002	737	0.4	2740	647	Dolichyl-P-Man:Man(5)GlcNAc(2)-PP-dolichyl mannosyltransferaseDE (EC 2.4.1.130) (Dol-P-Man-dependent alpha(1-3)-mannosyltransferase)DE (Dolichyl-phosphate-mannose--glycolipid alpha-mannosyltransferase)DE (Asparagine-linked glycosylation protein 3) (Not56-like protein)	Endothelin-converting enzyme 2 regionDE (EC 3.4.24.71)))	(1)Homsap (1)Musmus
916	Homsap_108422p081	Homsap_108423p081	|P46092|CCR10_HUMAN|	|P78357|CNTP1_HUMAN|	0.0002	787	0.66	64588	1150	C-C chemokine receptor type 10 (C-C CKR-10) (CC-CKR-10) (CCR-10) (G-DE protein coupled receptor 2)	Contactin-associated protein 1 precursor (Caspr) (Caspr1) (Neurexin 4)DE (Neurexin IV) (p190)	(1)Homsap (1)Musmus
917	Homsap_144512p081	Homsap_144514p081	|P49746|TSP3_HUMAN|	|Q13505|MTX1_HUMAN|	0.0002	800	0	3418	4058	Thrombospondin-3 precursor	Metaxin-1	(1)Homsap (1)Musmus	[47]
918	Homsap_141091p081	Homsap_141092p081	|Q5SY16|NOL9_HUMAN|	|Q7RTX1|TS1R1_HUMAN|	0.0002	839	0	2437	18890	Nucleolar protein 9	Taste receptor type 1 member 1 precursor (G-protein coupled receptorDE 70)	(1)Homsap (1)Musmus
919	Homsap_108666p081	Homsap_108667p081	|O14610|GBGT2_HUMAN|	|Q9P2A4|ABI3_HUMAN|	0.0002	846	0.29	24027	43939	Guanine nucleotide-binding protein G(I)/G(S)/G(O) subunit gamma-T2DE precursor (G gamma-C) (G-gamma-8) (G-gamma-9)	ABI gene family member 3 (New molecule including SH3) (Nesh)	(1)Homsap (1)Musmus
920	Homsap_131381p081	Homsap_131384p081	|O43559|FRS3_HUMAN|	|Q2TBC4|PRIC4_HUMAN|	0.0002	870	0.14	11055	63944	Fibroblast growth factor receptor substrate 3 (FGFR substrate 3)DE (Suc1-associated neurotrophic factor target 2) (SNT-2) (FGFR-signalingDE adaptor SNT2)	Prickle-like protein 1-A (XPk-A) (XpkA)	(1)Homsap (1)Musmus
921	Homsap_107402p081	Homsap_107406p081	|P04637|P53_HUMAN|	|Q9BUR4|TCAB1_HUMAN|	0.0002	878	0	19353	2355	Cellular tumor antigen p53 (Tumor suppressor p53) (Phosphoprotein p53)DE (Antigen NY-CO-13)	Telomerase Cajal body protein 1	(1)Homsap (1)Musmus	[29]
922	Homsap_109022p081	Homsap_109023p081	|Q969W3|F104A_HUMAN|	|Q9BSJ5|CQ080_HUMAN|	0.0002	910	0	43944	64604	Protein FAM104A	Uncharacterized protein C17orf80 (Human lung cancer oncogene 8 proteinHLC-8Cell migration-inducing gene 3 protein)	(1)Homsap (1)Musmus
923	Homsap_128539p081	Homsap_128544p081	|Q9H0M4|ZCPW1_HUMAN|	|Q7L2J0|MEPCE_HUMAN|	0.0002	952	0	43741	4223	Zinc finger CW-type PWWP domain protein 1	Probable methyltransferase Y17G7B.18 (EC 2.1.1.-)	(1)Homsap (1)Musmus
924	Homsap_104099p081	Homsap_104100p081	|O96018|APBA3_HUMAN|	|Q6P161|RM54_HUMAN|	0.0002	999	0	64632	17464	Amyloid beta A4 precursor protein-binding family A member 3 (Neuron-DE specific X11L2 protein) (Neuronal Munc18-1-interacting protein 3)DE (Mint-3) (Adapter protein X11gamma)	39S ribosomal protein L54, mitochondrial (L54mtMRP-L54Precursor)	(1)Homsap (1)Musmus

## Sheet: References
Table S5: Potential bidirectional promoters
REFERENCES
1. Hansen JJ, Bross P, Westergaard M, Nielsen MN, Eiberg H, et al. (2003) Genomic structure of the human mitochondrial chaperonin genes: HSP60 and HSP10 are localised head to head on chromosome 2 separated by a bidirectional promoter. Hum Genet 112: 71-77.
2. Albig W, Trappe R, Kardalinou E, Eick S, Doenecke D (1999) The human H2A and H2B histone gene complement. Biol Chem 380: 7-18.
3. Burbelo PD, Martin GR, Yamada Y (1988) Alpha 1(IV) and alpha 2(IV) collagen genes are regulated by a bidirectional promoter and a shared enhancer. Proc Natl Acad Sci U S A 85: 9679-9682.
4. Gavalas A, Zalkin H (1995) Analysis of the chicken GPAT/AIRC bidirectional promoter for de novo purine nucleotide synthesis. J Biol Chem 270: 2403-2410.
5. Brayton KA, Chen Z, Zhou G, Nagy PL, Gavalas A, et al. (1994) Two genes for de novo purine nucleotide synthesis on human chromosome 4 are closely linked and divergently transcribed. J Biol Chem 269: 5313-5321.
6. Grasberger H, Refetoff S (2006) Identification of the maturation factor for dual oxidase. Evolution of an eukaryotic operon equivalent. J Biol Chem 281: 18269-18272.
7. Ikeda S, Ayabe H, Mori K, Seki Y, Seki S (2002) Identification of the functional elements in the bidirectional promoter of the mouse O-sialoglycoprotein endopeptidase and APEX nuclease genes. Biochem Biophys Res Commun 296: 785-791.
8. Dresser DW, Jamin SP, Atkins CJ, Guerrier D (2001) An expressed GNRP-like gene shares a bi-directional promoter with SF3A2 (SAP62) immediately upstream of AMH. Gene 277: 163-173.
9. Granero F, Revert F, Revert-Ros F, Lainez S, Martinez-Martinez P, et al. (2005) A human-specific TNF-responsive promoter for Goodpasture antigen-binding protein. FEBS J 272: 5291-5305.
10. Remaley AT, Bark S, Walts AD, Freeman L, Shulenin S, et al. (2002) Comparative genome analysis of potential regulatory elements in the ABCG5-ABCG8 gene cluster. Biochem Biophys Res Commun 295: 276-282.
11. Byrd PJ, Cooper PR, Stankovic T, Kullar HS, Watts GD, et al. (1996) A gene transcribed from the bidirectional ATM promoter coding for a serine rich protein: amino acid sequence, structure and expression studies. Hum Mol Genet 5: 1785-1791.
12. Bressan A, Somma MP, Lewis J, Santolamazza C, Copeland NG, et al. (1991) Characterization of the opposite-strand genes from the mouse bidirectionally transcribed HTF9 locus. Gene 103: 201-209.
13. Meng X, Liu J, Shen Z (2003) Genomic structure of the human BCCIP gene and its expression in cancer. Gene 302: 139-146.
14. Schuettengruber B, Doetzlhofer A, Kroboth K, Wintersberger E, Seiser C (2003) Alternate activation of two divergently transcribed mouse genes from a bidirectional promoter is linked to changes in histone modification. J Biol Chem 278: 1784-1793.
15. Bachman NJ, Wu W, Schmidt TR, Grossman LI, Lomax MI (1999) The 5' region of the COX4 gene contains a novel overlapping gene, NOC4. Mamm Genome 10: 506-512.
16. Tyynismaa H, Sembongi H, Bokori-Brown M, Granycome C, Ashley N, et al. (2004) Twinkle helicase is essential for mtDNA maintenance and regulates mtDNA copy number. Hum Mol Genet 13: 3219-3227.
17. Lee SG, Song K (2000) Identification and characterization of a bidirectional promoter from the intergenic region between the human DDX13 and RD genes. Mol Cells 10: 47-53.
18. Yang Z, Shen L, Dangel AW, Wu LC, Yu CY (1998) Four ubiquitously expressed genes, RD (D6S45)-SKI2W (SKIV2L)-DOM3Z-RP1 (D6S60E), are present between complement component genes factor B and C4 in the class III region of the HLA. Genomics 53: 338-347.
19. Orii KE, Orii KO, Souri M, Orii T, Kondo N, et al. (1999) Genes for the human mitochondrial trifunctional protein alpha- and beta-subunits are divergently transcribed from a common promoter region. J Biol Chem 274: 8077-8084.
20. Chen PY, Chang WS, Lai YK, Wu CW (2009) c-Myc regulates the coordinated transcription of brain disease-related PDCD10-SERPINI1 bidirectional gene pair. Mol Cell Neurosci 42: 23-32.
21. Schmiedeknecht G, Buchler C, Schmitz G (1997) A bidirectional promoter connects the p14.5 gene to the gene for RNase P and RNase MRP protein subunit hPOP1. Biochem Biophys Res Commun 241: 59-67.
22. Bellizzi D, Dato S, Cavalcante P, Covello G, Di Cianni F, et al. (2007) Characterization of a bidirectional promoter shared between two human genes related to aging: SIRT3 and PSMD13. Genomics 89: 143-150.
23. Angiolillo A, Russo G, Porcellini A, Smaldone S, D'Alessandro F, et al. (2002) The human homologue of the mouse Surf5 gene encodes multiple alternatively spliced transcripts. Gene 284: 169-178.
24. Igaki H, Nakagawa K, Aoki Y, Ohtomo K, Kukimoto I, et al. (2001) Characterization of the bi-directional transcriptional control region between the human UFD1L and CDC45L genes. Biochem Biophys Res Commun 283: 569-576.
25. Liu H, Johnson EM (2002) Distinct proteins encoded by alternative transcripts of the PURG gene, located contrapodal to WRN on chromosome 8, determined by differential termination/polyadenylation. Nucleic Acids Res 30: 2417-2426.
26. Doerwald L, van Rheede T, Dirks RP, Madsen O, Rexwinkel R, et al. (2004) Sequence and functional conservation of the intergenic region between the head-to-head genes encoding the small heat shock proteins alphaB-crystallin and HspB2 in the mammalian lineage. J Mol Evol 59: 674-686.
27. Williams TJ, Fried M (1986) The MES-1 murine enhancer element is closely associated with the heterogeneous 5' ends of two divergent transcription units. Mol Cell Biol 6: 4558-4569.
28. Chinenov Y, Coombs C, Martin ME (2000) Isolation of a bi-directional promoter directing expression of the mouse GABPalpha and ATP synthase coupling factor 6 genes. Gene 261: 311-320.
29. Yang MQ, Koehly LM, Elnitski LL (2007) Comprehensive annotation of bidirectional promoters identifies co-regulation among breast and ovarian cancer genes. PLoS Comput Biol 3: e72.
30. Connelly MA, Zhang H, Kieleczawa J, Anderson CW (1998) The promoters for human DNA-PKcs (PRKDC) and MCM4: divergently transcribed genes located at chromosome 8 band q11. Genomics 47: 71-83.
31. Ito E, Xie G, Maruyama K, Palmer PP (2000) A core-promoter region functions bi-directionally for human opioid-receptor-like gene ORL1 and its 5'-adjacent gene GAIP. J Mol Biol 304: 259-270.
32. Brenner V, Nyakatura G, Rosenthal A, Platzer M (1997) Genomic organization of two novel genes on human Xq28: compact head to head arrangement of IDH gamma and TRAP delta is conserved in rat and mouse. Genomics 44: 8-14.
33. Adachi N, Lieber MR (2002) Bidirectional gene organization: a common architectural feature of the human genome. Cell 109: 807-809.
34. Moller E, Mandahl N, Iliszko M, Mertens F, Panagopoulos I (2009) Bidirectionality and transcriptional activity of the EWSR1 promoter region. Oncol Rep 21: 641-648.
35. Juszczynski P, Kutok JL, Li C, Mitra J, Aguiar RC, et al. (2006) BAL1 and BBAP are regulated by a gamma interferon-responsive bidirectional promoter and are overexpressed in diffuse large B-cell lymphomas with a prominent inflammatory infiltrate. Mol Cell Biol 26: 5348-5359.
36. Meyer RG, Meyer-Ficca ML, Jacobson EL, Jacobson MK (2003) Human poly(ADP-ribose) glycohydrolase (PARG) gene and the common promoter sequence it shares with inner mitochondrial membrane translocase 23 (TIM23). Gene 314: 181-190.
37. Phornphutkul C, Anikster Y, Huizing M, Braun P, Brodie C, et al. (2001) The promoter of a lysosomal membrane transporter gene, CTNS, binds Sp-1, shares sequences with the promoter of an adjacent gene, CARKL, and causes cystinosis if mutated in a critical region. Am J Hum Genet 69: 712-721.
38. Townson SM, Dobrzycka KM, Lee AV, Air M, Deng W, et al. (2003) SAFB2, a new scaffold attachment factor homolog and estrogen receptor corepressor. J Biol Chem 278: 20059-20068.
39. West AB, Lockhart PJ, O'Farell C, Farrer MJ (2003) Identification of a novel gene linked to parkin via a bi-directional promoter. J Mol Biol 326: 11-19.
40. Zanotto E, Hakkinen A, Teku G, Shen B, Ribeiro AS, et al. (2009) NF-Y influences directionality of transcription from the bidirectional Mrps12/Sarsm promoter in both mouse and human cells. Biochim Biophys Acta 1789: 432-442.
41. Tsui HW, Mok S, de Souza L, Martin A, Tsui FW (1993) Transcriptional analyses of the gene region that encodes human histidyl-tRNA synthetase: identification of a novel bidirectional regulatory element. Gene 131: 201-208.
42. Zhang LF, Ding JH, Yang BZ, He GC, Roe C (2003) Characterization of the bidirectional promoter region between the human genes encoding VLCAD and PSD-95. Genomics 82: 660-668.
43. Wright KL, White LC, Kelly A, Beck S, Trowsdale J, et al. (1995) Coordinate regulation of the human TAP1 and LMP2 genes from a shared bidirectional promoter. J Exp Med 181: 1459-1471.
44. Uwanogho DA, Yasin SA, Starling B, Price J (2010) The intergenic region between the Mouse Recql4 and Lrrc14 genes functions as an evolutionary conserved bidirectional promoter. Gene 449: 103-117.
45. Sturm RA, Dalton S, Wells JR (1988) Conservation of histone H2A/H2B intergene regions: a role for the H2B specific element in divergent transcription. Nucleic Acids Res 16: 8571-8586.
46. Ohinata Y, Sutou S, Mitsui Y (2003) Peas-Mea1-Ppp2r5d overlapping gene complex: a transposon mediated-gene formation in mammals. DNA Res 10: 79-84.
47. Bornstein P, McKinney CE, LaMarca ME, Winfield S, Shingu T, et al. (1995) Metaxin, a gene contiguous to both thrombospondin 3 and glucocerebrosidase, is required for embryonic development in the mouse: implications for Gaucher disease. Proc Natl Acad Sci U S A 92: 4547-4551.
